# Supplementary material for: Edesign: Primer and Enhanced Internal Probe Design Tool for Quantitative PCR Experiments and Genotyping Assays
Source: PLoS One. 2016 Feb 10;11(2):e0146950. doi: 10.1371/journal.pone.0146950 (PMC4749234; doi:10.1371/journal.pone.0146950)
Supplement: S1 Data — (TXT) [file pone.0146950.s001.txt]

#name	ECHO(5->3)	asDNA(5->3)	temperature(C)	signal(log10)
TE.20-mer.EX10/full	TGTGTATCTTZCTCTTTCTC	GAGAAAGAGAAAGATACACA	4,4.5,5,5.5,6,6.5,7,7.5,8,8.5,9,9.5,10,10.5,11,11.5,12,12.5,13,13.5,14,14.5,15,15.5,16,16.5,17,17.5,18,18.5,19,19.5,20,20.5,21,21.5,22,22.5,23,23.5,24,24.5,25,25.5,26,26.5,27,27.5,28,28.5,29,29.5,30,30.5,31,31.5,32,32.5,33,33.5,34,34.5,35,35.5,36,36.5,37,37.5,38,38.5,39,39.5,40,40.5,41,41.5,42,42.5,43,43.5,44,44.5,45,45.5,46,46.5,47,47.5,48,48.5,49,49.5,50,50.5,51,51.5,52,52.5,53,53.5,54,54.5,55,…	4.51599087560077,4.51335372871898,4.51070060452031,4.50803103777324,4.5053449599095,4.50264230191969,4.49992258228201,4.49704636631838,4.49403250113355,4.49092802347082,4.4877396055133,4.48447494574991,4.48115873934222,4.47780039429563,4.47438499404999,4.47093415128682,4.46745670500412,4.46394134073137,4.46039367846839,4.45682316832298,4.45321602411943,4.44957342445704,4.44591416955254,4.44222178…
TE.20-mer.EX10/full	TGTGTATCTTZCTCTTTCTC	GAGAAAGAGAAAGATACACA	4,4.5,5,5.5,6,6.5,7,7.5,8,8.5,9,9.5,10,10.5,11,11.5,12,12.5,13,13.5,14,14.5,15,15.5,16,16.5,17,17.5,18,18.5,19,19.5,20,20.5,21,21.5,22,22.5,23,23.5,24,24.5,25,25.5,26,26.5,27,27.5,28,28.5,29,29.5,30,30.5,31,31.5,32,32.5,33,33.5,34,34.5,35,35.5,36,36.5,37,37.5,38,38.5,39,39.5,40,40.5,41,41.5,42,42.5,43,43.5,44,44.5,45,45.5,46,46.5,47,47.5,48,48.5,49,49.5,50,50.5,51,51.5,52,52.5,53,53.5,54,54.5,55,…	4.52040439615948,4.51713279526175,4.51383636175236,4.51051471576951,4.50716746866813,4.503794222747,4.50039443375384,4.49714024365932,4.49396663747024,4.49085383284155,4.48777619246072,4.4847411714841,4.48170155134562,4.47866358779185,4.47562092926566,4.47256938457686,4.46947503068919,4.466316175905,4.46312012312805,4.45987025039558,4.4565530735462,4.45318405500856,4.44980935509769,4.446365807515…
TE.20-mer.EX10/full	TGTGTATCTTZCTCTTTCTC	GAGAAAGAGAAAGATACACA	4,4.5,5,5.5,6,6.5,7,7.5,8,8.5,9,9.5,10,10.5,11,11.5,12,12.5,13,13.5,14,14.5,15,15.5,16,16.5,17,17.5,18,18.5,19,19.5,20,20.5,21,21.5,22,22.5,23,23.5,24,24.5,25,25.5,26,26.5,27,27.5,28,28.5,29,29.5,30,30.5,31,31.5,32,32.5,33,33.5,34,34.5,35,35.5,36,36.5,37,37.5,38,38.5,39,39.5,40,40.5,41,41.5,42,42.5,43,43.5,44,44.5,45,45.5,46,46.5,47,47.5,48,48.5,49,49.5,50,50.5,51,51.5,52,52.5,53,53.5,54,54.5,55,…	4.55580120462144,4.552874852191,4.54992852522072,4.54696207326262,4.54397534360658,4.54096780632189,4.5379392961854,4.53501471425714,4.5321783340636,4.52940276090365,4.52666487616699,4.5239171604049,4.52117575580828,4.51840179846186,4.51559424285751,4.51274681489404,4.50985750359542,4.50688585394465,4.50385561816102,4.5007430848914,4.4975370970191,4.49425703089133,4.4909125973515,4.48747606019363…
TE.20-mer.EX10/full	TGTGTATCTTZCTCTTTCTC	GAGAAAGAGAAAGATACACA	4,4.5,5,5.5,6,6.5,7,7.5,8,8.5,9,9.5,10,10.5,11,11.5,12,12.5,13,13.5,14,14.5,15,15.5,16,16.5,17,17.5,18,18.5,19,19.5,20,20.5,21,21.5,22,22.5,23,23.5,24,24.5,25,25.5,26,26.5,27,27.5,28,28.5,29,29.5,30,30.5,31,31.5,32,32.5,33,33.5,34,34.5,35,35.5,36,36.5,37,37.5,38,38.5,39,39.5,40,40.5,41,41.5,42,42.5,43,43.5,44,44.5,45,45.5,46,46.5,47,47.5,48,48.5,49,49.5,50,50.5,51,51.5,52,52.5,53,53.5,54,54.5,55,…	4.52084038532545,4.51779162106396,4.51472130296007,4.51162899037693,4.50851463623435,4.5053777874468,4.50221811669586,4.49916396509358,4.49620097145987,4.49332153699041,4.4904918139942,4.48767716043747,4.48488837218814,4.4820778389945,4.47922911855679,4.4763359197226,4.47339455404516,4.47038005695165,4.46731428405132,4.46417869359095,4.46097642942238,4.45772494733995,4.45442056806412,4.4510459694…
TE.20-mer.EX10/full	TGTGTATCTTZCTCTTTCTC	GAGAAAGAGAAAGATACACA	4,4.5,5,5.5,6,6.5,7,7.5,8,8.5,9,9.5,10,10.5,11,11.5,12,12.5,13,13.5,14,14.5,15,15.5,16,16.5,17,17.5,18,18.5,19,19.5,20,20.5,21,21.5,22,22.5,23,23.5,24,24.5,25,25.5,26,26.5,27,27.5,28,28.5,29,29.5,30,30.5,31,31.5,32,32.5,33,33.5,34,34.5,35,35.5,36,36.5,37,37.5,38,38.5,39,39.5,40,40.5,41,41.5,42,42.5,43,43.5,44,44.5,45,45.5,46,46.5,47,47.5,48,48.5,49,49.5,50,50.5,51,51.5,52,52.5,53,53.5,54,54.5,55,…	4.41829449505521,4.41522082530116,4.41212507871555,4.40900727578987,4.40586692819072,4.40270353568038,4.39951710499524,4.39645827684248,4.39352308480459,4.3906686227716,4.38784666312313,4.38503255460826,4.38220981932495,4.37934649725885,4.37642383213635,4.37343229249837,4.37034818552838,4.36717377738129,4.36391287367044,4.36056993755336,4.35715145841192,4.35368700752435,4.35015397564224,4.3465557…
TE.20-mer.EX10/full	TGTGTATCTTZCTCTTTCTC	GAGAAAGAGAAAGATACACA	4,4.5,5,5.5,6,6.5,7,7.5,8,8.5,9,9.5,10,10.5,11,11.5,12,12.5,13,13.5,14,14.5,15,15.5,16,16.5,17,17.5,18,18.5,19,19.5,20,20.5,21,21.5,22,22.5,23,23.5,24,24.5,25,25.5,26,26.5,27,27.5,28,28.5,29,29.5,30,30.5,31,31.5,32,32.5,33,33.5,34,34.5,35,35.5,36,36.5,37,37.5,38,38.5,39,39.5,40,40.5,41,41.5,42,42.5,43,43.5,44,44.5,45,45.5,46,46.5,47,47.5,48,48.5,49,49.5,50,50.5,51,51.5,52,52.5,53,53.5,54,54.5,55,…	4.52013084463917,4.5175135163727,4.5148801860637,4.51223092470866,4.50956526887858,4.50688328559976,4.50418450075704,4.50147212517379,4.49876432671718,4.49604965658137,4.49331051917798,4.49055020643531,4.4877533083218,4.4848977572077,4.48199152783731,4.47903156201191,4.4759954082681,4.47292691665389,4.46983187950354,4.46669905767151,4.46353973857489,4.46036509213023,4.45715509406218,4.45391874983…
TE.20-mer.EX10/full	TGTGTATCTTZCTCTTTCTC	GAGAAAGAGAAAGATACACA	4,4.5,5,5.5,6,6.5,7,7.5,8,8.5,9,9.5,10,10.5,11,11.5,12,12.5,13,13.5,14,14.5,15,15.5,16,16.5,17,17.5,18,18.5,19,19.5,20,20.5,21,21.5,22,22.5,23,23.5,24,24.5,25,25.5,26,26.5,27,27.5,28,28.5,29,29.5,30,30.5,31,31.5,32,32.5,33,33.5,34,34.5,35,35.5,36,36.5,37,37.5,38,38.5,39,39.5,40,40.5,41,41.5,42,42.5,43,43.5,44,44.5,45,45.5,46,46.5,47,47.5,48,48.5,49,49.5,50,50.5,51,51.5,52,52.5,53,53.5,54,54.5,55,…	4.57731873692326,4.5747334461493,4.5721325569943,4.569516114847,4.56688381414346,4.56423534301596,4.56157074066898,4.55894496873055,4.55632144041921,4.55371121585157,4.55106091058349,4.54837393805372,4.54565849297866,4.54291800021377,4.54013230790624,4.53730178784473,4.53442402697864,4.53148632553199,4.52852115804247,4.52551618197692,4.52247840187817,4.51942460802314,4.51633556569829,4.5131593793…
TE.20-mer.EX10/full	TGTGTATCTTZCTCTTTCTC	GAGAAAGAGAAAGATACACA	4,4.5,5,5.5,6,6.5,7,7.5,8,8.5,9,9.5,10,10.5,11,11.5,12,12.5,13,13.5,14,14.5,15,15.5,16,16.5,17,17.5,18,18.5,19,19.5,20,20.5,21,21.5,22,22.5,23,23.5,24,24.5,25,25.5,26,26.5,27,27.5,28,28.5,29,29.5,30,30.5,31,31.5,32,32.5,33,33.5,34,34.5,35,35.5,36,36.5,37,37.5,38,38.5,39,39.5,40,40.5,41,41.5,42,42.5,43,43.5,44,44.5,45,45.5,46,46.5,47,47.5,48,48.5,49,49.5,50,50.5,51,51.5,52,52.5,53,53.5,54,54.5,55,…	4.50268352385156,4.49964351354987,4.49658221186035,4.49349903865252,4.49039396098156,4.48726638153133,4.48411625773569,4.48109376285004,4.47815422520993,4.47526982520508,4.47240887468329,4.46958109975441,4.46673938820736,4.46386463206306,4.46093571038222,4.45796163616997,4.45492104534015,4.45181988872242,4.44868638208509,4.445528545387,4.44232515152289,4.43906824643839,4.43576953607534,4.43237802…
TE.20-mer.EX10/full	TGTGTATCTTZCTCTTTCTC	GAGAAAGAGAAAGATACACA	4,4.5,5,5.5,6,6.5,7,7.5,8,8.5,9,9.5,10,10.5,11,11.5,12,12.5,13,13.5,14,14.5,15,15.5,16,16.5,17,17.5,18,18.5,19,19.5,20,20.5,21,21.5,22,22.5,23,23.5,24,24.5,25,25.5,26,26.5,27,27.5,28,28.5,29,29.5,30,30.5,31,31.5,32,32.5,33,33.5,34,34.5,35,35.5,36,36.5,37,37.5,38,38.5,39,39.5,40,40.5,41,41.5,42,42.5,43,43.5,44,44.5,45,45.5,46,46.5,47,47.5,48,48.5,49,49.5,50,50.5,51,51.5,52,52.5,53,53.5,54,54.5,55,…	4.55933412769332,4.55657602014133,4.55380016311596,4.55100644959877,4.54819477127828,4.54536464739415,4.54251595968253,4.53976352210743,4.53707449179226,4.53441514596034,4.53176175500354,4.52907522737393,4.52638580644889,4.52364594331206,4.520839599917,4.51798351361454,4.51507933832294,4.51206933282246,4.50901706723174,4.50590824558381,4.50272556073257,4.49948514371665,4.49621122349141,4.49285757…
TE.20-mer.EX10/full	TGTGTATCTTZCTCTTTCTC	GAGAAAGAGAAAGATACACA	4,4.5,5,5.5,6,6.5,7,7.5,8,8.5,9,9.5,10,10.5,11,11.5,12,12.5,13,13.5,14,14.5,15,15.5,16,16.5,17,17.5,18,18.5,19,19.5,20,20.5,21,21.5,22,22.5,23,23.5,24,24.5,25,25.5,26,26.5,27,27.5,28,28.5,29,29.5,30,30.5,31,31.5,32,32.5,33,33.5,34,34.5,35,35.5,36,36.5,37,37.5,38,38.5,39,39.5,40,40.5,41,41.5,42,42.5,43,43.5,44,44.5,45,45.5,46,46.5,47,47.5,48,48.5,49,49.5,50,50.5,51,51.5,52,52.5,53,53.5,54,54.5,55,…	4.47355878694478,4.47059554861547,4.46761195280902,4.46460771787724,4.46158255628625,4.45853617445134,4.45546827256595,4.45252012606688,4.44963527226834,4.44677894400585,4.44394761556126,4.44112994960751,4.43827963588496,4.43541017292674,4.43250718655438,4.42954040886522,4.42650085118481,4.42340776185396,4.42025420272989,4.41706228361428,4.41381256588907,4.41053176655581,4.40720116727979,4.403825…
TE.20-mer.EX10/full	TGTGTATCTTZCTCTTTCTC	GAGAAAGAGAAAGATACACA	4,4.5,5,5.5,6,6.5,7,7.5,8,8.5,9,9.5,10,10.5,11,11.5,12,12.5,13,13.5,14,14.5,15,15.5,16,16.5,17,17.5,18,18.5,19,19.5,20,20.5,21,21.5,22,22.5,23,23.5,24,24.5,25,25.5,26,26.5,27,27.5,28,28.5,29,29.5,30,30.5,31,31.5,32,32.5,33,33.5,34,34.5,35,35.5,36,36.5,37,37.5,38,38.5,39,39.5,40,40.5,41,41.5,42,42.5,43,43.5,44,44.5,45,45.5,46,46.5,47,47.5,48,48.5,49,49.5,50,50.5,51,51.5,52,52.5,53,53.5,54,54.5,55,…	4.41058306456123,4.40726272193979,4.40391662702082,4.40054472392613,4.39714626203665,4.39372117187137,4.39026867783802,4.38693322120678,4.3836636953516,4.38045871904195,4.37726908669524,4.37410008563931,4.37094550335696,4.36776374262688,4.36453880116925,4.3612817943158,4.35795979916834,4.35454712397171,4.35112715588944,4.34764922641345,4.34411274177481,4.3405325511955,4.33691880258005,4.333229972…
TE.20-mer.EX10/full	TGTGTATCTTZCTCTTTCTC	GAGAAAGAGAAAGATACACA	4,4.5,5,5.5,6,6.5,7,7.5,8,8.5,9,9.5,10,10.5,11,11.5,12,12.5,13,13.5,14,14.5,15,15.5,16,16.5,17,17.5,18,18.5,19,19.5,20,20.5,21,21.5,22,22.5,23,23.5,24,24.5,25,25.5,26,26.5,27,27.5,28,28.5,29,29.5,30,30.5,31,31.5,32,32.5,33,33.5,34,34.5,35,35.5,36,36.5,37,37.5,38,38.5,39,39.5,40,40.5,41,41.5,42,42.5,43,43.5,44,44.5,45,45.5,46,46.5,47,47.5,48,48.5,49,49.5,50,50.5,51,51.5,52,52.5,53,53.5,54,54.5,55,…	4.39560889842002,4.39228039349499,4.38892635856491,4.38554621885126,4.38213938465787,4.37870579560794,4.37524466063784,4.37191566411905,4.3686750654923,4.36548648732114,4.36230751534761,4.35913511589377,4.35593248340846,4.35271010658996,4.34945567796616,4.34618176608116,4.34284965870606,4.33948423576136,4.33608551903717,4.33262587309037,4.32911483462881,4.32554911670631,4.32192987547133,4.3182391…
TE.20-mer.EX10/full	TGTGTATCTTZCTCTTTCTC	GAGAAAGAGAAAGATACACA	4,4.5,5,5.5,6,6.5,7,7.5,8,8.5,9,9.5,10,10.5,11,11.5,12,12.5,13,13.5,14,14.5,15,15.5,16,16.5,17,17.5,18,18.5,19,19.5,20,20.5,21,21.5,22,22.5,23,23.5,24,24.5,25,25.5,26,26.5,27,27.5,28,28.5,29,29.5,30,30.5,31,31.5,32,32.5,33,33.5,34,34.5,35,35.5,36,36.5,37,37.5,38,38.5,39,39.5,40,40.5,41,41.5,42,42.5,43,43.5,44,44.5,45,45.5,46,46.5,47,47.5,48,48.5,49,49.5,50,50.5,51,51.5,52,52.5,53,53.5,54,54.5,55,…	4.53115588621525,4.52811598701414,4.5250545299388,4.52197133853827,4.51886610200599,4.51573850282043,4.51258821655024,4.5095383991999,4.50656279919952,4.50365329357477,4.50077420574661,4.4978666572836,4.49494618120378,4.49199264342437,4.48897366559398,4.48590447282964,4.48280786302395,4.47964238528287,4.4764445312453,4.47321302269055,4.46993609530687,4.46660800364596,4.46325241748207,4.4598325910…
TE.20-mer.EX10/full	TGTGTATCTTZCTCTTTCTC	GAGAAAGAGAAAGATACACA	4,4.5,5,5.5,6,6.5,7,7.5,8,8.5,9,9.5,10,10.5,11,11.5,12,12.5,13,13.5,14,14.5,15,15.5,16,16.5,17,17.5,18,18.5,19,19.5,20,20.5,21,21.5,22,22.5,23,23.5,24,24.5,25,25.5,26,26.5,27,27.5,28,28.5,29,29.5,30,30.5,31,31.5,32,32.5,33,33.5,34,34.5,35,35.5,36,36.5,37,37.5,38,38.5,39,39.5,40,40.5,41,41.5,42,42.5,43,43.5,44,44.5,45,45.5,46,46.5,47,47.5,48,48.5,49,49.5,50,50.5,51,51.5,52,52.5,53,53.5,54,54.5,55,…	4.66550069070562,4.66231736596668,4.6591105354514,4.65587984944097,4.65262495035338,4.64934547250588,4.64604104186849,4.64289335973702,4.63986573365293,4.63693249457482,4.63404427136277,4.6311930641018,4.62834498744442,4.62546926264582,4.62254050210926,4.61955577498947,4.61649641413581,4.61336595068221,4.61015009988909,4.60682134906812,4.60331729786107,4.59958081580667,4.59549666273345,4.59107195…
TE.20-mer.EX10/full	TGTGTATCTTZCTCTTTCTC	GAGAAAGAGAAAGATACACA	4,4.5,5,5.5,6,6.5,7,7.5,8,8.5,9,9.5,10,10.5,11,11.5,12,12.5,13,13.5,14,14.5,15,15.5,16,16.5,17,17.5,18,18.5,19,19.5,20,20.5,21,21.5,22,22.5,23,23.5,24,24.5,25,25.5,26,26.5,27,27.5,28,28.5,29,29.5,30,30.5,31,31.5,32,32.5,33,33.5,34,34.5,35,35.5,36,36.5,37,37.5,38,38.5,39,39.5,40,40.5,41,41.5,42,42.5,43,43.5,44,44.5,45,45.5,46,46.5,47,47.5,48,48.5,49,49.5,50,50.5,51,51.5,52,52.5,53,53.5,54,54.5,55,…	4.70542997069877,4.70244725301457,4.69944399515834,4.6964198243002,4.69337444714377,4.69030747557028,4.68721878026446,4.68427277445298,4.68143237535846,4.67865456408914,4.67589340530541,4.6731207557187,4.67034207390512,4.66752271459376,4.6646518457731,4.66172771067894,4.65874478247931,4.65567424644898,4.65256135622031,4.6493886066314,4.64614807408095,4.64285718627099,4.63952623137176,4.6361234576…
TE.20-mer.EX10/full	TGTGTATCTTZCTCTTTCTC	GAGAAAGAGAAAGATACACA	4,4.5,5,5.5,6,6.5,7,7.5,8,8.5,9,9.5,10,10.5,11,11.5,12,12.5,13,13.5,14,14.5,15,15.5,16,16.5,17,17.5,18,18.5,19,19.5,20,20.5,21,21.5,22,22.5,23,23.5,24,24.5,25,25.5,26,26.5,27,27.5,28,28.5,29,29.5,30,30.5,31,31.5,32,32.5,33,33.5,34,34.5,35,35.5,36,36.5,37,37.5,38,38.5,39,39.5,40,40.5,41,41.5,42,42.5,43,43.5,44,44.5,45,45.5,46,46.5,47,47.5,48,48.5,49,49.5,50,50.5,51,51.5,52,52.5,53,53.5,54,54.5,55,…	4.65688468414596,4.65444599048118,4.65199352545393,4.64952713264606,4.64704665295923,4.64455192455336,4.64204278278324,4.63950989671191,4.63693449849681,4.63431087629611,4.63164138891587,4.62893446988337,4.62618849175866,4.62341687504946,4.62060914694353,4.61778922192071,4.61492683559331,4.61203378657428,4.60912304537718,4.60618126406131,4.60317718714803,4.6001376816768,4.5970529205114,4.59390294…
TE.20-mer.EX10/full	TGTGTATCTTZCTCTTTCTC	GAGAAAGAGAAAGATACACA	4,4.5,5,5.5,6,6.5,7,7.5,8,8.5,9,9.5,10,10.5,11,11.5,12,12.5,13,13.5,14,14.5,15,15.5,16,16.5,17,17.5,18,18.5,19,19.5,20,20.5,21,21.5,22,22.5,23,23.5,24,24.5,25,25.5,26,26.5,27,27.5,28,28.5,29,29.5,30,30.5,31,31.5,32,32.5,33,33.5,34,34.5,35,35.5,36,36.5,37,37.5,38,38.5,39,39.5,40,40.5,41,41.5,42,42.5,43,43.5,44,44.5,45,45.5,46,46.5,47,47.5,48,48.5,49,49.5,50,50.5,51,51.5,52,52.5,53,53.5,54,54.5,55,…	4.69676034808295,4.6943476166419,4.69192131802715,4.68948138807609,4.68702776203733,4.68456010520111,4.68207834700184,4.67964871282679,4.6772380106967,4.6748281771784,4.67241782431265,4.66997145561886,4.66749824790928,4.66497922183003,4.66240978461023,4.65977220330318,4.65709143676212,4.6543380963358,4.6515575011206,4.64873675657611,4.64586832200172,4.64295601374846,4.64000235570434,4.63697748039…
TE.20-mer.EX10/full	TGTGTATCTTZCTCTTTCTC	GAGAAAGAGAAAGATACACA	4,4.5,5,5.5,6,6.5,7,7.5,8,8.5,9,9.5,10,10.5,11,11.5,12,12.5,13,13.5,14,14.5,15,15.5,16,16.5,17,17.5,18,18.5,19,19.5,20,20.5,21,21.5,22,22.5,23,23.5,24,24.5,25,25.5,26,26.5,27,27.5,28,28.5,29,29.5,30,30.5,31,31.5,32,32.5,33,33.5,34,34.5,35,35.5,36,36.5,37,37.5,38,38.5,39,39.5,40,40.5,41,41.5,42,42.5,43,43.5,44,44.5,45,45.5,46,46.5,47,47.5,48,48.5,49,49.5,50,50.5,51,51.5,52,52.5,53,53.5,54,54.5,55,…	4.65974663056842,4.65705767038527,4.654352053823,4.65162937892062,4.64888952730953,4.64613237898166,4.64335751608856,4.64055954332463,4.63773902703645,4.6348990664929,4.6320476068938,4.6291736295082,4.62628451125416,4.62335712680511,4.62038968386297,4.61737656666435,4.61433363803773,4.61123352152039,4.60809955244096,4.60494927470357,4.6017597901095,4.59853477753059,4.59528155676214,4.591987225920…
TE.20-mer.EX10/full	TGTGTATCTTZCTCTTTCTC	GAGAAAGAGAAAGATACACA	4,4.5,5,5.5,6,6.5,7,7.5,8,8.5,9,9.5,10,10.5,11,11.5,12,12.5,13,13.5,14,14.5,15,15.5,16,16.5,17,17.5,18,18.5,19,19.5,20,20.5,21,21.5,22,22.5,23,23.5,24,24.5,25,25.5,26,26.5,27,27.5,28,28.5,29,29.5,30,30.5,31,31.5,32,32.5,33,33.5,34,34.5,35,35.5,36,36.5,37,37.5,38,38.5,39,39.5,40,40.5,41,41.5,42,42.5,43,43.5,44,44.5,45,45.5,46,46.5,47,47.5,48,48.5,49,49.5,50,50.5,51,51.5,52,52.5,53,53.5,54,54.5,55,…	4.69278621951869,4.69023339229846,4.68766555967815,4.68508245400529,4.68248380228943,4.67986959835342,4.67723947174829,4.67460967296106,4.67196616357962,4.66932162337075,4.66665311496649,4.66396358939442,4.66125664094781,4.65852546876018,4.6557430474599,4.6529151615578,4.65002431355666,4.64706887338648,4.64407623083414,4.64105319621172,4.63799737712346,4.63490772373111,4.63177970991916,4.62857946…
TE.20-mer.EX10/full	TGTGTATCTTZCTCTTTCTC	GAGAAAGAGAAAGATACACA	4,4.5,5,5.5,6,6.5,7,7.5,8,8.5,9,9.5,10,10.5,11,11.5,12,12.5,13,13.5,14,14.5,15,15.5,16,16.5,17,17.5,18,18.5,19,19.5,20,20.5,21,21.5,22,22.5,23,23.5,24,24.5,25,25.5,26,26.5,27,27.5,28,28.5,29,29.5,30,30.5,31,31.5,32,32.5,33,33.5,34,34.5,35,35.5,36,36.5,37,37.5,38,38.5,39,39.5,40,40.5,41,41.5,42,42.5,43,43.5,44,44.5,45,45.5,46,46.5,47,47.5,48,48.5,49,49.5,50,50.5,51,51.5,52,52.5,53,53.5,54,54.5,55,…	4.60815083794513,4.60568055387021,4.60319613830362,4.60069742863365,4.59818425942553,4.59565646235577,4.59311397697782,4.59053054200062,4.58791628053648,4.58526767937209,4.58259340157516,4.57990483928235,4.57720217362982,4.5744743694142,4.5717302549223,4.5689522871951,4.56612129087135,4.56325450494201,4.5603740475475,4.55746316870937,4.5545441550418,4.55160794996342,4.54864881164169,4.54562869699…
TE.20-mer.EX10/full	TGTGTATCTTZCTCTTTCTC	GAGAAAGAGAAAGATACACA	4,4.5,5,5.5,6,6.5,7,7.5,8,8.5,9,9.5,10,10.5,11,11.5,12,12.5,13,13.5,14,14.5,15,15.5,16,16.5,17,17.5,18,18.5,19,19.5,20,20.5,21,21.5,22,22.5,23,23.5,24,24.5,25,25.5,26,26.5,27,27.5,28,28.5,29,29.5,30,30.5,31,31.5,32,32.5,33,33.5,34,34.5,35,35.5,36,36.5,37,37.5,38,38.5,39,39.5,40,40.5,41,41.5,42,42.5,43,43.5,44,44.5,45,45.5,46,46.5,47,47.5,48,48.5,49,49.5,50,50.5,51,51.5,52,52.5,53,53.5,54,54.5,55,…	4.7667867445485,4.76465911911327,4.76252101902209,4.76037234062751,4.75821290295309,4.7560427504146,4.75386169922585,4.75163170956629,4.7493351420688,4.74699681571524,4.74459915060066,4.74215160971884,4.73964013339803,4.7370866810155,4.73447026461723,4.7318020730516,4.72905490577077,4.72624326744121,4.72338112132884,4.72047378416818,4.71752646307475,4.71455171301685,4.71154497093139,4.70848548707…
TE.20-mer.EX10/full	TGTGTATCTTZCTCTTTCTC	GAGAAAGAGAAAGATACACA	4,4.5,5,5.5,6,6.5,7,7.5,8,8.5,9,9.5,10,10.5,11,11.5,12,12.5,13,13.5,14,14.5,15,15.5,16,16.5,17,17.5,18,18.5,19,19.5,20,20.5,21,21.5,22,22.5,23,23.5,24,24.5,25,25.5,26,26.5,27,27.5,28,28.5,29,29.5,30,30.5,31,31.5,32,32.5,33,33.5,34,34.5,35,35.5,36,36.5,37,37.5,38,38.5,39,39.5,40,40.5,41,41.5,42,42.5,43,43.5,44,44.5,45,45.5,46,46.5,47,47.5,48,48.5,49,49.5,50,50.5,51,51.5,52,52.5,53,53.5,54,54.5,55,…	4.7096264111411,4.70699371482702,4.70434496170272,4.7016799547048,4.69899849311961,4.69630037249259,4.6935853845347,4.69089243115879,4.68818089432653,4.68545814575566,4.68273787634082,4.68001652078198,4.67727563120908,4.67451347421335,4.67172161446607,4.66888134480345,4.66599126642002,4.66305748588455,4.66010888143634,4.65712864369512,4.65411365610648,4.65106265524369,4.64798020325772,4.644817963…
TE.20-mer.EX10/full	TGTGTATCTTZCTCTTTCTC	GAGAAAGAGAAAGATACACA	4,4.5,5,5.5,6,6.5,7,7.5,8,8.5,9,9.5,10,10.5,11,11.5,12,12.5,13,13.5,14,14.5,15,15.5,16,16.5,17,17.5,18,18.5,19,19.5,20,20.5,21,21.5,22,22.5,23,23.5,24,24.5,25,25.5,26,26.5,27,27.5,28,28.5,29,29.5,30,30.5,31,31.5,32,32.5,33,33.5,34,34.5,35,35.5,36,36.5,37,37.5,38,38.5,39,39.5,40,40.5,41,41.5,42,42.5,43,43.5,44,44.5,45,45.5,46,46.5,47,47.5,48,48.5,49,49.5,50,50.5,51,51.5,52,52.5,53,53.5,54,54.5,55,…	4.71369579742909,4.71104033881396,4.70836854367151,4.70568020975041,4.70297513102001,4.70025309757562,4.69751389554074,4.69487692084298,4.69229952196317,4.68977736017137,4.68727348169128,4.68476522512491,4.68223833584016,4.67967077919389,4.67702583208894,4.67432606895947,4.67155224476413,4.66868823324409,4.66578589589959,4.6628592181666,4.65985870213658,4.65681740374175,4.65373605374107,4.6505701…
TE.20-mer.EX10/full	TGTGTATCTTZCTCTTTCTC	GAGAAAGAGAAAGATACACA	4,4.5,5,5.5,6,6.5,7,7.5,8,8.5,9,9.5,10,10.5,11,11.5,12,12.5,13,13.5,14,14.5,15,15.5,16,16.5,17,17.5,18,18.5,19,19.5,20,20.5,21,21.5,22,22.5,23,23.5,24,24.5,25,25.5,26,26.5,27,27.5,28,28.5,29,29.5,30,30.5,31,31.5,32,32.5,33,33.5,34,34.5,35,35.5,36,36.5,37,37.5,38,38.5,39,39.5,40,40.5,41,41.5,42,42.5,43,43.5,44,44.5,45,45.5,46,46.5,47,47.5,48,48.5,49,49.5,50,50.5,51,51.5,52,52.5,53,53.5,54,54.5,55,…	4.69061590185345,4.68780674948109,4.68497939797416,4.68213342881886,4.67926868669398,4.67638501378386,4.67348197340061,4.67053825380812,4.66758247474532,4.66461941421781,4.66163666125622,4.65862908708729,4.65557366413153,4.65244429160854,4.6492262715177,4.64592112661452,4.64250903561822,4.63898496818996,4.63536600890358,4.63167191662071,4.62789027819537,4.62405787599125,4.6202017669849,4.61631909…
TE.20-mer.EX10/full	TGTGTATCTTZCTCTTTCTC	GAGAAAGAGAAAGATACACA	4,4.5,5,5.5,6,6.5,7,7.5,8,8.5,9,9.5,10,10.5,11,11.5,12,12.5,13,13.5,14,14.5,15,15.5,16,16.5,17,17.5,18,18.5,19,19.5,20,20.5,21,21.5,22,22.5,23,23.5,24,24.5,25,25.5,26,26.5,27,27.5,28,28.5,29,29.5,30,30.5,31,31.5,32,32.5,33,33.5,34,34.5,35,35.5,36,36.5,37,37.5,38,38.5,39,39.5,40,40.5,41,41.5,42,42.5,43,43.5,44,44.5,45,45.5,46,46.5,47,47.5,48,48.5,49,49.5,50,50.5,51,51.5,52,52.5,53,53.5,54,54.5,55,…	4.65285518372924,4.65050645633258,4.64814485993506,4.64577044963671,4.64338288765216,4.64098222656535,4.638568121665,4.63609143426837,4.63353844205082,4.63093947149988,4.62829245486704,4.62560956316135,4.62290544125253,4.62015542595029,4.61736273136394,4.61453286726239,4.611648972517,4.60867929322953,4.6057113470398,4.60268535920696,4.59959817749433,4.59649186267072,4.59336150805496,4.59010743701…
TE.20-mer.EX10/full	TGTGTATCTTZCTCTTTCTC	GAGAAAGAGAAAGATACACA	4,4.5,5,5.5,6,6.5,7,7.5,8,8.5,9,9.5,10,10.5,11,11.5,12,12.5,13,13.5,14,14.5,15,15.5,16,16.5,17,17.5,18,18.5,19,19.5,20,20.5,21,21.5,22,22.5,23,23.5,24,24.5,25,25.5,26,26.5,27,27.5,28,28.5,29,29.5,30,30.5,31,31.5,32,32.5,33,33.5,34,34.5,35,35.5,36,36.5,37,37.5,38,38.5,39,39.5,40,40.5,41,41.5,42,42.5,43,43.5,44,44.5,45,45.5,46,46.5,47,47.5,48,48.5,49,49.5,50,50.5,51,51.5,52,52.5,53,53.5,54,54.5,55,…	4.57530471909788,4.57280180755944,4.57028427085453,4.56775205525329,4.56520498857605,4.56264289559582,4.56006571756252,4.55741720580256,4.55472399106441,4.55198424183001,4.54918687824397,4.54634434796931,4.54346904958222,4.54053005499313,4.53755050475124,4.53452690668065,4.53146780407068,4.52834338738501,4.52518401823719,4.52199118333424,4.51876523154456,4.51549844048463,4.51221570291436,4.508890…
TE.20-mer.EX10/full	TGTGTATCTTZCTCTTTCTC	GAGAAAGAGAAAGATACACA	4,4.5,5,5.5,6,6.5,7,7.5,8,8.5,9,9.5,10,10.5,11,11.5,12,12.5,13,13.5,14,14.5,15,15.5,16,16.5,17,17.5,18,18.5,19,19.5,20,20.5,21,21.5,22,22.5,23,23.5,24,24.5,25,25.5,26,26.5,27,27.5,28,28.5,29,29.5,30,30.5,31,31.5,32,32.5,33,33.5,34,34.5,35,35.5,36,36.5,37,37.5,38,38.5,39,39.5,40,40.5,41,41.5,42,42.5,43,43.5,44,44.5,45,45.5,46,46.5,47,47.5,48,48.5,49,49.5,50,50.5,51,51.5,52,52.5,53,53.5,54,54.5,55,…	4.54147664847746,4.53912354224581,4.53675749067052,4.53437860500282,4.53198648939601,4.52958112488817,4.52716249291116,4.52467504562264,4.52214260060237,4.51957823544735,4.51697526255917,4.51432324275153,4.51164450015399,4.5089277408,4.50616463404698,4.50334840332497,4.50050336586304,4.49759910713597,4.49467599107473,4.49170367113276,4.48868465031295,4.48562107299301,4.48251928912574,4.4793192932…
TE.20-mer.EX10/full	TGTGTATCTTZCTCTTTCTC	GAGAAAGAGAAAGATACACA	4,4.5,5,5.5,6,6.5,7,7.5,8,8.5,9,9.5,10,10.5,11,11.5,12,12.5,13,13.5,14,14.5,15,15.5,16,16.5,17,17.5,18,18.5,19,19.5,20,20.5,21,21.5,22,22.5,23,23.5,24,24.5,25,25.5,26,26.5,27,27.5,28,28.5,29,29.5,30,30.5,31,31.5,32,32.5,33,33.5,34,34.5,35,35.5,36,36.5,37,37.5,38,38.5,39,39.5,40,40.5,41,41.5,42,42.5,43,43.5,44,44.5,45,45.5,46,46.5,47,47.5,48,48.5,49,49.5,50,50.5,51,51.5,52,52.5,53,53.5,54,54.5,55,…	4.57439256622102,4.57204042234175,4.56967546982111,4.56729745077405,4.56490645721408,4.56250222721366,4.56008461340382,4.55760475682748,4.55506214748113,4.55248058956833,4.54986804505469,4.54722232043636,4.54453497003435,4.54181018227173,4.53904396483308,4.53623019897713,4.53336972402906,4.53048157784311,4.52754715795778,4.52456772864513,4.52153648382951,4.51845958386402,4.5153289125869,4.5121669…
TE.20-mer.EX10/full	TGTGTATCTTZCTCTTTCTC	GAGAAAGAGAAAGATACACA	4,4.5,5,5.5,6,6.5,7,7.5,8,8.5,9,9.5,10,10.5,11,11.5,12,12.5,13,13.5,14,14.5,15,15.5,16,16.5,17,17.5,18,18.5,19,19.5,20,20.5,21,21.5,22,22.5,23,23.5,24,24.5,25,25.5,26,26.5,27,27.5,28,28.5,29,29.5,30,30.5,31,31.5,32,32.5,33,33.5,34,34.5,35,35.5,36,36.5,37,37.5,38,38.5,39,39.5,40,40.5,41,41.5,42,42.5,43,43.5,44,44.5,45,45.5,46,46.5,47,47.5,48,48.5,49,49.5,50,50.5,51,51.5,52,52.5,53,53.5,54,54.5,55,…	4.54274938765857,4.5404133218269,4.53806474814396,4.53570327828171,4.5333290249188,4.53094159242721,4.52854096300256,4.52609427137549,4.52358520179718,4.52102583285369,4.51843668123032,4.5157897572195,4.51311887344503,4.51040518240762,4.50763840026682,4.50481381289376,4.50195419176032,4.49902138746453,4.4960827785388,4.49311033682924,4.49009240137652,4.48704032985828,4.48394200418573,4.4807332751…
TE.20-mer.EX10/full	TGTGTATCTTZCTCTTTCTC	GAGAAAGAGAAAGATACACA	4,4.5,5,5.5,6,6.5,7,7.5,8,8.5,9,9.5,10,10.5,11,11.5,12,12.5,13,13.5,14,14.5,15,15.5,16,16.5,17,17.5,18,18.5,19,19.5,20,20.5,21,21.5,22,22.5,23,23.5,24,24.5,25,25.5,26,26.5,27,27.5,28,28.5,29,29.5,30,30.5,31,31.5,32,32.5,33,33.5,34,34.5,35,35.5,36,36.5,37,37.5,38,38.5,39,39.5,40,40.5,41,41.5,42,42.5,43,43.5,44,44.5,45,45.5,46,46.5,47,47.5,48,48.5,49,49.5,50,50.5,51,51.5,52,52.5,53,53.5,54,54.5,55,…	4.55919214365507,4.55671753616855,4.55422862632521,4.55172537046654,4.54920760225313,4.54667527577715,4.54412797285381,4.54152145896881,4.53887007385011,4.53615261692304,4.5333702327438,4.53053739417781,4.52764575168631,4.52470864971948,4.52172398585957,4.5187016987474,4.51564842875652,4.5125862153601,4.50948398300838,4.50636362691516,4.5032189168957,4.50003602720187,4.49681193001736,4.4935503374…
TE.20-mer.EX10/full	TGTGTATCTTZCTCTTTCTC	GAGAAAGAGAAAGATACACA	4,4.5,5,5.5,6,6.5,7,7.5,8,8.5,9,9.5,10,10.5,11,11.5,12,12.5,13,13.5,14,14.5,15,15.5,16,16.5,17,17.5,18,18.5,19,19.5,20,20.5,21,21.5,22,22.5,23,23.5,24,24.5,25,25.5,26,26.5,27,27.5,28,28.5,29,29.5,30,30.5,31,31.5,32,32.5,33,33.5,34,34.5,35,35.5,36,36.5,37,37.5,38,38.5,39,39.5,40,40.5,41,41.5,42,42.5,43,43.5,44,44.5,45,45.5,46,46.5,47,47.5,48,48.5,49,49.5,50,50.5,51,51.5,52,52.5,53,53.5,54,54.5,55,…	4.54445191505573,4.54212252088701,4.539780690624,4.53742603810634,4.53505867622159,4.5326782115805,4.53028462713774,4.52782934701332,4.52532836708027,4.52279609117564,4.52021540579296,4.51760729276193,4.5149649795684,4.51227485128153,4.50952657601461,4.50672996845011,4.50384717850779,4.50091607213746,4.49796325511889,4.49496646647614,4.49191751513209,4.48886377508308,4.48576911110088,4.4826074967…
TE.20-mer.EX10/full	TGTGTATCTTZCTCTTTCTC	GAGAAAGAGAAAGATACACA	4,4.5,5,5.5,6,6.5,7,7.5,8,8.5,9,9.5,10,10.5,11,11.5,12,12.5,13,13.5,14,14.5,15,15.5,16,16.5,17,17.5,18,18.5,19,19.5,20,20.5,21,21.5,22,22.5,23,23.5,24,24.5,25,25.5,26,26.5,27,27.5,28,28.5,29,29.5,30,30.5,31,31.5,32,32.5,33,33.5,34,34.5,35,35.5,36,36.5,37,37.5,38,38.5,39,39.5,40,40.5,41,41.5,42,42.5,43,43.5,44,44.5,45,45.5,46,46.5,47,47.5,48,48.5,49,49.5,50,50.5,51,51.5,52,52.5,53,53.5,54,54.5,55,…	4.64307931890216,4.64040321716775,4.6377104231122,4.63500092910882,4.63227442482455,4.62953069532729,4.62676941901667,4.62396920859977,4.6211106131472,4.61821895536077,4.61530054307883,4.61233450027993,4.60932361103264,4.60628492812945,4.60319570514359,4.60003832096684,4.59682902390349,4.59355077302051,4.59019514831387,4.58676717334571,4.58326453682208,4.57968472622473,4.57603400981588,4.57232606…
TE.20-mer.EX10/full	TGTGTATCTTZCTCTTTCTC	GAGAAAGAGAAAGATACACA	4,4.5,5,5.5,6,6.5,7,7.5,8,8.5,9,9.5,10,10.5,11,11.5,12,12.5,13,13.5,14,14.5,15,15.5,16,16.5,17,17.5,18,18.5,19,19.5,20,20.5,21,21.5,22,22.5,23,23.5,24,24.5,25,25.5,26,26.5,27,27.5,28,28.5,29,29.5,30,30.5,31,31.5,32,32.5,33,33.5,34,34.5,35,35.5,36,36.5,37,37.5,38,38.5,39,39.5,40,40.5,41,41.5,42,42.5,43,43.5,44,44.5,45,45.5,46,46.5,47,47.5,48,48.5,49,49.5,50,50.5,51,51.5,52,52.5,53,53.5,54,54.5,55,…	4.66462364455802,4.66211280325168,4.65958736124897,4.65704724340979,4.65449208515931,4.65192190149589,4.64933631934135,4.64670703820971,4.64402901722498,4.64130968206328,4.6385352797473,4.63569782534999,4.63280499348279,4.62982778843768,4.62674162200678,4.62356011331232,4.62028516838838,4.61690591901336,4.61349044014054,4.61003967952474,4.60655214685678,4.60304678077605,4.59951682271277,4.5959033…
TE.20-mer.EX10/full	TGTGTATCTTZCTCTTTCTC	GAGAAAGAGAAAGATACACA	4,4.5,5,5.5,6,6.5,7,7.5,8,8.5,9,9.5,10,10.5,11,11.5,12,12.5,13,13.5,14,14.5,15,15.5,16,16.5,17,17.5,18,18.5,19,19.5,20,20.5,21,21.5,22,22.5,23,23.5,24,24.5,25,25.5,26,26.5,27,27.5,28,28.5,29,29.5,30,30.5,31,31.5,32,32.5,33,33.5,34,34.5,35,35.5,36,36.5,37,37.5,38,38.5,39,39.5,40,40.5,41,41.5,42,42.5,43,43.5,44,44.5,45,45.5,46,46.5,47,47.5,48,48.5,49,49.5,50,50.5,51,51.5,52,52.5,53,53.5,54,54.5,55,…	4.53950302879842,4.53706717801938,4.53461758805738,4.53215410304374,4.5296765644422,4.52718493999058,4.52467880837279,4.52213881581399,4.51954200002936,4.51691054271122,4.5142282228405,4.51150957328609,4.50873355387195,4.50589645864003,4.50299324565154,4.50006005833875,4.49707664708872,4.49405700599354,4.4910007993159,4.4879304170572,4.4847986354734,4.48162017994701,4.47837484431884,4.47510085695…
TE.20-mer.EX10/full	TGTGTATCTTZCTCTTTCTC	GAGAAAGAGAAAGATACACA	4,4.5,5,5.5,6,6.5,7,7.5,8,8.5,9,9.5,10,10.5,11,11.5,12,12.5,13,13.5,14,14.5,15,15.5,16,16.5,17,17.5,18,18.5,19,19.5,20,20.5,21,21.5,22,22.5,23,23.5,24,24.5,25,25.5,26,26.5,27,27.5,28,28.5,29,29.5,30,30.5,31,31.5,32,32.5,33,33.5,34,34.5,35,35.5,36,36.5,37,37.5,38,38.5,39,39.5,40,40.5,41,41.5,42,42.5,43,43.5,44,44.5,45,45.5,46,46.5,47,47.5,48,48.5,49,49.5,50,50.5,51,51.5,52,52.5,53,53.5,54,54.5,55,…	4.55455239158444,4.55215661525849,4.54974754933744,4.54732504556125,4.54488907702473,4.5424392434227,4.53997551199701,4.53747139445609,4.53490257209179,4.5322896518498,4.52964436876488,4.52696867734453,4.52424509899249,4.52149269992114,4.51869472667371,4.5158447132268,4.51293401711622,4.50997777840516,4.50699560270187,4.50397089829223,4.50089222537582,4.49778411811178,4.49463038686168,4.491408062…
TE.20-mer.EX10/full	TGTGTATCTTZCTCTTTCTC	GAGAAAGAGAAAGATACACA	4,4.5,5,5.5,6,6.5,7,7.5,8,8.5,9,9.5,10,10.5,11,11.5,12,12.5,13,13.5,14,14.5,15,15.5,16,16.5,17,17.5,18,18.5,19,19.5,20,20.5,21,21.5,22,22.5,23,23.5,24,24.5,25,25.5,26,26.5,27,27.5,28,28.5,29,29.5,30,30.5,31,31.5,32,32.5,33,33.5,34,34.5,35,35.5,36,36.5,37,37.5,38,38.5,39,39.5,40,40.5,41,41.5,42,42.5,43,43.5,44,44.5,45,45.5,46,46.5,47,47.5,48,48.5,49,49.5,50,50.5,51,51.5,52,52.5,53,53.5,54,54.5,55,…	4.53434231475914,4.53184140161839,4.52932613172059,4.52679608030712,4.52425133314371,4.52169145646824,4.51911653293687,4.51648592629059,4.51379073023765,4.51104817851106,4.50826502168495,4.50546065915629,4.50261390837976,4.49972542528034,4.49681497365916,4.49386246058724,4.49085663801082,4.48781065765353,4.48473206758018,4.48158579308337,4.47838235032743,4.47513547026702,4.47185724599788,4.468548…
TE.20-mer.EX10/full	TGTGTATCTTZCTCTTTCTC	GAGAAAGAGAAAGATACACA	4,4.5,5,5.5,6,6.5,7,7.5,8,8.5,9,9.5,10,10.5,11,11.5,12,12.5,13,13.5,14,14.5,15,15.5,16,16.5,17,17.5,18,18.5,19,19.5,20,20.5,21,21.5,22,22.5,23,23.5,24,24.5,25,25.5,26,26.5,27,27.5,28,28.5,29,29.5,30,30.5,31,31.5,32,32.5,33,33.5,34,34.5,35,35.5,36,36.5,37,37.5,38,38.5,39,39.5,40,40.5,41,41.5,42,42.5,43,43.5,44,44.5,45,45.5,46,46.5,47,47.5,48,48.5,49,49.5,50,50.5,51,51.5,52,52.5,53,53.5,54,54.5,55,…	4.55078584939813,4.54847921627894,4.5461602666814,4.54382886836918,4.54148488696481,4.53912831140678,4.53675875257415,4.53434904010314,4.53188479266554,4.52935989130162,4.52678562158849,4.5241598899558,4.52148211270147,4.5187572082465,4.51600345068068,4.51321147194306,4.51037876692421,4.50750289774641,4.50460337345656,4.50163729734114,4.49860618700644,4.49551991646725,4.49237815343923,4.489163795…
TE.20-mer.EX10/full	TGTGTATCTTZCTCTTTCTC	GAGAAAGAGAAAGATACACA	4,4.5,5,5.5,6,6.5,7,7.5,8,8.5,9,9.5,10,10.5,11,11.5,12,12.5,13,13.5,14,14.5,15,15.5,16,16.5,17,17.5,18,18.5,19,19.5,20,20.5,21,21.5,22,22.5,23,23.5,24,24.5,25,25.5,26,26.5,27,27.5,28,28.5,29,29.5,30,30.5,31,31.5,32,32.5,33,33.5,34,34.5,35,35.5,36,36.5,37,37.5,38,38.5,39,39.5,40,40.5,41,41.5,42,42.5,43,43.5,44,44.5,45,45.5,46,46.5,47,47.5,48,48.5,49,49.5,50,50.5,51,51.5,52,52.5,53,53.5,54,54.5,55,…	4.53017779076075,4.52780023461669,4.5254094612683,4.52300558417458,4.5205883272112,4.51815740888819,4.51571293958034,4.51321373669493,4.51064673579563,4.50800434265731,4.50529300051221,4.50252257233773,4.4997131944763,4.49685536906644,4.49397262548877,4.49105491756749,4.48811112344618,4.48511085631629,4.48210317085412,4.47906240462041,4.47597102396338,4.47282619404253,4.46965430176315,4.466404471…
TE.20-mer.EX10/full	TGTGTATCTTZCTCTTTCTC	GAGAAAGAGAAAGATACACA	4,4.5,5,5.5,6,6.5,7,7.5,8,8.5,9,9.5,10,10.5,11,11.5,12,12.5,13,13.5,14,14.5,15,15.5,16,16.5,17,17.5,18,18.5,19,19.5,20,20.5,21,21.5,22,22.5,23,23.5,24,24.5,25,25.5,26,26.5,27,27.5,28,28.5,29,29.5,30,30.5,31,31.5,32,32.5,33,33.5,34,34.5,35,35.5,36,36.5,37,37.5,38,38.5,39,39.5,40,40.5,41,41.5,42,42.5,43,43.5,44,44.5,45,45.5,46,46.5,47,47.5,48,48.5,49,49.5,50,50.5,51,51.5,52,52.5,53,53.5,54,54.5,55,…	4.55419177545959,4.55186323501783,4.54952214239731,4.54716836153724,4.54480163027783,4.5424220551297,4.54002937000986,4.53758677981268,4.53510187370188,4.53257412848577,4.5299969801403,4.52736615121164,4.52468983693543,4.52195593208456,4.51917422332397,4.51635527290901,4.51349913411254,4.51057825122812,4.50765054484257,4.5046778336681,4.50164140189743,4.49857229243254,4.49549396756585,4.492310500…
TE.20-mer.EX10/full	TGTGTATCTTZCTCTTTCTC	GAGAAAGAGAAAGATACACA	4,4.5,5,5.5,6,6.5,7,7.5,8,8.5,9,9.5,10,10.5,11,11.5,12,12.5,13,13.5,14,14.5,15,15.5,16,16.5,17,17.5,18,18.5,19,19.5,20,20.5,21,21.5,22,22.5,23,23.5,24,24.5,25,25.5,26,26.5,27,27.5,28,28.5,29,29.5,30,30.5,31,31.5,32,32.5,33,33.5,34,34.5,35,35.5,36,36.5,37,37.5,38,38.5,39,39.5,40,40.5,41,41.5,42,42.5,43,43.5,44,44.5,45,45.5,46,46.5,47,47.5,48,48.5,49,49.5,50,50.5,51,51.5,52,52.5,53,53.5,54,54.5,55,…	4.30433496389559,4.30178197659768,4.29921389285151,4.29663053305643,4.29403171438758,4.29141725071821,4.28878695253976,4.28614062687935,4.28346654581121,4.28075519328286,4.27797712013589,4.27526780771299,4.27260107355988,4.26998130932828,4.26741486524092,4.26493605774811,4.26230392677859,4.2595341533159,4.25663621793275,4.25362485514205,4.25132862968961,4.24982329160033,4.24910561644256,4.2491070…
TE.20-mer.EX10/full	TGTGTATCTTZCTCTTTCTC	GAGAAAGAGAAAGATACACA	4,4.5,5,5.5,6,6.5,7,7.5,8,8.5,9,9.5,10,10.5,11,11.5,12,12.5,13,13.5,14,14.5,15,15.5,16,16.5,17,17.5,18,18.5,19,19.5,20,20.5,21,21.5,22,22.5,23,23.5,24,24.5,25,25.5,26,26.5,27,27.5,28,28.5,29,29.5,30,30.5,31,31.5,32,32.5,33,33.5,34,34.5,35,35.5,36,36.5,37,37.5,38,38.5,39,39.5,40,40.5,41,41.5,42,42.5,43,43.5,44,44.5,45,45.5,46,46.5,47,47.5,48,48.5,49,49.5,50,50.5,51,51.5,52,52.5,53,53.5,54,54.5,55,…	4.60974825240176,4.60759418961549,4.6054293895876,4.60325374473892,4.60106714586531,4.59886948210485,4.59666064090403,4.59441354629323,4.59210822009672,4.5897403303844,4.58732509076635,4.58487770691324,4.58236499048802,4.57977651070167,4.577144915111,4.5744449822045,4.5716833322688,4.56886111609276,4.56602975938672,4.56314467355867,4.56022343674864,4.55725437134312,4.55424741421436,4.551171643138…
TE.20-mer.EX10/full	TGTGTATCTTZCTCTTTCTC	GAGAAAGAGAAAGATACACA	4,4.5,5,5.5,6,6.5,7,7.5,8,8.5,9,9.5,10,10.5,11,11.5,12,12.5,13,13.5,14,14.5,15,15.5,16,16.5,17,17.5,18,18.5,19,19.5,20,20.5,21,21.5,22,22.5,23,23.5,24,24.5,25,25.5,26,26.5,27,27.5,28,28.5,29,29.5,30,30.5,31,31.5,32,32.5,33,33.5,34,34.5,35,35.5,36,36.5,37,37.5,38,38.5,39,39.5,40,40.5,41,41.5,42,42.5,43,43.5,44,44.5,45,45.5,46,46.5,47,47.5,48,48.5,49,49.5,50,50.5,51,51.5,52,52.5,53,53.5,54,54.5,55,…	4.56069195168228,4.55829723569256,4.55588924190134,4.55346782224642,4.55103294828521,4.54858422338873,4.54612161328071,4.54361688833895,4.54106414988642,4.53845999307304,4.53580800536424,4.53312089110201,4.53038375393635,4.52760631688079,4.52478039030586,4.52191989451614,4.5190027066465,4.51603323231233,4.51302825436282,4.51000247357448,4.50692302565678,4.50382267535944,4.50069797625712,4.4975225…
TE.20-mer.EX10/full	TGTGTATCTTZCTCTTTCTC	GAGAAAGAGAAAGATACACA	4,4.5,5,5.5,6,6.5,7,7.5,8,8.5,9,9.5,10,10.5,11,11.5,12,12.5,13,13.5,14,14.5,15,15.5,16,16.5,17,17.5,18,18.5,19,19.5,20,20.5,21,21.5,22,22.5,23,23.5,24,24.5,25,25.5,26,26.5,27,27.5,28,28.5,29,29.5,30,30.5,31,31.5,32,32.5,33,33.5,34,34.5,35,35.5,36,36.5,37,37.5,38,38.5,39,39.5,40,40.5,41,41.5,42,42.5,43,43.5,44,44.5,45,45.5,46,46.5,47,47.5,48,48.5,49,49.5,50,50.5,51,51.5,52,52.5,53,53.5,54,54.5,55,…	4.59945238327842,4.59709707098519,4.59472891542574,4.59234766473681,4.58995339719919,4.5875458568464,4.58512489569986,4.58266572753045,4.5801573861202,4.57760277202565,4.57501016366187,4.57235850659346,4.56966447363218,4.5669303164336,4.56413523802546,4.56131919213297,4.55846076003764,4.55555692547614,4.55264583173011,4.5497172977032,4.54671190664174,4.54366421095415,4.54057333713197,4.5373835752…
TE.20-mer.EX10/full	TGTGTATCTTZCTCTTTCTC	GAGAAAGAGAAAGATACACA	4,4.5,5,5.5,6,6.5,7,7.5,8,8.5,9,9.5,10,10.5,11,11.5,12,12.5,13,13.5,14,14.5,15,15.5,16,16.5,17,17.5,18,18.5,19,19.5,20,20.5,21,21.5,22,22.5,23,23.5,24,24.5,25,25.5,26,26.5,27,27.5,28,28.5,29,29.5,30,30.5,31,31.5,32,32.5,33,33.5,34,34.5,35,35.5,36,36.5,37,37.5,38,38.5,39,39.5,40,40.5,41,41.5,42,42.5,43,43.5,44,44.5,45,45.5,46,46.5,47,47.5,48,48.5,49,49.5,50,50.5,51,51.5,52,52.5,53,53.5,54,54.5,55,…	4.55276199899554,4.55030627439813,4.54783670787922,4.54535289438307,4.54285479373067,4.54034236576141,4.53781519269953,4.53521814351718,4.53254061784853,4.52982071023901,4.52704856254691,4.5242314614747,4.52137596482736,4.51851420308658,4.51561716339044,4.51268799753854,4.50970845622854,4.50668899359198,4.50361434276184,4.50049513517179,4.49735142805508,4.49419161882869,4.49100318290418,4.4877825…
TE.20-mer.EX10/full	TGTGTATCTTZCTCTTTCTC	GAGAAAGAGAAAGATACACA	4,4.5,5,5.5,6,6.5,7,7.5,8,8.5,9,9.5,10,10.5,11,11.5,12,12.5,13,13.5,14,14.5,15,15.5,16,16.5,17,17.5,18,18.5,19,19.5,20,20.5,21,21.5,22,22.5,23,23.5,24,24.5,25,25.5,26,26.5,27,27.5,28,28.5,29,29.5,30,30.5,31,31.5,32,32.5,33,33.5,34,34.5,35,35.5,36,36.5,37,37.5,38,38.5,39,39.5,40,40.5,41,41.5,42,42.5,43,43.5,44,44.5,45,45.5,46,46.5,47,47.5,48,48.5,49,49.5,50,50.5,51,51.5,52,52.5,53,53.5,54,54.5,55,…	4.61269826049452,4.61039918867044,4.60808777412139,4.6057639918423,4.60342781700055,4.6010788984948,4.59871731595923,4.59630684596448,4.59382405939417,4.59128848936208,4.58869839463271,4.58606369805849,4.58338424500462,4.58067914787238,4.57793919135375,4.57515700430427,4.57233223131172,4.56944659810672,4.56652717034415,4.56353768238069,4.56048422331784,4.55737990248556,4.55422959604261,4.55099094…
TE.20-mer.EX10/full	TGTGTATCTTZCTCTTTCTC	GAGAAAGAGAAAGATACACA	4,4.5,5,5.5,6,6.5,7,7.5,8,8.5,9,9.5,10,10.5,11,11.5,12,12.5,13,13.5,14,14.5,15,15.5,16,16.5,17,17.5,18,18.5,19,19.5,20,20.5,21,21.5,22,22.5,23,23.5,24,24.5,25,25.5,26,26.5,27,27.5,28,28.5,29,29.5,30,30.5,31,31.5,32,32.5,33,33.5,34,34.5,35,35.5,36,36.5,37,37.5,38,38.5,39,39.5,40,40.5,41,41.5,42,42.5,43,43.5,44,44.5,45,45.5,46,46.5,47,47.5,48,48.5,49,49.5,50,50.5,51,51.5,52,52.5,53,53.5,54,54.5,55,…	4.65934535027644,4.65673163721959,4.65410200245965,4.65145634832635,4.64879457594382,4.64611629091621,4.64342138641566,4.64059690221199,4.63771922452032,4.63479949584782,4.63181519574386,4.62879697511215,4.62573295723322,4.62259663469251,4.61937980783974,4.61611721759776,4.61279720312556,4.60942151067048,4.60602055735674,4.60260599042473,4.59915977352554,4.59567155762518,4.59214976587704,4.588597…
TE.20-mer.EX10/full	TGTGTATCTTZCTCTTTCTC	GAGAAAGAGAAAGATACACA	4,4.5,5,5.5,6,6.5,7,7.5,8,8.5,9,9.5,10,10.5,11,11.5,12,12.5,13,13.5,14,14.5,15,15.5,16,16.5,17,17.5,18,18.5,19,19.5,20,20.5,21,21.5,22,22.5,23,23.5,24,24.5,25,25.5,26,26.5,27,27.5,28,28.5,29,29.5,30,30.5,31,31.5,32,32.5,33,33.5,34,34.5,35,35.5,36,36.5,37,37.5,38,38.5,39,39.5,40,40.5,41,41.5,42,42.5,43,43.5,44,44.5,45,45.5,46,46.5,47,47.5,48,48.5,49,49.5,50,50.5,51,51.5,52,52.5,53,53.5,54,54.5,55,…	4.73669888906376,4.73406779068918,4.73142073565486,4.72875744764455,4.72607772633279,4.72338136766282,4.72066816375343,4.71796500786787,4.71525512834507,4.71253614739237,4.70980808474907,4.70707224037275,4.70430987195852,4.70151738636963,4.6986916192279,4.69582433621367,4.69290990062394,4.68993941592994,4.6869539207977,4.68392986652834,4.68086477618509,4.67776659046605,4.67462676048117,4.67139271…
TE.20-mer.EX10/full	TGTGTATCTTZCTCTTTCTC	GAGAAAGAGAAAGATACACA	4,4.5,5,5.5,6,6.5,7,7.5,8,8.5,9,9.5,10,10.5,11,11.5,12,12.5,13,13.5,14,14.5,15,15.5,16,16.5,17,17.5,18,18.5,19,19.5,20,20.5,21,21.5,22,22.5,23,23.5,24,24.5,25,25.5,26,26.5,27,27.5,28,28.5,29,29.5,30,30.5,31,31.5,32,32.5,33,33.5,34,34.5,35,35.5,36,36.5,37,37.5,38,38.5,39,39.5,40,40.5,41,41.5,42,42.5,43,43.5,44,44.5,45,45.5,46,46.5,47,47.5,48,48.5,49,49.5,50,50.5,51,51.5,52,52.5,53,53.5,54,54.5,55,…	4.63515840677969,4.63248624418513,4.62979753824835,4.62709208285316,4.62436966800716,4.62163007974394,4.61887310002214,4.61610502401923,4.6133379171223,4.61057542482162,4.60780724865648,4.60500287468325,4.6021754982984,4.59931287737805,4.59639727420233,4.5934268575355,4.59041936767247,4.58737462130426,4.58427218344837,4.58111916789549,4.5779256477606,4.57466788195846,4.57135333333055,4.5679941521…
TE.20-mer.EX10/full	TGTGTATCTTZCTCTTTCTC	GAGAAAGAGAAAGATACACA	4,4.5,5,5.5,6,6.5,7,7.5,8,8.5,9,9.5,10,10.5,11,11.5,12,12.5,13,13.5,14,14.5,15,15.5,16,16.5,17,17.5,18,18.5,19,19.5,20,20.5,21,21.5,22,22.5,23,23.5,24,24.5,25,25.5,26,26.5,27,27.5,28,28.5,29,29.5,30,30.5,31,31.5,32,32.5,33,33.5,34,34.5,35,35.5,36,36.5,37,37.5,38,38.5,39,39.5,40,40.5,41,41.5,42,42.5,43,43.5,44,44.5,45,45.5,46,46.5,47,47.5,48,48.5,49,49.5,50,50.5,51,51.5,52,52.5,53,53.5,54,54.5,55,…	4.69647477682562,4.69382557707757,4.69116011795724,4.68847819864882,4.68577961459302,4.68306415739347,4.68033161472009,4.67765402915057,4.67501967978223,4.6724054512426,4.66980103029257,4.66718659734231,4.66454363714465,4.66186737102893,4.65915261538105,4.65637901249604,4.65356501779738,4.65070005671247,4.64779115198754,4.64480271235613,4.64175155388633,4.63862651225454,4.6354187988487,4.63210485…
TE.20-mer.EX10/full	TGTGTATCTTZCTCTTTCTC	GAGAAAGAGAAAGATACACA	4,4.5,5,5.5,6,6.5,7,7.5,8,8.5,9,9.5,10,10.5,11,11.5,12,12.5,13,13.5,14,14.5,15,15.5,16,16.5,17,17.5,18,18.5,19,19.5,20,20.5,21,21.5,22,22.5,23,23.5,24,24.5,25,25.5,26,26.5,27,27.5,28,28.5,29,29.5,30,30.5,31,31.5,32,32.5,33,33.5,34,34.5,35,35.5,36,36.5,37,37.5,38,38.5,39,39.5,40,40.5,41,41.5,42,42.5,43,43.5,44,44.5,45,45.5,46,46.5,47,47.5,48,48.5,49,49.5,50,50.5,51,51.5,52,52.5,53,53.5,54,54.5,55,…	4.54310234138431,4.54071578746574,4.53831604635209,4.5359030979374,4.53347654105052,4.53103647778086,4.52858249904385,4.52606012763959,4.52349153655988,4.52086878997643,4.51818796510684,4.51546133291972,4.51268666371929,4.50986757251881,4.507001819166,4.50411213258107,4.50117419119559,4.49819803626377,4.49518440390108,4.49212817724351,4.48901747316067,4.48588148984936,4.48270883475305,4.479483748…
TE.20-mer.EX10/full	TGTGTATCTTZCTCTTTCTC	GAGAAAGAGAAAGATACACA	4,4.5,5,5.5,6,6.5,7,7.5,8,8.5,9,9.5,10,10.5,11,11.5,12,12.5,13,13.5,14,14.5,15,15.5,16,16.5,17,17.5,18,18.5,19,19.5,20,20.5,21,21.5,22,22.5,23,23.5,24,24.5,25,25.5,26,26.5,27,27.5,28,28.5,29,29.5,30,30.5,31,31.5,32,32.5,33,33.5,34,34.5,35,35.5,36,36.5,37,37.5,38,38.5,39,39.5,40,40.5,41,41.5,42,42.5,43,43.5,44,44.5,45,45.5,46,46.5,47,47.5,48,48.5,49,49.5,50,50.5,51,51.5,52,52.5,53,53.5,54,54.5,55,…	4.6027850917544,4.6004016242468,4.59800511331695,4.59559519441637,4.59317193893502,4.59073497494334,4.58828437124515,4.58579168241569,4.58325104491065,4.58066203964646,4.57803605016536,4.57536245164649,4.57266276550591,4.56993461851047,4.56716769483372,4.56435508329127,4.56151197957534,4.55859926333302,4.55565395288118,4.55266006541098,4.549616607046,4.54651625954507,4.54338591476501,4.5401763809…
TE.20-mer.EX10/full	TGTGTATCTTZCTCTTTCTC	GAGAAAGAGAAAGATACACA	4,4.5,5,5.5,6,6.5,7,7.5,8,8.5,9,9.5,10,10.5,11,11.5,12,12.5,13,13.5,14,14.5,15,15.5,16,16.5,17,17.5,18,18.5,19,19.5,20,20.5,21,21.5,22,22.5,23,23.5,24,24.5,25,25.5,26,26.5,27,27.5,28,28.5,29,29.5,30,30.5,31,31.5,32,32.5,33,33.5,34,34.5,35,35.5,36,36.5,37,37.5,38,38.5,39,39.5,40,40.5,41,41.5,42,42.5,43,43.5,44,44.5,45,45.5,46,46.5,47,47.5,48,48.5,49,49.5,50,50.5,51,51.5,52,52.5,53,53.5,54,54.5,55,…	4.53792469761584,4.53552817081144,4.53311821880915,4.53069494700157,4.5282579492575,4.52580732876492,4.52334267134465,4.52082048787359,4.51823748268915,4.51559861507566,4.51291828670172,4.5102159477161,4.50745335589317,4.50464400205228,4.50181539940171,4.49893424893992,4.49598451398209,4.49299060182651,4.48994709485716,4.48684063318057,4.48368897700767,4.48050092354973,4.47728220338031,4.47403551…
TE.20-mer.EX10/full	TGTGTATCTTZCTCTTTCTC	GAGAAAGAGAAAGATACACA	4,4.5,5,5.5,6,6.5,7,7.5,8,8.5,9,9.5,10,10.5,11,11.5,12,12.5,13,13.5,14,14.5,15,15.5,16,16.5,17,17.5,18,18.5,19,19.5,20,20.5,21,21.5,22,22.5,23,23.5,24,24.5,25,25.5,26,26.5,27,27.5,28,28.5,29,29.5,30,30.5,31,31.5,32,32.5,33,33.5,34,34.5,35,35.5,36,36.5,37,37.5,38,38.5,39,39.5,40,40.5,41,41.5,42,42.5,43,43.5,44,44.5,45,45.5,46,46.5,47,47.5,48,48.5,49,49.5,50,50.5,51,51.5,52,52.5,53,53.5,54,54.5,55,…	4.61288087362543,4.61055487649455,4.60821635466358,4.60586517251948,4.60350119223468,4.60112427371858,4.59873427456773,4.59630024462577,4.59383036652666,4.59131508928774,4.58876758406969,4.58618263727148,4.58354255827241,4.58084688683931,4.57811108941615,4.57531834467125,4.57248323436449,4.56961568930894,4.56673556221509,4.56379198114763,4.56081100129632,4.55777912225184,4.5546822176185,4.5514886…
TE.20-mer.EX10/full	TGTGTATCTTZCTCTTTCTC	GAGAAAGAGAAAGATACACA	4,4.5,5,5.5,6,6.5,7,7.5,8,8.5,9,9.5,10,10.5,11,11.5,12,12.5,13,13.5,14,14.5,15,15.5,16,16.5,17,17.5,18,18.5,19,19.5,20,20.5,21,21.5,22,22.5,23,23.5,24,24.5,25,25.5,26,26.5,27,27.5,28,28.5,29,29.5,30,30.5,31,31.5,32,32.5,33,33.5,34,34.5,35,35.5,36,36.5,37,37.5,38,38.5,39,39.5,40,40.5,41,41.5,42,42.5,43,43.5,44,44.5,45,45.5,46,46.5,47,47.5,48,48.5,49,49.5,50,50.5,51,51.5,52,52.5,53,53.5,54,54.5,55,…	4.54319062826534,4.54076617793172,4.53832824281505,4.53587641847905,4.53341067365924,4.53093084938266,4.52843691256902,4.52583903372527,4.52317735034648,4.52046073659505,4.51770474071747,4.51489942860849,4.51205236886474,4.50914039898699,4.5061709978152,4.5031552499365,4.500079007669,4.49696201148796,4.49382290025131,4.49065658401882,4.48743803428994,4.48419531130972,4.4809126953798,4.47754564253…
TE.20-mer.EX10/full	TGTGTATCTTZCTCTTTCTC	GAGAAAGAGAAAGATACACA	4,4.5,5,5.5,6,6.5,7,7.5,8,8.5,9,9.5,10,10.5,11,11.5,12,12.5,13,13.5,14,14.5,15,15.5,16,16.5,17,17.5,18,18.5,19,19.5,20,20.5,21,21.5,22,22.5,23,23.5,24,24.5,25,25.5,26,26.5,27,27.5,28,28.5,29,29.5,30,30.5,31,31.5,32,32.5,33,33.5,34,34.5,35,35.5,36,36.5,37,37.5,38,38.5,39,39.5,40,40.5,41,41.5,42,42.5,43,43.5,44,44.5,45,45.5,46,46.5,47,47.5,48,48.5,49,49.5,50,50.5,51,51.5,52,52.5,53,53.5,54,54.5,55,…	4.62315197685142,4.62080666252769,4.61844871858986,4.61607790259113,4.61369407322209,4.61129698054478,4.60888669050422,4.60642189020487,4.60391318356753,4.60136467241391,4.5987867873486,4.59615763121294,4.5934936367607,4.59077865805449,4.58802181757047,4.58521644067194,4.58237623780388,4.57949103505004,4.57660622361028,4.57366433659667,4.57067332539792,4.56764182768997,4.56456665032287,4.56137368…
TE.20-mer.EX10/full	TGTGTATCTTZCTCTTTCTC	GAGAAAGAGAAAGATACACA	4,4.5,5,5.5,6,6.5,7,7.5,8,8.5,9,9.5,10,10.5,11,11.5,12,12.5,13,13.5,14,14.5,15,15.5,16,16.5,17,17.5,18,18.5,19,19.5,20,20.5,21,21.5,22,22.5,23,23.5,24,24.5,25,25.5,26,26.5,27,27.5,28,28.5,29,29.5,30,30.5,31,31.5,32,32.5,33,33.5,34,34.5,35,35.5,36,36.5,37,37.5,38,38.5,39,39.5,40,40.5,41,41.5,42,42.5,43,43.5,44,44.5,45,45.5,46,46.5,47,47.5,48,48.5,49,49.5,50,50.5,51,51.5,52,52.5,53,53.5,54,54.5,55,…	4.59798439991853,4.5953482719589,4.59269604517446,4.59002752172544,4.58734261241866,4.58464088805292,4.58192225112725,4.57915055126524,4.57634388454285,4.57351119281684,4.57063177437124,4.56773161003617,4.56479609645549,4.56180868351873,4.55877610887067,4.55571604871014,4.55260008614391,4.549431211487,4.54621496833056,4.54294002078431,4.53958791312515,4.53614516124005,4.53263451755412,4.529041317…
TE.20-mer.EX10/full	TGTGTATCTTZCTCTTTCTC	GAGAAAGAGAAAGATACACA	4,4.5,5,5.5,6,6.5,7,7.5,8,8.5,9,9.5,10,10.5,11,11.5,12,12.5,13,13.5,14,14.5,15,15.5,16,16.5,17,17.5,18,18.5,19,19.5,20,20.5,21,21.5,22,22.5,23,23.5,24,24.5,25,25.5,26,26.5,27,27.5,28,28.5,29,29.5,30,30.5,31,31.5,32,32.5,33,33.5,34,34.5,35,35.5,36,36.5,37,37.5,38,38.5,39,39.5,40,40.5,41,41.5,42,42.5,43,43.5,44,44.5,45,45.5,46,46.5,47,47.5,48,48.5,49,49.5,50,50.5,51,51.5,52,52.5,53,53.5,54,54.5,55,…	4.68296557785858,4.68037041877079,4.67775965884553,4.67513310937849,4.67249057822073,4.66983186969434,4.66715678450546,4.66447405349796,4.66178798965869,4.65910158580031,4.65639884446017,4.65367358618766,4.65095139482165,4.6482102755677,4.64543533728961,4.64262435867976,4.63977983777546,4.63686164999117,4.63390505549705,4.63090482841641,4.62785447020226,4.6247465734109,4.62159603538998,4.61834436…
TE.20-mer.EX10/full	TGTGTATCTTZCTCTTTCTC	GAGAAAGAGAAAGATACACA	4,4.5,5,5.5,6,6.5,7,7.5,8,8.5,9,9.5,10,10.5,11,11.5,12,12.5,13,13.5,14,14.5,15,15.5,16,16.5,17,17.5,18,18.5,19,19.5,20,20.5,21,21.5,22,22.5,23,23.5,24,24.5,25,25.5,26,26.5,27,27.5,28,28.5,29,29.5,30,30.5,31,31.5,32,32.5,33,33.5,34,34.5,35,35.5,36,36.5,37,37.5,38,38.5,39,39.5,40,40.5,41,41.5,42,42.5,43,43.5,44,44.5,45,45.5,46,46.5,47,47.5,48,48.5,49,49.5,50,50.5,51,51.5,52,52.5,53,53.5,54,54.5,55,…	4.50528024712513,4.50294891576789,4.50060500204319,4.49824850728876,4.49587901768865,4.49349652931528,4.49110103894084,4.48864320573575,4.48612586998589,4.4835634778663,4.48095674964523,4.47829270278589,4.4755782190202,4.4728200534472,4.47000938466422,4.46714456151884,4.46425012766401,4.46131735788783,4.45835406762155,4.4553617436906,4.45233563178261,4.4492496979779,4.44612830916275,4.44296913284…
TE.20-mer.EX10/full	TGTGTATCTTZCTCTTTCTC	GAGAAAGAGAAAGATACACA	4,4.5,5,5.5,6,6.5,7,7.5,8,8.5,9,9.5,10,10.5,11,11.5,12,12.5,13,13.5,14,14.5,15,15.5,16,16.5,17,17.5,18,18.5,19,19.5,20,20.5,21,21.5,22,22.5,23,23.5,24,24.5,25,25.5,26,26.5,27,27.5,28,28.5,29,29.5,30,30.5,31,31.5,32,32.5,33,33.5,34,34.5,35,35.5,36,36.5,37,37.5,38,38.5,39,39.5,40,40.5,41,41.5,42,42.5,43,43.5,44,44.5,45,45.5,46,46.5,47,47.5,48,48.5,49,49.5,50,50.5,51,51.5,52,52.5,53,53.5,54,54.5,55,…	4.60423869281456,4.60189427637098,4.59953724474156,4.59716735103713,4.59478434370528,4.59238829947018,4.58997896265932,4.58754338704308,4.58507634984604,4.58258386318759,4.58006077088957,4.57751420333978,4.57494256099721,4.57233525421267,4.56970167238318,4.56705414128651,4.56436100430778,4.56161471689424,4.5588538309385,4.55603206827145,4.55311262348345,4.55015017301194,4.54713263163627,4.5440233…
TE.20-mer.EX10/full	TGTGTATCTTZCTCTTTCTC	GAGAAAGAGAAAGATACACA	4,4.5,5,5.5,6,6.5,7,7.5,8,8.5,9,9.5,10,10.5,11,11.5,12,12.5,13,13.5,14,14.5,15,15.5,16,16.5,17,17.5,18,18.5,19,19.5,20,20.5,21,21.5,22,22.5,23,23.5,24,24.5,25,25.5,26,26.5,27,27.5,28,28.5,29,29.5,30,30.5,31,31.5,32,32.5,33,33.5,34,34.5,35,35.5,36,36.5,37,37.5,38,38.5,39,39.5,40,40.5,41,41.5,42,42.5,43,43.5,44,44.5,45,45.5,46,46.5,47,47.5,48,48.5,49,49.5,50,50.5,51,51.5,52,52.5,53,53.5,54,54.5,55,…	4.51018388632993,4.50776144958829,4.50532542499068,4.50287579567327,4.50041213365079,4.49793441601499,4.49544248146582,4.49289484589129,4.49030015863278,4.48764113034753,4.48494012946803,4.48218731354459,4.47940196084803,4.47656210268795,4.47369348455011,4.47078757828384,4.46783813934305,4.46483190001049,4.4617912092483,4.45869479451632,4.45554663070047,4.45237256756085,4.44916942338835,4.4459418…
TE.20-mer.EX10/full	TGTGTATCTTZCTCTTTCTC	GAGAAAGAGAAAGATACACA	4,4.5,5,5.5,6,6.5,7,7.5,8,8.5,9,9.5,10,10.5,11,11.5,12,12.5,13,13.5,14,14.5,15,15.5,16,16.5,17,17.5,18,18.5,19,19.5,20,20.5,21,21.5,22,22.5,23,23.5,24,24.5,25,25.5,26,26.5,27,27.5,28,28.5,29,29.5,30,30.5,31,31.5,32,32.5,33,33.5,34,34.5,35,35.5,36,36.5,37,37.5,38,38.5,39,39.5,40,40.5,41,41.5,42,42.5,43,43.5,44,44.5,45,45.5,46,46.5,47,47.5,48,48.5,49,49.5,50,50.5,51,51.5,52,52.5,53,53.5,54,54.5,55,…	4.61644001267099,4.61399374553501,4.61153362112534,4.60905948155366,4.60657116621775,4.6040685117389,4.60155135189756,4.59900289811542,4.59638957423421,4.59371782024023,4.59102796884403,4.58829244040654,4.58551182660643,4.58268786572124,4.57984233668729,4.57695100791938,4.57401980220205,4.57102576563048,4.56804135763475,4.56499917169234,4.56188050544164,4.55871396918792,4.55551076037078,4.5522103…
TE.20-mer.EX10/full	TGTGTATCTTZCTCTTTCTC	GAGAAAGAGAAAGATACACA	4,4.5,5,5.5,6,6.5,7,7.5,8,8.5,9,9.5,10,10.5,11,11.5,12,12.5,13,13.5,14,14.5,15,15.5,16,16.5,17,17.5,18,18.5,19,19.5,20,20.5,21,21.5,22,22.5,23,23.5,24,24.5,25,25.5,26,26.5,27,27.5,28,28.5,29,29.5,30,30.5,31,31.5,32,32.5,33,33.5,34,34.5,35,35.5,36,36.5,37,37.5,38,38.5,39,39.5,40,40.5,41,41.5,42,42.5,43,43.5,44,44.5,45,45.5,46,46.5,47,47.5,48,48.5,49,49.5,50,50.5,51,51.5,52,52.5,53,53.5,54,54.5,55,…	4.52257541496813,4.52008180473774,4.51757379409811,4.51505121576016,4.51251389950267,4.50996167210338,4.50739435726802,4.50474019106597,4.50202227268118,4.49925477199937,4.49644141484489,4.49358030545893,4.49068955858588,4.48773875790269,4.4847435896765,4.48171816757356,4.4786632992885,4.47556020391573,4.47243975220623,4.46929096885451,4.4661013710641,4.46286648365067,4.45960189387538,4.456303162…
TE.20-mer.EX10/full	TGTGTATCTTZCTCTTTCTC	GAGAAAGAGAAAGATACACA	4,4.5,5,5.5,6,6.5,7,7.5,8,8.5,9,9.5,10,10.5,11,11.5,12,12.5,13,13.5,14,14.5,15,15.5,16,16.5,17,17.5,18,18.5,19,19.5,20,20.5,21,21.5,22,22.5,23,23.5,24,24.5,25,25.5,26,26.5,27,27.5,28,28.5,29,29.5,30,30.5,31,31.5,32,32.5,33,33.5,34,34.5,35,35.5,36,36.5,37,37.5,38,38.5,39,39.5,40,40.5,41,41.5,42,42.5,43,43.5,44,44.5,45,45.5,46,46.5,47,47.5,48,48.5,49,49.5,50,50.5,51,51.5,52,52.5,53,53.5,54,54.5,55,…	4.61254514101105,4.61010672380836,4.60765464555816,4.60518853613828,4.60270834308567,4.60021401365245,4.5977051658103,4.59513276150108,4.59251584118977,4.58985033862176,4.5871355646503,4.58438596011843,4.58161348739905,4.57878391248946,4.57591986858136,4.57302218570189,4.5700781596161,4.56706037867682,4.56404293144058,4.56095735058081,4.55781122190948,4.55462796668283,4.55140168612435,4.548061269…
TE.20-mer.EX10/full	TGTGTATCTTZCTCTTTCTC	GAGAAAGAGAAAGATACACA	4,4.5,5,5.5,6,6.5,7,7.5,8,8.5,9,9.5,10,10.5,11,11.5,12,12.5,13,13.5,14,14.5,15,15.5,16,16.5,17,17.5,18,18.5,19,19.5,20,20.5,21,21.5,22,22.5,23,23.5,24,24.5,25,25.5,26,26.5,27,27.5,28,28.5,29,29.5,30,30.5,31,31.5,32,32.5,33,33.5,34,34.5,35,35.5,36,36.5,37,37.5,38,38.5,39,39.5,40,40.5,41,41.5,42,42.5,43,43.5,44,44.5,45,45.5,46,46.5,47,47.5,48,48.5,49,49.5,50,50.5,51,51.5,52,52.5,53,53.5,54,54.5,55,…	4.66126251471086,4.65873306186161,4.65618879041987,4.65362962215219,4.65105518704067,4.64846539999951,4.64586017499349,4.64321681028506,4.64054851388974,4.63785192413388,4.63511584815833,4.63234450270237,4.62954720583298,4.62670315457514,4.6238165013597,4.6208954580612,4.6179204058294,4.61486116387833,4.61170100869618,4.60840685366609,4.60496200125335,4.60138196293644,4.59770757849528,4.593992218…
TE.20-mer.EX10/full	TGTGTATCTTZCTCTTTCTC	GAGAAAGAGAAAGATACACA	4,4.5,5,5.5,6,6.5,7,7.5,8,8.5,9,9.5,10,10.5,11,11.5,12,12.5,13,13.5,14,14.5,15,15.5,16,16.5,17,17.5,18,18.5,19,19.5,20,20.5,21,21.5,22,22.5,23,23.5,24,24.5,25,25.5,26,26.5,27,27.5,28,28.5,29,29.5,30,30.5,31,31.5,32,32.5,33,33.5,34,34.5,35,35.5,36,36.5,37,37.5,38,38.5,39,39.5,40,40.5,41,41.5,42,42.5,43,43.5,44,44.5,45,45.5,46,46.5,47,47.5,48,48.5,49,49.5,50,50.5,51,51.5,52,52.5,53,53.5,54,54.5,55,…	4.56310429612212,4.56067248510055,4.55822698055818,4.55576762740493,4.55329414642503,4.55080661942212,4.5483047623867,4.54576047621136,4.54317210194306,4.54058034192809,4.53795993470508,4.53531868294274,4.53263986807926,4.52991084117058,4.52711940158791,4.52429055429253,4.52139387583249,4.51845379250752,4.51547670643843,4.51246025523921,4.50939193022486,4.50630082540816,4.50314475149008,4.4999280…
TE.20-mer.EX10/full	TGTGTATCTTZCTCTTTCTC	GAGAAAGAGAAAGATACACA	4,4.5,5,5.5,6,6.5,7,7.5,8,8.5,9,9.5,10,10.5,11,11.5,12,12.5,13,13.5,14,14.5,15,15.5,16,16.5,17,17.5,18,18.5,19,19.5,20,20.5,21,21.5,22,22.5,23,23.5,24,24.5,25,25.5,26,26.5,27,27.5,28,28.5,29,29.5,30,30.5,31,31.5,32,32.5,33,33.5,34,34.5,35,35.5,36,36.5,37,37.5,38,38.5,39,39.5,40,40.5,41,41.5,42,42.5,43,43.5,44,44.5,45,45.5,46,46.5,47,47.5,48,48.5,49,49.5,50,50.5,51,51.5,52,52.5,53,53.5,54,54.5,55,…	4.56648852027195,4.56402823641276,4.56155405475697,4.5590656968533,4.55656299931468,4.55404579591297,4.55151379553787,4.5489545545179,4.54637162635074,4.54376206919126,4.54111375036509,4.53842429370668,4.53569353788538,4.53291838652285,4.53009860728033,4.52725266121687,4.52436807707036,4.52144263708879,4.51847945815927,4.51547789918869,4.51243383100206,4.50935792623295,4.50625344757231,4.50310670…
TE.20-mer.EX10/full	TGTGTATCTTZCTCTTTCTC	GAGAAAGAGAAAGATACACA	4,4.5,5,5.5,6,6.5,7,7.5,8,8.5,9,9.5,10,10.5,11,11.5,12,12.5,13,13.5,14,14.5,15,15.5,16,16.5,17,17.5,18,18.5,19,19.5,20,20.5,21,21.5,22,22.5,23,23.5,24,24.5,25,25.5,26,26.5,27,27.5,28,28.5,29,29.5,30,30.5,31,31.5,32,32.5,33,33.5,34,34.5,35,35.5,36,36.5,37,37.5,38,38.5,39,39.5,40,40.5,41,41.5,42,42.5,43,43.5,44,44.5,45,45.5,46,46.5,47,47.5,48,48.5,49,49.5,50,50.5,51,51.5,52,52.5,53,53.5,54,54.5,55,…	4.60436226190698,4.6019397836956,4.59950371716169,4.59705390900396,4.59459031376927,4.59211255259633,4.58962057400897,4.58708656875097,4.58454616955543,4.58197933812891,4.57936876161396,4.57670925026741,4.57401030527483,4.57124553138209,4.56843113527846,4.56558633717971,4.56272052312848,4.55979378952628,4.556829486791,4.55382770516418,4.55076581149241,4.54764402829638,4.54450236974988,4.541278003…
TE.20-mer.EX10/mis_10_C	TGTGTATCTTZCTCTTTCTC	GAGAAAGAGCAAGATACACA	4,4.5,5,5.5,6,6.5,7,7.5,8,8.5,9,9.5,10,10.5,11,11.5,12,12.5,13,13.5,14,14.5,15,15.5,16,16.5,17,17.5,18,18.5,19,19.5,20,20.5,21,21.5,22,22.5,23,23.5,24,24.5,25,25.5,26,26.5,27,27.5,28,28.5,29,29.5,30,30.5,31,31.5,32,32.5,33,33.5,34,34.5,35,35.5,36,36.5,37,37.5,38,38.5,39,39.5,40,40.5,41,41.5,42,42.5,43,43.5,44,44.5,45,45.5,46,46.5,47,47.5,48,48.5,49,49.5,50,50.5,51,51.5,52,52.5,53,53.5,54,54.5,55,…	4.44861311432676,4.44293624382501,4.43718402561426,4.43135475647632,4.42544601585304,4.41945593977742,4.4133820877804,4.40727632400258,4.40114178275197,4.39496674973193,4.38873405675033,4.38244121855784,4.37611942959676,4.36971426757548,4.36325161040771,4.35673850997156,4.35017045882295,4.34348855177605,4.33678803242446,4.3300272010291,4.32319247085012,4.3163241408217,4.30943639480255,4.302461024…
TE.20-mer.EX10/mis_10_C	TGTGTATCTTZCTCTTTCTC	GAGAAAGAGCAAGATACACA	4,4.5,5,5.5,6,6.5,7,7.5,8,8.5,9,9.5,10,10.5,11,11.5,12,12.5,13,13.5,14,14.5,15,15.5,16,16.5,17,17.5,18,18.5,19,19.5,20,20.5,21,21.5,22,22.5,23,23.5,24,24.5,25,25.5,26,26.5,27,27.5,28,28.5,29,29.5,30,30.5,31,31.5,32,32.5,33,33.5,34,34.5,35,35.5,36,36.5,37,37.5,38,38.5,39,39.5,40,40.5,41,41.5,42,42.5,43,43.5,44,44.5,45,45.5,46,46.5,47,47.5,48,48.5,49,49.5,50,50.5,51,51.5,52,52.5,53,53.5,54,54.5,55,…	4.44576714987766,4.4400087192447,4.43417290883888,4.42825761069743,4.42226062952977,4.41617967782612,4.41001237061888,4.40378912872866,4.39752532009763,4.39122736307949,4.38488327776463,4.378458770595,4.37204051594218,4.36555237550593,4.35899775719429,4.35239748892202,4.34573846315261,4.33893475097334,4.33213495374281,4.32528141778046,4.31833176290619,4.31135667077131,4.30437741552336,4.297284604…
TE.20-mer.EX10/mis_10_C	TGTGTATCTTZCTCTTTCTC	GAGAAAGAGCAAGATACACA	4,4.5,5,5.5,6,6.5,7,7.5,8,8.5,9,9.5,10,10.5,11,11.5,12,12.5,13,13.5,14,14.5,15,15.5,16,16.5,17,17.5,18,18.5,19,19.5,20,20.5,21,21.5,22,22.5,23,23.5,24,24.5,25,25.5,26,26.5,27,27.5,28,28.5,29,29.5,30,30.5,31,31.5,32,32.5,33,33.5,34,34.5,35,35.5,36,36.5,37,37.5,38,38.5,39,39.5,40,40.5,41,41.5,42,42.5,43,43.5,44,44.5,45,45.5,46,46.5,47,47.5,48,48.5,49,49.5,50,50.5,51,51.5,52,52.5,53,53.5,54,54.5,55,…	4.43115718388128,4.42537051409976,4.41950553328543,4.41356043020933,4.40753281313952,4.40142035932355,4.39522064652964,4.38899481448767,4.3827597535015,4.37651564056604,4.37022451266296,4.36388036989623,4.35750281393855,4.35106136451372,4.34453197219935,4.33796654034667,4.33136715927519,4.32468671668714,4.31796289274974,4.31120015350334,4.30437116655943,4.29750292106794,4.29058748365552,4.2835861…
TE.20-mer.EX10/mis_10_C	TGTGTATCTTZCTCTTTCTC	GAGAAAGAGCAAGATACACA	4,4.5,5,5.5,6,6.5,7,7.5,8,8.5,9,9.5,10,10.5,11,11.5,12,12.5,13,13.5,14,14.5,15,15.5,16,16.5,17,17.5,18,18.5,19,19.5,20,20.5,21,21.5,22,22.5,23,23.5,24,24.5,25,25.5,26,26.5,27,27.5,28,28.5,29,29.5,30,30.5,31,31.5,32,32.5,33,33.5,34,34.5,35,35.5,36,36.5,37,37.5,38,38.5,39,39.5,40,40.5,41,41.5,42,42.5,43,43.5,44,44.5,45,45.5,46,46.5,47,47.5,48,48.5,49,49.5,50,50.5,51,51.5,52,52.5,53,53.5,54,54.5,55,…	4.293875227817,4.28759863858786,4.28123000582735,4.27476658974876,4.26820576058086,4.26154405778583,4.25477857627278,4.24802773377945,4.24130311786569,4.23460383008252,4.22791779795757,4.22120369092976,4.21450978951563,4.20778458091267,4.20101155100209,4.19420453642956,4.18738053954138,4.18047426101571,4.17358016096826,4.16670741720166,4.1598029234801,4.15288004964808,4.14594342129009,4.138936147…
TE.20-mer.EX10/mis_10_C	TGTGTATCTTZCTCTTTCTC	GAGAAAGAGCAAGATACACA	4,4.5,5,5.5,6,6.5,7,7.5,8,8.5,9,9.5,10,10.5,11,11.5,12,12.5,13,13.5,14,14.5,15,15.5,16,16.5,17,17.5,18,18.5,19,19.5,20,20.5,21,21.5,22,22.5,23,23.5,24,24.5,25,25.5,26,26.5,27,27.5,28,28.5,29,29.5,30,30.5,31,31.5,32,32.5,33,33.5,34,34.5,35,35.5,36,36.5,37,37.5,38,38.5,39,39.5,40,40.5,41,41.5,42,42.5,43,43.5,44,44.5,45,45.5,46,46.5,47,47.5,48,48.5,49,49.5,50,50.5,51,51.5,52,52.5,53,53.5,54,54.5,55,…	4.44563689087541,4.43991252401771,4.4341116962451,4.42823249929579,4.42227245586716,4.41622948030045,4.41010140096053,4.40395534893003,4.39776816778263,4.3915920541455,4.38538388649046,4.37913702595802,4.3728518232518,4.36651372929538,4.3600931378601,4.35358908918389,4.34702170321442,4.34039056838394,4.33374704581224,4.32707087608774,4.32037023288357,4.31363293331694,4.30685374869301,4.2999716343…
TE.20-mer.EX10/mis_10_C	TGTGTATCTTZCTCTTTCTC	GAGAAAGAGCAAGATACACA	4,4.5,5,5.5,6,6.5,7,7.5,8,8.5,9,9.5,10,10.5,11,11.5,12,12.5,13,13.5,14,14.5,15,15.5,16,16.5,17,17.5,18,18.5,19,19.5,20,20.5,21,21.5,22,22.5,23,23.5,24,24.5,25,25.5,26,26.5,27,27.5,28,28.5,29,29.5,30,30.5,31,31.5,32,32.5,33,33.5,34,34.5,35,35.5,36,36.5,37,37.5,38,38.5,39,39.5,40,40.5,41,41.5,42,42.5,43,43.5,44,44.5,45,45.5,46,46.5,47,47.5,48,48.5,49,49.5,50,50.5,51,51.5,52,52.5,53,53.5,54,54.5,55,…	4.4167701107572,4.41072072925446,4.40458589289173,4.39836315272608,4.39204995301057,4.38564344618528,4.37914119823407,4.37263698542106,4.36613445252475,4.35961960899381,4.35309319501186,4.34650319088411,4.33992106014662,4.33326162683333,4.32654988258746,4.31979621591669,4.31298255174629,4.3060383870217,4.2991338584873,4.29221973091005,4.28526445530638,4.2783611872304,4.27148194542735,4.2644641066…
TE.20-mer.EX10/mis_10_G	TGTGTATCTTZCTCTTTCTC	GAGAAAGAGGAAGATACACA	4,4.5,5,5.5,6,6.5,7,7.5,8,8.5,9,9.5,10,10.5,11,11.5,12,12.5,13,13.5,14,14.5,15,15.5,16,16.5,17,17.5,18,18.5,19,19.5,20,20.5,21,21.5,22,22.5,23,23.5,24,24.5,25,25.5,26,26.5,27,27.5,28,28.5,29,29.5,30,30.5,31,31.5,32,32.5,33,33.5,34,34.5,35,35.5,36,36.5,37,37.5,38,38.5,39,39.5,40,40.5,41,41.5,42,42.5,43,43.5,44,44.5,45,45.5,46,46.5,47,47.5,48,48.5,49,49.5,50,50.5,51,51.5,52,52.5,53,53.5,54,54.5,55,…	4.50744620088057,4.50286501760336,4.49823485586889,4.49355493735094,4.48882403859214,4.48404089417542,4.47920462700179,4.47448899696849,4.46985440283359,4.4652773883745,4.46071882845264,4.45617162006244,4.45162266181724,4.44704975443558,4.44245060607318,4.43782885557087,4.43316716227988,4.42844938151248,4.42369632320645,4.41888156515441,4.41400630095427,4.40907924222359,4.4041179090055,4.39909785…
TE.20-mer.EX10/mis_10_G	TGTGTATCTTZCTCTTTCTC	GAGAAAGAGGAAGATACACA	4,4.5,5,5.5,6,6.5,7,7.5,8,8.5,9,9.5,10,10.5,11,11.5,12,12.5,13,13.5,14,14.5,15,15.5,16,16.5,17,17.5,18,18.5,19,19.5,20,20.5,21,21.5,22,22.5,23,23.5,24,24.5,25,25.5,26,26.5,27,27.5,28,28.5,29,29.5,30,30.5,31,31.5,32,32.5,33,33.5,34,34.5,35,35.5,36,36.5,37,37.5,38,38.5,39,39.5,40,40.5,41,41.5,42,42.5,43,43.5,44,44.5,45,45.5,46,46.5,47,47.5,48,48.5,49,49.5,50,50.5,51,51.5,52,52.5,53,53.5,54,54.5,55,…	4.56178902868386,4.55739422252488,4.55295448846649,4.54846889842109,4.54393649524303,4.53935629150277,4.5347272681957,4.53017356288151,4.52568268642618,4.52122741883182,4.51679019098605,4.51230515669156,4.50784548626883,4.50333627412994,4.49879765544112,4.49421736730572,4.48960457500407,4.48487728053991,4.48012801083349,4.47529904626285,4.47038505592328,4.46543311961271,4.46043956312962,4.4553577…
TE.20-mer.EX10/mis_10_G	TGTGTATCTTZCTCTTTCTC	GAGAAAGAGGAAGATACACA	4,4.5,5,5.5,6,6.5,7,7.5,8,8.5,9,9.5,10,10.5,11,11.5,12,12.5,13,13.5,14,14.5,15,15.5,16,16.5,17,17.5,18,18.5,19,19.5,20,20.5,21,21.5,22,22.5,23,23.5,24,24.5,25,25.5,26,26.5,27,27.5,28,28.5,29,29.5,30,30.5,31,31.5,32,32.5,33,33.5,34,34.5,35,35.5,36,36.5,37,37.5,38,38.5,39,39.5,40,40.5,41,41.5,42,42.5,43,43.5,44,44.5,45,45.5,46,46.5,47,47.5,48,48.5,49,49.5,50,50.5,51,51.5,52,52.5,53,53.5,54,54.5,55,…	4.48045725399075,4.47578693634401,4.47106599534827,4.46629302306289,4.46146716160527,4.45658707224192,4.45165136888949,4.44683327482412,4.44211336475754,4.43748245381368,4.43288819363231,4.42831981591623,4.42376311371581,4.41917993111959,4.41455538903208,4.40989577577975,4.40518887212274,4.40043298622405,4.39565657600193,4.3908302282121,4.38594785571342,4.38102460079241,4.37603155691237,4.3709432…
TE.20-mer.EX10/mis_10_G	TGTGTATCTTZCTCTTTCTC	GAGAAAGAGGAAGATACACA	4,4.5,5,5.5,6,6.5,7,7.5,8,8.5,9,9.5,10,10.5,11,11.5,12,12.5,13,13.5,14,14.5,15,15.5,16,16.5,17,17.5,18,18.5,19,19.5,20,20.5,21,21.5,22,22.5,23,23.5,24,24.5,25,25.5,26,26.5,27,27.5,28,28.5,29,29.5,30,30.5,31,31.5,32,32.5,33,33.5,34,34.5,35,35.5,36,36.5,37,37.5,38,38.5,39,39.5,40,40.5,41,41.5,42,42.5,43,43.5,44,44.5,45,45.5,46,46.5,47,47.5,48,48.5,49,49.5,50,50.5,51,51.5,52,52.5,53,53.5,54,54.5,55,…	4.37641360971877,4.37153960091242,4.36661008381831,4.36162415943893,4.35658013756517,4.35147684388673,4.34631306447533,4.3412750231497,4.33635144693261,4.33151880254694,4.32675213338552,4.32198967838953,4.31724575818625,4.31246848165193,4.30763272289123,4.30273321162438,4.29780076625342,4.2927877565061,4.28775494001458,4.28270864598438,4.2776367149309,4.27251806788852,4.26733931026096,4.262075963…
TE.20-mer.EX10/mis_10_G	TGTGTATCTTZCTCTTTCTC	GAGAAAGAGGAAGATACACA	4,4.5,5,5.5,6,6.5,7,7.5,8,8.5,9,9.5,10,10.5,11,11.5,12,12.5,13,13.5,14,14.5,15,15.5,16,16.5,17,17.5,18,18.5,19,19.5,20,20.5,21,21.5,22,22.5,23,23.5,24,24.5,25,25.5,26,26.5,27,27.5,28,28.5,29,29.5,30,30.5,31,31.5,32,32.5,33,33.5,34,34.5,35,35.5,36,36.5,37,37.5,38,38.5,39,39.5,40,40.5,41,41.5,42,42.5,43,43.5,44,44.5,45,45.5,46,46.5,47,47.5,48,48.5,49,49.5,50,50.5,51,51.5,52,52.5,53,53.5,54,54.5,55,…	4.49690516645221,4.49264516700795,4.48834296689277,4.48399786412303,4.47960870508584,4.47517473412526,4.47069517368628,4.4662698689864,4.46186753528658,4.45746616727932,4.45304865732819,4.44861558770163,4.44416631888092,4.43969024733126,4.43519115968518,4.43064932538677,4.42605151176822,4.42140499418324,4.41673584198416,4.41202687652401,4.40728431501581,4.40251723982097,4.39771150967405,4.3928303…
TE.20-mer.EX10/mis_10_G	TGTGTATCTTZCTCTTTCTC	GAGAAAGAGGAAGATACACA	4,4.5,5,5.5,6,6.5,7,7.5,8,8.5,9,9.5,10,10.5,11,11.5,12,12.5,13,13.5,14,14.5,15,15.5,16,16.5,17,17.5,18,18.5,19,19.5,20,20.5,21,21.5,22,22.5,23,23.5,24,24.5,25,25.5,26,26.5,27,27.5,28,28.5,29,29.5,30,30.5,31,31.5,32,32.5,33,33.5,34,34.5,35,35.5,36,36.5,37,37.5,38,38.5,39,39.5,40,40.5,41,41.5,42,42.5,43,43.5,44,44.5,45,45.5,46,46.5,47,47.5,48,48.5,49,49.5,50,50.5,51,51.5,52,52.5,53,53.5,54,54.5,55,…	4.48910465256489,4.48481883140645,4.48049029386405,4.47611817985766,4.47170160306669,4.46723964985162,4.46273137811958,4.45827107412075,4.45384926152852,4.44946281676122,4.44505624196393,4.44063535882921,4.43621052815177,4.43174079325432,4.42723708115934,4.42270340466243,4.41812770460171,4.41347830792494,4.40885263461828,4.4042028477053,4.39952974024261,4.39485549197371,4.39017354170904,4.3853858…
TE.20-mer.EX10/mis_10_T	TGTGTATCTTZCTCTTTCTC	GAGAAAGAGTAAGATACACA	4,4.5,5,5.5,6,6.5,7,7.5,8,8.5,9,9.5,10,10.5,11,11.5,12,12.5,13,13.5,14,14.5,15,15.5,16,16.5,17,17.5,18,18.5,19,19.5,20,20.5,21,21.5,22,22.5,23,23.5,24,24.5,25,25.5,26,26.5,27,27.5,28,28.5,29,29.5,30,30.5,31,31.5,32,32.5,33,33.5,34,34.5,35,35.5,36,36.5,37,37.5,38,38.5,39,39.5,40,40.5,41,41.5,42,42.5,43,43.5,44,44.5,45,45.5,46,46.5,47,47.5,48,48.5,49,49.5,50,50.5,51,51.5,52,52.5,53,53.5,54,54.5,55,…	4.40122489174334,4.39668168670943,4.39209062786437,4.38745051653172,4.38276011329588,4.37801868175465,4.37322491348506,4.36843305107887,4.36364281182584,4.35883298344043,4.3539810145966,4.34908452959275,4.34415482066754,4.33916572667076,4.33413334080468,4.32907636211918,4.32397422327003,4.31880476065992,4.31359812742841,4.30833343980335,4.30298620576222,4.29757581463054,4.29213529410854,4.2866389…
TE.20-mer.EX10/mis_10_T	TGTGTATCTTZCTCTTTCTC	GAGAAAGAGTAAGATACACA	4,4.5,5,5.5,6,6.5,7,7.5,8,8.5,9,9.5,10,10.5,11,11.5,12,12.5,13,13.5,14,14.5,15,15.5,16,16.5,17,17.5,18,18.5,19,19.5,20,20.5,21,21.5,22,22.5,23,23.5,24,24.5,25,25.5,26,26.5,27,27.5,28,28.5,29,29.5,30,30.5,31,31.5,32,32.5,33,33.5,34,34.5,35,35.5,36,36.5,37,37.5,38,38.5,39,39.5,40,40.5,41,41.5,42,42.5,43,43.5,44,44.5,45,45.5,46,46.5,47,47.5,48,48.5,49,49.5,50,50.5,51,51.5,52,52.5,53,53.5,54,54.5,55,…	4.46248215302034,4.45781182894087,4.45309073457438,4.44831775394816,4.44349173388521,4.43861164051966,4.4336759265865,4.42871470836989,4.42375312853289,4.41875507423519,4.41372730847505,4.40863082405546,4.40355391270895,4.39841816415359,4.39325151134811,4.38805322039716,4.38281551807296,4.37744212900598,4.3720572953565,4.36660392225027,4.36105207704469,4.355460140796,4.34983912377597,4.3441139216…
TE.20-mer.EX10/mis_10_T	TGTGTATCTTZCTCTTTCTC	GAGAAAGAGTAAGATACACA	4,4.5,5,5.5,6,6.5,7,7.5,8,8.5,9,9.5,10,10.5,11,11.5,12,12.5,13,13.5,14,14.5,15,15.5,16,16.5,17,17.5,18,18.5,19,19.5,20,20.5,21,21.5,22,22.5,23,23.5,24,24.5,25,25.5,26,26.5,27,27.5,28,28.5,29,29.5,30,30.5,31,31.5,32,32.5,33,33.5,34,34.5,35,35.5,36,36.5,37,37.5,38,38.5,39,39.5,40,40.5,41,41.5,42,42.5,43,43.5,44,44.5,45,45.5,46,46.5,47,47.5,48,48.5,49,49.5,50,50.5,51,51.5,52,52.5,53,53.5,54,54.5,55,…	4.45364837017522,4.4491911916183,4.44468763814501,4.44013705150078,4.43553827794215,4.43089012499345,4.42619184802727,4.42151212310655,4.4168268312792,4.41210439756555,4.40733582801879,4.40252927241032,4.39768213492308,4.39277712330239,4.38782088100812,4.38282487142886,4.37778200191812,4.37268651616377,4.36756146328607,4.36237916672878,4.35713619222861,4.35184672695044,4.34648891473358,4.34103506…
TE.20-mer.EX10/mis_10_T	TGTGTATCTTZCTCTTTCTC	GAGAAAGAGTAAGATACACA	4,4.5,5,5.5,6,6.5,7,7.5,8,8.5,9,9.5,10,10.5,11,11.5,12,12.5,13,13.5,14,14.5,15,15.5,16,16.5,17,17.5,18,18.5,19,19.5,20,20.5,21,21.5,22,22.5,23,23.5,24,24.5,25,25.5,26,26.5,27,27.5,28,28.5,29,29.5,30,30.5,31,31.5,32,32.5,33,33.5,34,34.5,35,35.5,36,36.5,37,37.5,38,38.5,39,39.5,40,40.5,41,41.5,42,42.5,43,43.5,44,44.5,45,45.5,46,46.5,47,47.5,48,48.5,49,49.5,50,50.5,51,51.5,52,52.5,53,53.5,54,54.5,55,…	4.33476809873405,4.32994025608131,4.32505814073773,4.32012031078392,4.31512590274485,4.31007338991026,4.30496118918095,4.29987824084319,4.29481021866695,4.28974387083521,4.28467838028408,4.27956657028001,4.27445020658957,4.26929691071279,4.26410348230709,4.25884121438366,4.25354952695613,4.24816191038904,4.24273045929361,4.23726291418838,4.23175392963129,4.22618164709969,4.22054164279542,4.214838…
TE.20-mer.EX10/mis_10_T	TGTGTATCTTZCTCTTTCTC	GAGAAAGAGTAAGATACACA	4,4.5,5,5.5,6,6.5,7,7.5,8,8.5,9,9.5,10,10.5,11,11.5,12,12.5,13,13.5,14,14.5,15,15.5,16,16.5,17,17.5,18,18.5,19,19.5,20,20.5,21,21.5,22,22.5,23,23.5,24,24.5,25,25.5,26,26.5,27,27.5,28,28.5,29,29.5,30,30.5,31,31.5,32,32.5,33,33.5,34,34.5,35,35.5,36,36.5,37,37.5,38,38.5,39,39.5,40,40.5,41,41.5,42,42.5,43,43.5,44,44.5,45,45.5,46,46.5,47,47.5,48,48.5,49,49.5,50,50.5,51,51.5,52,52.5,53,53.5,54,54.5,55,…	4.44413898698822,4.43949137972826,4.43479365712905,4.43004456352422,4.42524279983286,4.42038751643872,4.41547717128774,4.41056028494491,4.40564870694348,4.4007292785846,4.39579660954747,4.39082175204405,4.38581497075283,4.38074419200183,4.37563161213582,4.37043925140966,4.36516851121392,4.35984970572538,4.35449989636826,4.34908530719836,4.34361810757999,4.33813822642342,4.33259518164285,4.3269988…
TE.20-mer.EX10/mis_10_T	TGTGTATCTTZCTCTTTCTC	GAGAAAGAGTAAGATACACA	4,4.5,5,5.5,6,6.5,7,7.5,8,8.5,9,9.5,10,10.5,11,11.5,12,12.5,13,13.5,14,14.5,15,15.5,16,16.5,17,17.5,18,18.5,19,19.5,20,20.5,21,21.5,22,22.5,23,23.5,24,24.5,25,25.5,26,26.5,27,27.5,28,28.5,29,29.5,30,30.5,31,31.5,32,32.5,33,33.5,34,34.5,35,35.5,36,36.5,37,37.5,38,38.5,39,39.5,40,40.5,41,41.5,42,42.5,43,43.5,44,44.5,45,45.5,46,46.5,47,47.5,48,48.5,49,49.5,50,50.5,51,51.5,52,52.5,53,53.5,54,54.5,55,…	4.39645025843956,4.39178908558998,4.38707734230046,4.38231373913499,4.37749748798682,4.37262722590967,4.36770154151677,4.36277850084883,4.35786988845044,4.3529658575342,4.34804264920946,4.34306180763579,4.33806904170916,4.33300691249905,4.3278903898966,4.32272030555095,4.31750068457233,4.31217799137277,4.30687303119704,4.30154801706032,4.29618325089307,4.29082386429134,4.28545581175396,4.27996086…
TE.20-mer.EX10/mis_11_C	TGTGTATCTTZCTCTTTCTC	GAGAAAGAGACAGATACACA	4,4.5,5,5.5,6,6.5,7,7.5,8,8.5,9,9.5,10,10.5,11,11.5,12,12.5,13,13.5,14,14.5,15,15.5,16,16.5,17,17.5,18,18.5,19,19.5,20,20.5,21,21.5,22,22.5,23,23.5,24,24.5,25,25.5,26,26.5,27,27.5,28,28.5,29,29.5,30,30.5,31,31.5,32,32.5,33,33.5,34,34.5,35,35.5,36,36.5,37,37.5,38,38.5,39,39.5,40,40.5,41,41.5,42,42.5,43,43.5,44,44.5,45,45.5,46,46.5,47,47.5,48,48.5,49,49.5,50,50.5,51,51.5,52,52.5,53,53.5,54,54.5,55,…	4.58918785771511,4.58559618569955,4.58197456221322,4.57832248351312,4.57463954868977,4.57092499762301,4.56717840146029,4.56338116243732,4.55952899559061,4.55563981698692,4.55173122237134,4.54775403592346,4.54377324449057,4.53976001313,4.53572199946899,4.53160612114797,4.52746091842595,4.52322122512369,4.51896957838014,4.51467908363971,4.51037072128011,4.50605386246311,4.50170624873886,4.497299747…
TE.20-mer.EX10/mis_11_C	TGTGTATCTTZCTCTTTCTC	GAGAAAGAGACAGATACACA	4,4.5,5,5.5,6,6.5,7,7.5,8,8.5,9,9.5,10,10.5,11,11.5,12,12.5,13,13.5,14,14.5,15,15.5,16,16.5,17,17.5,18,18.5,19,19.5,20,20.5,21,21.5,22,22.5,23,23.5,24,24.5,25,25.5,26,26.5,27,27.5,28,28.5,29,29.5,30,30.5,31,31.5,32,32.5,33,33.5,34,34.5,35,35.5,36,36.5,37,37.5,38,38.5,39,39.5,40,40.5,41,41.5,42,42.5,43,43.5,44,44.5,45,45.5,46,46.5,47,47.5,48,48.5,49,49.5,50,50.5,51,51.5,52,52.5,53,53.5,54,54.5,55,…	4.38757400645443,4.38609998050132,4.38462075542965,4.38313665457285,4.38164728439097,4.38015296995947,4.37865349615418,4.37677362237453,4.37460062411655,4.37221952438635,4.36960840094656,4.36673982987201,4.36369770229028,4.36047090782756,4.35702988654955,4.35341666846985,4.34966637237941,4.34573493684563,4.34171084184651,4.33761737559879,4.33343074882386,4.32918057605598,4.32487072126349,4.320441…
TE.20-mer.EX10/mis_11_C	TGTGTATCTTZCTCTTTCTC	GAGAAAGAGACAGATACACA	4,4.5,5,5.5,6,6.5,7,7.5,8,8.5,9,9.5,10,10.5,11,11.5,12,12.5,13,13.5,14,14.5,15,15.5,16,16.5,17,17.5,18,18.5,19,19.5,20,20.5,21,21.5,22,22.5,23,23.5,24,24.5,25,25.5,26,26.5,27,27.5,28,28.5,29,29.5,30,30.5,31,31.5,32,32.5,33,33.5,34,34.5,35,35.5,36,36.5,37,37.5,38,38.5,39,39.5,40,40.5,41,41.5,42,42.5,43,43.5,44,44.5,45,45.5,46,46.5,47,47.5,48,48.5,49,49.5,50,50.5,51,51.5,52,52.5,53,53.5,54,54.5,55,…	4.40789374893267,4.40405693469653,4.40018574859408,4.39627974517805,4.39233846844169,4.38836091871382,4.38434678226853,4.38029067414605,4.37619797016994,4.37207278347126,4.36793931026821,4.36376273475158,4.35959304422625,4.35538446463305,4.35113624979556,4.34683317160114,4.34248624109049,4.33805209276419,4.33361713002288,4.32917426693894,4.32471118659427,4.3202320975472,4.31572333580273,4.3111333…
TE.20-mer.EX10/mis_11_C	TGTGTATCTTZCTCTTTCTC	GAGAAAGAGACAGATACACA	4,4.5,5,5.5,6,6.5,7,7.5,8,8.5,9,9.5,10,10.5,11,11.5,12,12.5,13,13.5,14,14.5,15,15.5,16,16.5,17,17.5,18,18.5,19,19.5,20,20.5,21,21.5,22,22.5,23,23.5,24,24.5,25,25.5,26,26.5,27,27.5,28,28.5,29,29.5,30,30.5,31,31.5,32,32.5,33,33.5,34,34.5,35,35.5,36,36.5,37,37.5,38,38.5,39,39.5,40,40.5,41,41.5,42,42.5,43,43.5,44,44.5,45,45.5,46,46.5,47,47.5,48,48.5,49,49.5,50,50.5,51,51.5,52,52.5,53,53.5,54,54.5,55,…	4.59156186781535,4.5879501538777,4.58430815186031,4.58063534946822,4.576931221298,4.57319511235172,4.56942670069515,4.56560948139568,4.56174983547905,4.55784644464634,4.55389734114229,4.5498873898296,4.54587318617695,4.54182028535881,4.53771220771366,4.53359972948941,4.52947321701445,4.52523974205792,4.52100594389659,4.51678635926368,4.51248854607458,4.50814494545872,4.50378591804456,4.4993320804…
TE.20-mer.EX10/mis_11_G	TGTGTATCTTZCTCTTTCTC	GAGAAAGAGAGAGATACACA	4,4.5,5,5.5,6,6.5,7,7.5,8,8.5,9,9.5,10,10.5,11,11.5,12,12.5,13,13.5,14,14.5,15,15.5,16,16.5,17,17.5,18,18.5,19,19.5,20,20.5,21,21.5,22,22.5,23,23.5,24,24.5,25,25.5,26,26.5,27,27.5,28,28.5,29,29.5,30,30.5,31,31.5,32,32.5,33,33.5,34,34.5,35,35.5,36,36.5,37,37.5,38,38.5,39,39.5,40,40.5,41,41.5,42,42.5,43,43.5,44,44.5,45,45.5,46,46.5,47,47.5,48,48.5,49,49.5,50,50.5,51,51.5,52,52.5,53,53.5,54,54.5,55,…	4.64662953985096,4.64393358866623,4.64122079734905,4.63849095419412,4.63574384347873,4.63297924536039,4.63019693577135,4.62739412578516,4.62457733633752,4.62175460952118,4.61888887178624,4.61599432009672,4.61308860331482,4.61013890991436,4.60712934111732,4.60410158071067,4.6010117518758,4.59783576052711,4.59463957488289,4.5914259233222,4.58815165686043,4.58486449094233,4.58155430347466,4.57816133…
TE.20-mer.EX10/mis_11_G	TGTGTATCTTZCTCTTTCTC	GAGAAAGAGAGAGATACACA	4,4.5,5,5.5,6,6.5,7,7.5,8,8.5,9,9.5,10,10.5,11,11.5,12,12.5,13,13.5,14,14.5,15,15.5,16,16.5,17,17.5,18,18.5,19,19.5,20,20.5,21,21.5,22,22.5,23,23.5,24,24.5,25,25.5,26,26.5,27,27.5,28,28.5,29,29.5,30,30.5,31,31.5,32,32.5,33,33.5,34,34.5,35,35.5,36,36.5,37,37.5,38,38.5,39,39.5,40,40.5,41,41.5,42,42.5,43,43.5,44,44.5,45,45.5,46,46.5,47,47.5,48,48.5,49,49.5,50,50.5,51,51.5,52,52.5,53,53.5,54,54.5,55,…	4.73151583948991,4.72922628338222,4.72692451152562,4.72461055706765,4.72228420761108,4.71994524688604,4.71759370429528,4.71518886284238,4.71274463004541,4.71027463081481,4.70779314184293,4.70527034125916,4.70274554418328,4.70016969120888,4.6975331553978,4.69482843033131,4.69207533954946,4.6892457974734,4.68641289867881,4.68356148951171,4.68069023877973,4.67778774946545,4.67485654986279,4.67184663…
TE.20-mer.EX10/mis_11_G	TGTGTATCTTZCTCTTTCTC	GAGAAAGAGAGAGATACACA	4,4.5,5,5.5,6,6.5,7,7.5,8,8.5,9,9.5,10,10.5,11,11.5,12,12.5,13,13.5,14,14.5,15,15.5,16,16.5,17,17.5,18,18.5,19,19.5,20,20.5,21,21.5,22,22.5,23,23.5,24,24.5,25,25.5,26,26.5,27,27.5,28,28.5,29,29.5,30,30.5,31,31.5,32,32.5,33,33.5,34,34.5,35,35.5,36,36.5,37,37.5,38,38.5,39,39.5,40,40.5,41,41.5,42,42.5,43,43.5,44,44.5,45,45.5,46,46.5,47,47.5,48,48.5,49,49.5,50,50.5,51,51.5,52,52.5,53,53.5,54,54.5,55,…	4.79412791396323,4.79312880384298,4.79212746002302,4.79112373183636,4.79011767848878,4.78910935976161,4.78809862378848,4.78691595452143,4.78552059789732,4.78388843584586,4.78199061957479,4.77983644119492,4.77748076145936,4.77495067861896,4.77227101162115,4.76952376498287,4.76669690474637,4.763767957973,4.7608133233342,4.7578462619705,4.75480525137958,4.75174295066584,4.7486503819804,4.74548405402…
TE.20-mer.EX10/mis_11_T	TGTGTATCTTZCTCTTTCTC	GAGAAAGAGATAGATACACA	4,4.5,5,5.5,6,6.5,7,7.5,8,8.5,9,9.5,10,10.5,11,11.5,12,12.5,13,13.5,14,14.5,15,15.5,16,16.5,17,17.5,18,18.5,19,19.5,20,20.5,21,21.5,22,22.5,23,23.5,24,24.5,25,25.5,26,26.5,27,27.5,28,28.5,29,29.5,30,30.5,31,31.5,32,32.5,33,33.5,34,34.5,35,35.5,36,36.5,37,37.5,38,38.5,39,39.5,40,40.5,41,41.5,42,42.5,43,43.5,44,44.5,45,45.5,46,46.5,47,47.5,48,48.5,49,49.5,50,50.5,51,51.5,52,52.5,53,53.5,54,54.5,55,…	4.69161311101549,4.68755464357861,4.68345780183496,4.6793220357883,4.6751465060639,4.67093034795841,4.66667295110532,4.66237113748823,4.65802628649838,4.65363010423811,4.64918760207785,4.64467418693458,4.64014440501694,4.63555692731164,4.63091600390657,4.62618941611168,4.62141289740878,4.61652203919698,4.61160617074141,4.60666023451313,4.60168590271077,4.59670472135233,4.5917062205307,4.586651881…
TE.20-mer.EX10/mis_11_T	TGTGTATCTTZCTCTTTCTC	GAGAAAGAGATAGATACACA	4,4.5,5,5.5,6,6.5,7,7.5,8,8.5,9,9.5,10,10.5,11,11.5,12,12.5,13,13.5,14,14.5,15,15.5,16,16.5,17,17.5,18,18.5,19,19.5,20,20.5,21,21.5,22,22.5,23,23.5,24,24.5,25,25.5,26,26.5,27,27.5,28,28.5,29,29.5,30,30.5,31,31.5,32,32.5,33,33.5,34,34.5,35,35.5,36,36.5,37,37.5,38,38.5,39,39.5,40,40.5,41,41.5,42,42.5,43,43.5,44,44.5,45,45.5,46,46.5,47,47.5,48,48.5,49,49.5,50,50.5,51,51.5,52,52.5,53,53.5,54,54.5,55,…	4.65441577127315,4.65046197625124,4.64647185511489,4.64244473416581,4.63837992078872,4.63427670273638,4.63013434738062,4.62591387181037,4.62162530539178,4.61729512071577,4.61291147817401,4.60845692605068,4.60398928726099,4.59946155829012,4.59486526512263,4.59022125741773,4.58553111335202,4.58073001235012,4.57591663990816,4.57108686817288,4.56620891183455,4.56130893635291,4.5563982762665,4.5513999…
TE.20-mer.EX10/mis_11_T	TGTGTATCTTZCTCTTTCTC	GAGAAAGAGATAGATACACA	4,4.5,5,5.5,6,6.5,7,7.5,8,8.5,9,9.5,10,10.5,11,11.5,12,12.5,13,13.5,14,14.5,15,15.5,16,16.5,17,17.5,18,18.5,19,19.5,20,20.5,21,21.5,22,22.5,23,23.5,24,24.5,25,25.5,26,26.5,27,27.5,28,28.5,29,29.5,30,30.5,31,31.5,32,32.5,33,33.5,34,34.5,35,35.5,36,36.5,37,37.5,38,38.5,39,39.5,40,40.5,41,41.5,42,42.5,43,43.5,44,44.5,45,45.5,46,46.5,47,47.5,48,48.5,49,49.5,50,50.5,51,51.5,52,52.5,53,53.5,54,54.5,55,…	4.50100939083978,4.4968202308084,4.49259012897741,4.48831841964161,4.48400427615612,4.47964699091876,4.4752454001259,4.47079756679252,4.46629064834263,4.4617361682013,4.457164491646,4.45253345442869,4.44789307279528,4.44320726898891,4.43846719114336,4.4336680867251,4.4288263594341,4.42388897281131,4.41894314163986,4.41397398987426,4.40897526806219,4.40393376103481,4.39885852495054,4.3937069631413…
TE.20-mer.EX10/mis_11_T	TGTGTATCTTZCTCTTTCTC	GAGAAAGAGATAGATACACA	4,4.5,5,5.5,6,6.5,7,7.5,8,8.5,9,9.5,10,10.5,11,11.5,12,12.5,13,13.5,14,14.5,15,15.5,16,16.5,17,17.5,18,18.5,19,19.5,20,20.5,21,21.5,22,22.5,23,23.5,24,24.5,25,25.5,26,26.5,27,27.5,28,28.5,29,29.5,30,30.5,31,31.5,32,32.5,33,33.5,34,34.5,35,35.5,36,36.5,37,37.5,38,38.5,39,39.5,40,40.5,41,41.5,42,42.5,43,43.5,44,44.5,45,45.5,46,46.5,47,47.5,48,48.5,49,49.5,50,50.5,51,51.5,52,52.5,53,53.5,54,54.5,55,…	4.70421479796515,4.70018623517817,4.69611995284156,4.69201532619661,4.6878714461371,4.68368764546682,4.67946323838609,4.67515513110844,4.67075603490416,4.66630096629852,4.66178950362269,4.65720429115102,4.65260948759125,4.64797102127327,4.64326954327439,4.63853577888318,4.63376902472541,4.62888894933762,4.62401132528736,4.6191245444209,4.61416810697835,4.60917848252841,4.60417938012484,4.59908577…
TE.20-mer.EX10/mis_12_C	TGTGTATCTTZCTCTTTCTC	GAGAAAGAGAACGATACACA	4,4.5,5,5.5,6,6.5,7,7.5,8,8.5,9,9.5,10,10.5,11,11.5,12,12.5,13,13.5,14,14.5,15,15.5,16,16.5,17,17.5,18,18.5,19,19.5,20,20.5,21,21.5,22,22.5,23,23.5,24,24.5,25,25.5,26,26.5,27,27.5,28,28.5,29,29.5,30,30.5,31,31.5,32,32.5,33,33.5,34,34.5,35,35.5,36,36.5,37,37.5,38,38.5,39,39.5,40,40.5,41,41.5,42,42.5,43,43.5,44,44.5,45,45.5,46,46.5,47,47.5,48,48.5,49,49.5,50,50.5,51,51.5,52,52.5,53,53.5,54,54.5,55,…	4.68045200476465,4.677385734661,4.67429766159617,4.67118747328488,4.66805485068407,4.66489946779658,4.66172108610498,4.65847503286514,4.65517830736372,4.65183797028821,4.64843085863865,4.64497733181727,4.64148481900314,4.63793850202232,4.63431430358441,4.63066102958222,4.62695431103771,4.62318796782401,4.61939368335779,4.61555827387177,4.61164196308577,4.60767608181457,4.6036635909575,4.599551004…
TE.20-mer.EX10/mis_12_C	TGTGTATCTTZCTCTTTCTC	GAGAAAGAGAACGATACACA	4,4.5,5,5.5,6,6.5,7,7.5,8,8.5,9,9.5,10,10.5,11,11.5,12,12.5,13,13.5,14,14.5,15,15.5,16,16.5,17,17.5,18,18.5,19,19.5,20,20.5,21,21.5,22,22.5,23,23.5,24,24.5,25,25.5,26,26.5,27,27.5,28,28.5,29,29.5,30,30.5,31,31.5,32,32.5,33,33.5,34,34.5,35,35.5,36,36.5,37,37.5,38,38.5,39,39.5,40,40.5,41,41.5,42,42.5,43,43.5,44,44.5,45,45.5,46,46.5,47,47.5,48,48.5,49,49.5,50,50.5,51,51.5,52,52.5,53,53.5,54,54.5,55,…	4.66278993052225,4.65956834011273,4.65632267328069,4.65305256744641,4.64975755449687,4.64643744890965,4.6430917660347,4.63967062694606,4.63619622936854,4.63267215911308,4.62909344816673,4.62548716274128,4.62185213291195,4.61815806917291,4.61440698781551,4.61063887362288,4.60679600433996,4.60287905788274,4.59896320566744,4.59498910199736,4.59090923544178,4.58681800452166,4.58268593577002,4.5784237…
TE.20-mer.EX10/mis_12_C	TGTGTATCTTZCTCTTTCTC	GAGAAAGAGAACGATACACA	4,4.5,5,5.5,6,6.5,7,7.5,8,8.5,9,9.5,10,10.5,11,11.5,12,12.5,13,13.5,14,14.5,15,15.5,16,16.5,17,17.5,18,18.5,19,19.5,20,20.5,21,21.5,22,22.5,23,23.5,24,24.5,25,25.5,26,26.5,27,27.5,28,28.5,29,29.5,30,30.5,31,31.5,32,32.5,33,33.5,34,34.5,35,35.5,36,36.5,37,37.5,38,38.5,39,39.5,40,40.5,41,41.5,42,42.5,43,43.5,44,44.5,45,45.5,46,46.5,47,47.5,48,48.5,49,49.5,50,50.5,51,51.5,52,52.5,53,53.5,54,54.5,55,…	4.61420136605044,4.6113001691958,4.60837956820603,4.60543908558707,4.60247866648211,4.59949781953468,4.59649648157997,4.5934193262323,4.59027335935638,4.58705622448203,4.58378767697224,4.580468783951,4.57708212902197,4.57361982497113,4.57009475495778,4.56650596036454,4.56285102023375,4.55914156935214,4.55540693138107,4.55160514513952,4.5477462846207,4.54384252492863,4.53988669431338,4.53585745104…
TE.20-mer.EX10/mis_12_C	TGTGTATCTTZCTCTTTCTC	GAGAAAGAGAACGATACACA	4,4.5,5,5.5,6,6.5,7,7.5,8,8.5,9,9.5,10,10.5,11,11.5,12,12.5,13,13.5,14,14.5,15,15.5,16,16.5,17,17.5,18,18.5,19,19.5,20,20.5,21,21.5,22,22.5,23,23.5,24,24.5,25,25.5,26,26.5,27,27.5,28,28.5,29,29.5,30,30.5,31,31.5,32,32.5,33,33.5,34,34.5,35,35.5,36,36.5,37,37.5,38,38.5,39,39.5,40,40.5,41,41.5,42,42.5,43,43.5,44,44.5,45,45.5,46,46.5,47,47.5,48,48.5,49,49.5,50,50.5,51,51.5,52,52.5,53,53.5,54,54.5,55,…	4.5426674842892,4.53965259964046,4.53661663918262,4.53355930617558,4.53048016954005,4.5273791748708,4.52425587882256,4.52103525362072,4.51773954767744,4.51438396486894,4.51095779585574,4.50749290883578,4.50401063358312,4.5004726371531,4.49688206670827,4.49325891304478,4.48957447208847,4.48579777612008,4.4820406256737,4.47823379384351,4.47435804245191,4.47045106635768,4.46649497519075,4.4623882636…
TE.20-mer.EX10/mis_12_G	TGTGTATCTTZCTCTTTCTC	GAGAAAGAGAAGGATACACA	4,4.5,5,5.5,6,6.5,7,7.5,8,8.5,9,9.5,10,10.5,11,11.5,12,12.5,13,13.5,14,14.5,15,15.5,16,16.5,17,17.5,18,18.5,19,19.5,20,20.5,21,21.5,22,22.5,23,23.5,24,24.5,25,25.5,26,26.5,27,27.5,28,28.5,29,29.5,30,30.5,31,31.5,32,32.5,33,33.5,34,34.5,35,35.5,36,36.5,37,37.5,38,38.5,39,39.5,40,40.5,41,41.5,42,42.5,43,43.5,44,44.5,45,45.5,46,46.5,47,47.5,48,48.5,49,49.5,50,50.5,51,51.5,52,52.5,53,53.5,54,54.5,55,…	4.76123158292156,4.75828178417625,4.75531188911531,4.75232146787694,4.74931031264643,4.7462781338982,4.74322463599974,4.74011056760121,4.73694782570709,4.73373013288047,4.73045683652069,4.72713165598927,4.7237603922175,4.72032951348387,4.71683688972006,4.71329502457126,4.70971056326314,4.70607755820802,4.70241786933841,4.69872412406858,4.69498799894876,4.69119566737332,4.68734878527136,4.68341234…
TE.20-mer.EX10/mis_12_G	TGTGTATCTTZCTCTTTCTC	GAGAAAGAGAAGGATACACA	4,4.5,5,5.5,6,6.5,7,7.5,8,8.5,9,9.5,10,10.5,11,11.5,12,12.5,13,13.5,14,14.5,15,15.5,16,16.5,17,17.5,18,18.5,19,19.5,20,20.5,21,21.5,22,22.5,23,23.5,24,24.5,25,25.5,26,26.5,27,27.5,28,28.5,29,29.5,30,30.5,31,31.5,32,32.5,33,33.5,34,34.5,35,35.5,36,36.5,37,37.5,38,38.5,39,39.5,40,40.5,41,41.5,42,42.5,43,43.5,44,44.5,45,45.5,46,46.5,47,47.5,48,48.5,49,49.5,50,50.5,51,51.5,52,52.5,53,53.5,54,54.5,55,…	4.74005091209672,4.73713290321965,4.73419523574039,4.73123748116017,4.72825952583222,4.72526092785409,4.72224156427384,4.71913821509494,4.7159738607202,4.71275043616356,4.7094693344097,4.70614129845032,4.70279608608713,4.69938898320326,4.69593534723301,4.69245887607071,4.68891612912891,4.68529136116311,4.68167576679282,4.67799982971599,4.67424102519103,4.67047444709128,4.66666958276825,4.66272884…
TE.20-mer.EX10/mis_12_G	TGTGTATCTTZCTCTTTCTC	GAGAAAGAGAAGGATACACA	4,4.5,5,5.5,6,6.5,7,7.5,8,8.5,9,9.5,10,10.5,11,11.5,12,12.5,13,13.5,14,14.5,15,15.5,16,16.5,17,17.5,18,18.5,19,19.5,20,20.5,21,21.5,22,22.5,23,23.5,24,24.5,25,25.5,26,26.5,27,27.5,28,28.5,29,29.5,30,30.5,31,31.5,32,32.5,33,33.5,34,34.5,35,35.5,36,36.5,37,37.5,38,38.5,39,39.5,40,40.5,41,41.5,42,42.5,43,43.5,44,44.5,45,45.5,46,46.5,47,47.5,48,48.5,49,49.5,50,50.5,51,51.5,52,52.5,53,53.5,54,54.5,55,…	4.66273479458068,4.65996276306512,4.65717282876543,4.65436495206755,4.6515387063107,4.64869404525344,4.64583062853689,4.6428894064994,4.63988653322807,4.63683358953526,4.63372945881745,4.63057390360427,4.62736933912886,4.62410452490608,4.62078222497395,4.61740475996534,4.61397621046834,4.61048907271916,4.60696329516083,4.60336958417195,4.59972285551449,4.59602906294137,4.59228803804079,4.58847888…
TE.20-mer.EX10/mis_12_G	TGTGTATCTTZCTCTTTCTC	GAGAAAGAGAAGGATACACA	4,4.5,5,5.5,6,6.5,7,7.5,8,8.5,9,9.5,10,10.5,11,11.5,12,12.5,13,13.5,14,14.5,15,15.5,16,16.5,17,17.5,18,18.5,19,19.5,20,20.5,21,21.5,22,22.5,23,23.5,24,24.5,25,25.5,26,26.5,27,27.5,28,28.5,29,29.5,30,30.5,31,31.5,32,32.5,33,33.5,34,34.5,35,35.5,36,36.5,37,37.5,38,38.5,39,39.5,40,40.5,41,41.5,42,42.5,43,43.5,44,44.5,45,45.5,46,46.5,47,47.5,48,48.5,49,49.5,50,50.5,51,51.5,52,52.5,53,53.5,54,54.5,55,…	4.64382877053919,4.6410106158156,4.63817405446393,4.63531884445871,4.63244463773224,4.62955138431823,4.62663872681785,4.62362758221462,4.62054609778239,4.61738033985161,4.61415797037376,4.61089789552852,4.60761026914515,4.60426343105075,4.60087993148006,4.59743870098635,4.59393171069087,4.59034698313025,4.58677785738315,4.58315681660033,4.57948474492743,4.57578193672332,4.57204635584382,4.5681620…
TE.20-mer.EX10/mis_12_T	TGTGTATCTTZCTCTTTCTC	GAGAAAGAGAATGATACACA	4,4.5,5,5.5,6,6.5,7,7.5,8,8.5,9,9.5,10,10.5,11,11.5,12,12.5,13,13.5,14,14.5,15,15.5,16,16.5,17,17.5,18,18.5,19,19.5,20,20.5,21,21.5,22,22.5,23,23.5,24,24.5,25,25.5,26,26.5,27,27.5,28,28.5,29,29.5,30,30.5,31,31.5,32,32.5,33,33.5,34,34.5,35,35.5,36,36.5,37,37.5,38,38.5,39,39.5,40,40.5,41,41.5,42,42.5,43,43.5,44,44.5,45,45.5,46,46.5,47,47.5,48,48.5,49,49.5,50,50.5,51,51.5,52,52.5,53,53.5,54,54.5,55,…	4.65870799964213,4.65553094799007,4.65233058015895,4.64910635581709,4.6458580155199,4.64258519579092,4.63928752487375,4.63591912989136,4.63251286617443,4.62904814834604,4.62553170402955,4.62197027287513,4.61837155178163,4.61471766350833,4.61101224593259,4.60726807550638,4.60348517627959,4.59965298782794,4.59578580188459,4.59188642725781,4.58793276888358,4.58392852364415,4.57988632939646,4.5757830…
TE.20-mer.EX10/mis_12_T	TGTGTATCTTZCTCTTTCTC	GAGAAAGAGAATGATACACA	4,4.5,5,5.5,6,6.5,7,7.5,8,8.5,9,9.5,10,10.5,11,11.5,12,12.5,13,13.5,14,14.5,15,15.5,16,16.5,17,17.5,18,18.5,19,19.5,20,20.5,21,21.5,22,22.5,23,23.5,24,24.5,25,25.5,26,26.5,27,27.5,28,28.5,29,29.5,30,30.5,31,31.5,32,32.5,33,33.5,34,34.5,35,35.5,36,36.5,37,37.5,38,38.5,39,39.5,40,40.5,41,41.5,42,42.5,43,43.5,44,44.5,45,45.5,46,46.5,47,47.5,48,48.5,49,49.5,50,50.5,51,51.5,52,52.5,53,53.5,54,54.5,55,…	4.64718338355224,4.64401156956118,4.64081651940603,4.63759768930608,4.63435492497093,4.63108776548852,4.62779573870144,4.62444845755471,4.62105615884314,4.61762730749878,4.61413431737627,4.61060459538816,4.60703135270048,4.60339577908707,4.59968715889773,4.59596102083586,4.59217464700835,4.58833009451083,4.58449371510404,4.58062040681462,4.57667069007894,4.57270528434239,4.56870345508157,4.564583…
TE.20-mer.EX10/mis_12_T	TGTGTATCTTZCTCTTTCTC	GAGAAAGAGAATGATACACA	4,4.5,5,5.5,6,6.5,7,7.5,8,8.5,9,9.5,10,10.5,11,11.5,12,12.5,13,13.5,14,14.5,15,15.5,16,16.5,17,17.5,18,18.5,19,19.5,20,20.5,21,21.5,22,22.5,23,23.5,24,24.5,25,25.5,26,26.5,27,27.5,28,28.5,29,29.5,30,30.5,31,31.5,32,32.5,33,33.5,34,34.5,35,35.5,36,36.5,37,37.5,38,38.5,39,39.5,40,40.5,41,41.5,42,42.5,43,43.5,44,44.5,45,45.5,46,46.5,47,47.5,48,48.5,49,49.5,50,50.5,51,51.5,52,52.5,53,53.5,54,54.5,55,…	4.59213765802522,4.58901089107189,4.58586156184961,4.58268922803459,4.57949343670918,4.57627406966896,4.57303065955143,4.56973465728948,4.56637231366839,4.56296425233704,4.55949690289803,4.55599488723004,4.5524283755496,4.548817481661,4.54516034715111,4.54146566358455,4.53772593206221,4.53394406490542,4.5301291035987,4.52626288137363,4.52235097407809,4.51840271992951,4.51443577790566,4.5104230153…
TE.20-mer.EX10/mis_12_T	TGTGTATCTTZCTCTTTCTC	GAGAAAGAGAATGATACACA	4,4.5,5,5.5,6,6.5,7,7.5,8,8.5,9,9.5,10,10.5,11,11.5,12,12.5,13,13.5,14,14.5,15,15.5,16,16.5,17,17.5,18,18.5,19,19.5,20,20.5,21,21.5,22,22.5,23,23.5,24,24.5,25,25.5,26,26.5,27,27.5,28,28.5,29,29.5,30,30.5,31,31.5,32,32.5,33,33.5,34,34.5,35,35.5,36,36.5,37,37.5,38,38.5,39,39.5,40,40.5,41,41.5,42,42.5,43,43.5,44,44.5,45,45.5,46,46.5,47,47.5,48,48.5,49,49.5,50,50.5,51,51.5,52,52.5,53,53.5,54,54.5,55,…	4.53336450966858,4.53035993483288,4.52733442858583,4.524287567376,4.52121931010562,4.51812922150436,4.51501698867503,4.51184701235039,4.50858735174807,4.50525718153777,4.50188541646058,4.49848161833356,4.49503981900494,4.49156632440433,4.48805720175419,4.48449501441308,4.48088026169649,4.47718943360142,4.4734923713405,4.46973897682373,4.4659368183786,4.46210242733819,4.45823418302891,4.4542599211…
TE.20-mer.EX10/mis_13_A	TGTGTATCTTZCTCTTTCTC	GAGAAAGAGAAAAATACACA	4,4.5,5,5.5,6,6.5,7,7.5,8,8.5,9,9.5,10,10.5,11,11.5,12,12.5,13,13.5,14,14.5,15,15.5,16,16.5,17,17.5,18,18.5,19,19.5,20,20.5,21,21.5,22,22.5,23,23.5,24,24.5,25,25.5,26,26.5,27,27.5,28,28.5,29,29.5,30,30.5,31,31.5,32,32.5,33,33.5,34,34.5,35,35.5,36,36.5,37,37.5,38,38.5,39,39.5,40,40.5,41,41.5,42,42.5,43,43.5,44,44.5,45,45.5,46,46.5,47,47.5,48,48.5,49,49.5,50,50.5,51,51.5,52,52.5,53,53.5,54,54.5,55,…	4.73430831090626,4.7316299366081,4.72893486065764,4.72622303711714,4.72349409185133,4.72074797302899,4.71798429633184,4.71519463637538,4.71239645768972,4.70957894655924,4.70674440232216,4.70389286775267,4.70102551219311,4.69811568909481,4.69518711445296,4.69222163147287,4.68921595102122,4.68614531058304,4.68306244550837,4.67989964027345,4.67665676160356,4.67336912514518,4.67003422215584,4.6665914…
TE.20-mer.EX10/mis_13_A	TGTGTATCTTZCTCTTTCTC	GAGAAAGAGAAAAATACACA	4,4.5,5,5.5,6,6.5,7,7.5,8,8.5,9,9.5,10,10.5,11,11.5,12,12.5,13,13.5,14,14.5,15,15.5,16,16.5,17,17.5,18,18.5,19,19.5,20,20.5,21,21.5,22,22.5,23,23.5,24,24.5,25,25.5,26,26.5,27,27.5,28,28.5,29,29.5,30,30.5,31,31.5,32,32.5,33,33.5,34,34.5,35,35.5,36,36.5,37,37.5,38,38.5,39,39.5,40,40.5,41,41.5,42,42.5,43,43.5,44,44.5,45,45.5,46,46.5,47,47.5,48,48.5,49,49.5,50,50.5,51,51.5,52,52.5,53,53.5,54,54.5,55,…	4.65945352986735,4.65696917663106,4.65447043377992,4.65195723100551,4.64942939997757,4.64688686733519,4.64432926349202,4.64169724880504,4.63900880155294,4.63628022787033,4.63351380163595,4.63070128259035,4.62786797527786,4.62497888352808,4.62205924558929,4.61909374821739,4.6161008192576,4.61304043835671,4.61001057759219,4.60691347972846,4.60376947986478,4.60057466430888,4.59733674510076,4.5939523…
TE.20-mer.EX10/mis_13_A	TGTGTATCTTZCTCTTTCTC	GAGAAAGAGAAAAATACACA	4,4.5,5,5.5,6,6.5,7,7.5,8,8.5,9,9.5,10,10.5,11,11.5,12,12.5,13,13.5,14,14.5,15,15.5,16,16.5,17,17.5,18,18.5,19,19.5,20,20.5,21,21.5,22,22.5,23,23.5,24,24.5,25,25.5,26,26.5,27,27.5,28,28.5,29,29.5,30,30.5,31,31.5,32,32.5,33,33.5,34,34.5,35,35.5,36,36.5,37,37.5,38,38.5,39,39.5,40,40.5,41,41.5,42,42.5,43,43.5,44,44.5,45,45.5,46,46.5,47,47.5,48,48.5,49,49.5,50,50.5,51,51.5,52,52.5,53,53.5,54,54.5,55,…	4.66870173708549,4.66624945864234,4.66378334873294,4.6613030604566,4.65880862094079,4.65629967558206,4.65377624801753,4.65119289169345,4.64854462008923,4.64585202783242,4.64310273107018,4.64029475954716,4.63745700609179,4.6345607958,4.63161369914167,4.62863553928564,4.62562334390507,4.62253687706206,4.61946086380718,4.61632907892395,4.61313422277776,4.60990385381881,4.60662854161614,4.60323728653…
TE.20-mer.EX10/mis_13_A	TGTGTATCTTZCTCTTTCTC	GAGAAAGAGAAAAATACACA	4,4.5,5,5.5,6,6.5,7,7.5,8,8.5,9,9.5,10,10.5,11,11.5,12,12.5,13,13.5,14,14.5,15,15.5,16,16.5,17,17.5,18,18.5,19,19.5,20,20.5,21,21.5,22,22.5,23,23.5,24,24.5,25,25.5,26,26.5,27,27.5,28,28.5,29,29.5,30,30.5,31,31.5,32,32.5,33,33.5,34,34.5,35,35.5,36,36.5,37,37.5,38,38.5,39,39.5,40,40.5,41,41.5,42,42.5,43,43.5,44,44.5,45,45.5,46,46.5,47,47.5,48,48.5,49,49.5,50,50.5,51,51.5,52,52.5,53,53.5,54,54.5,55,…	4.67589166492023,4.67343941693111,4.67097324363342,4.66849298597132,4.66599848214816,4.6634895675632,4.6609660747464,4.65837671847264,4.65572711960408,4.65302312009041,4.65027011584412,4.64746894017475,4.64463392880797,4.64174580658954,4.63881640205537,4.63585022917346,4.63283402346031,4.62975709951917,4.62669515292129,4.62357137607841,4.62037479923078,4.61712935147725,4.61383199466347,4.61038427…
TE.20-mer.EX10/mis_13_C	TGTGTATCTTZCTCTTTCTC	GAGAAAGAGAAACATACACA	4,4.5,5,5.5,6,6.5,7,7.5,8,8.5,9,9.5,10,10.5,11,11.5,12,12.5,13,13.5,14,14.5,15,15.5,16,16.5,17,17.5,18,18.5,19,19.5,20,20.5,21,21.5,22,22.5,23,23.5,24,24.5,25,25.5,26,26.5,27,27.5,28,28.5,29,29.5,30,30.5,31,31.5,32,32.5,33,33.5,34,34.5,35,35.5,36,36.5,37,37.5,38,38.5,39,39.5,40,40.5,41,41.5,42,42.5,43,43.5,44,44.5,45,45.5,46,46.5,47,47.5,48,48.5,49,49.5,50,50.5,51,51.5,52,52.5,53,53.5,54,54.5,55,…	4.7533003307927,4.75052621367324,4.74773418487814,4.74492416838597,4.74209585176661,4.73924899509895,4.73638327402307,4.73350020224923,4.73060618118515,4.72769477820204,4.72475635950043,4.72177583729801,4.71876716674438,4.7157264761865,4.71264759748218,4.70952757725622,4.7063637179084,4.70312751929225,4.69986017683799,4.69651539703682,4.6930893693801,4.6896260713022,4.68612357075302,4.68248903499…
TE.20-mer.EX10/mis_13_C	TGTGTATCTTZCTCTTTCTC	GAGAAAGAGAAACATACACA	4,4.5,5,5.5,6,6.5,7,7.5,8,8.5,9,9.5,10,10.5,11,11.5,12,12.5,13,13.5,14,14.5,15,15.5,16,16.5,17,17.5,18,18.5,19,19.5,20,20.5,21,21.5,22,22.5,23,23.5,24,24.5,25,25.5,26,26.5,27,27.5,28,28.5,29,29.5,30,30.5,31,31.5,32,32.5,33,33.5,34,34.5,35,35.5,36,36.5,37,37.5,38,38.5,39,39.5,40,40.5,41,41.5,42,42.5,43,43.5,44,44.5,45,45.5,46,46.5,47,47.5,48,48.5,49,49.5,50,50.5,51,51.5,52,52.5,53,53.5,54,54.5,55,…	4.66402628882562,4.6614812084641,4.6589211252959,4.65634595720987,4.65375533203574,4.65114916065133,4.64852735290228,4.64584280074255,4.64310045905854,4.64030440353077,4.6374745189325,4.63460673309193,4.63170659998033,4.62875378848406,4.62578281905723,4.62277430551863,4.61973865518696,4.61665770080271,4.61361690265656,4.61052719327327,4.60738102599929,4.60418694321346,4.60093664854447,4.597537670…
TE.20-mer.EX10/mis_13_C	TGTGTATCTTZCTCTTTCTC	GAGAAAGAGAAACATACACA	4,4.5,5,5.5,6,6.5,7,7.5,8,8.5,9,9.5,10,10.5,11,11.5,12,12.5,13,13.5,14,14.5,15,15.5,16,16.5,17,17.5,18,18.5,19,19.5,20,20.5,21,21.5,22,22.5,23,23.5,24,24.5,25,25.5,26,26.5,27,27.5,28,28.5,29,29.5,30,30.5,31,31.5,32,32.5,33,33.5,34,34.5,35,35.5,36,36.5,37,37.5,38,38.5,39,39.5,40,40.5,41,41.5,42,42.5,43,43.5,44,44.5,45,45.5,46,46.5,47,47.5,48,48.5,49,49.5,50,50.5,51,51.5,52,52.5,53,53.5,54,54.5,55,…	4.69263139231698,4.690152293847,4.68765887341665,4.68515105477547,4.68262867067281,4.6800916416446,4.6775396136078,4.67489786599105,4.67218674060391,4.66942121030531,4.66660586013687,4.66372419390665,4.66082299471909,4.65786247016017,4.65485153275896,4.65179478828448,4.64870477223633,4.64552866828828,4.64236340392482,4.63914050964897,4.63585916880499,4.63254313025617,4.62918841961428,4.6257035514…
TE.20-mer.EX10/mis_13_C	TGTGTATCTTZCTCTTTCTC	GAGAAAGAGAAACATACACA	4,4.5,5,5.5,6,6.5,7,7.5,8,8.5,9,9.5,10,10.5,11,11.5,12,12.5,13,13.5,14,14.5,15,15.5,16,16.5,17,17.5,18,18.5,19,19.5,20,20.5,21,21.5,22,22.5,23,23.5,24,24.5,25,25.5,26,26.5,27,27.5,28,28.5,29,29.5,30,30.5,31,31.5,32,32.5,33,33.5,34,34.5,35,35.5,36,36.5,37,37.5,38,38.5,39,39.5,40,40.5,41,41.5,42,42.5,43,43.5,44,44.5,45,45.5,46,46.5,47,47.5,48,48.5,49,49.5,50,50.5,51,51.5,52,52.5,53,53.5,54,54.5,55,…	4.68044792582894,4.67793045458351,4.67539830520732,4.67285121329127,4.67028918756229,4.66771195798424,4.66511934303073,4.66244823933509,4.65971478137691,4.65695071025494,4.65413965898445,4.65129352423839,4.64842588211449,4.64551128076986,4.64253485244581,4.63953340249178,4.63649251008086,4.63338381040672,4.63029329408136,4.62715521366508,4.62393483092292,4.6206627211326,4.61736115914283,4.6139095…
TE.20-mer.EX10/mis_13_T	TGTGTATCTTZCTCTTTCTC	GAGAAAGAGAAATATACACA	4,4.5,5,5.5,6,6.5,7,7.5,8,8.5,9,9.5,10,10.5,11,11.5,12,12.5,13,13.5,14,14.5,15,15.5,16,16.5,17,17.5,18,18.5,19,19.5,20,20.5,21,21.5,22,22.5,23,23.5,24,24.5,25,25.5,26,26.5,27,27.5,28,28.5,29,29.5,30,30.5,31,31.5,32,32.5,33,33.5,34,34.5,35,35.5,36,36.5,37,37.5,38,38.5,39,39.5,40,40.5,41,41.5,42,42.5,43,43.5,44,44.5,45,45.5,46,46.5,47,47.5,48,48.5,49,49.5,50,50.5,51,51.5,52,52.5,53,53.5,54,54.5,55,…	4.76000299067995,4.75760029656052,4.7551842357736,4.7527546587639,4.75031141345205,4.74785434517739,4.74538329663933,4.74285916860771,4.74030062042943,4.73769870647464,4.73505241473595,4.7323789613885,4.72968595434074,4.72694145157472,4.72416818399672,4.72136306961575,4.7185052595338,4.71558613708267,4.71266005387229,4.70965988750325,4.70659319276931,4.7034980702989,4.70035960578172,4.69711098574…
TE.20-mer.EX10/mis_13_T	TGTGTATCTTZCTCTTTCTC	GAGAAAGAGAAATATACACA	4,4.5,5,5.5,6,6.5,7,7.5,8,8.5,9,9.5,10,10.5,11,11.5,12,12.5,13,13.5,14,14.5,15,15.5,16,16.5,17,17.5,18,18.5,19,19.5,20,20.5,21,21.5,22,22.5,23,23.5,24,24.5,25,25.5,26,26.5,27,27.5,28,28.5,29,29.5,30,30.5,31,31.5,32,32.5,33,33.5,34,34.5,35,35.5,36,36.5,37,37.5,38,38.5,39,39.5,40,40.5,41,41.5,42,42.5,43,43.5,44,44.5,45,45.5,46,46.5,47,47.5,48,48.5,49,49.5,50,50.5,51,51.5,52,52.5,53,53.5,54,54.5,55,…	4.66699796628981,4.66472835584583,4.66244682214522,4.66015314427014,4.65784738373055,4.65552931605416,4.65319871264252,4.65080565584469,4.6483665497475,4.64588206359703,4.64335386325112,4.64078315189959,4.63818684279386,4.63553250167623,4.63282613397203,4.63007286967641,4.627279808596,4.62441277714828,4.62154579433412,4.61864199367033,4.61568939676297,4.61269412856672,4.6096633359998,4.6065383922…
TE.20-mer.EX10/mis_13_T	TGTGTATCTTZCTCTTTCTC	GAGAAAGAGAAATATACACA	4,4.5,5,5.5,6,6.5,7,7.5,8,8.5,9,9.5,10,10.5,11,11.5,12,12.5,13,13.5,14,14.5,15,15.5,16,16.5,17,17.5,18,18.5,19,19.5,20,20.5,21,21.5,22,22.5,23,23.5,24,24.5,25,25.5,26,26.5,27,27.5,28,28.5,29,29.5,30,30.5,31,31.5,32,32.5,33,33.5,34,34.5,35,35.5,36,36.5,37,37.5,38,38.5,39,39.5,40,40.5,41,41.5,42,42.5,43,43.5,44,44.5,45,45.5,46,46.5,47,47.5,48,48.5,49,49.5,50,50.5,51,51.5,52,52.5,53,53.5,54,54.5,55,…	4.6493049634218,4.64709050539751,4.64486459962258,4.64262732542137,4.64037836675949,4.63811780132282,4.6358453072753,4.63351036802454,4.63112554189105,4.62869150233217,4.62620132981903,4.62364700470286,4.62106779850476,4.61844370002734,4.61578713438285,4.6131018345109,4.61038054924629,4.60759354642192,4.60479771381629,4.60195053532649,4.59904160295954,4.59610667077505,4.59312672262234,4.590042144…
TE.20-mer.EX10/mis_13_T	TGTGTATCTTZCTCTTTCTC	GAGAAAGAGAAATATACACA	4,4.5,5,5.5,6,6.5,7,7.5,8,8.5,9,9.5,10,10.5,11,11.5,12,12.5,13,13.5,14,14.5,15,15.5,16,16.5,17,17.5,18,18.5,19,19.5,20,20.5,21,21.5,22,22.5,23,23.5,24,24.5,25,25.5,26,26.5,27,27.5,28,28.5,29,29.5,30,30.5,31,31.5,32,32.5,33,33.5,34,34.5,35,35.5,36,36.5,37,37.5,38,38.5,39,39.5,40,40.5,41,41.5,42,42.5,43,43.5,44,44.5,45,45.5,46,46.5,47,47.5,48,48.5,49,49.5,50,50.5,51,51.5,52,52.5,53,53.5,54,54.5,55,…	4.65393409745321,4.65172196944177,4.64949851599438,4.64726362054829,4.64501716473195,4.64275902832734,4.64048918861053,4.6381556705799,4.63576162647112,4.63332117447991,4.63083411137537,4.62829879181846,4.62572534894637,4.62309974326704,4.62041539248068,4.61768774445698,4.61491987886745,4.61211410334623,4.60930716770756,4.60645015878759,4.60352045388484,4.60053598690295,4.59747820382997,4.5943035…
TE.20-mer.EX10/mis_14_C	TGTGTATCTTZCTCTTTCTC	GAGAAAGAGAAAGCTACACA	4,4.5,5,5.5,6,6.5,7,7.5,8,8.5,9,9.5,10,10.5,11,11.5,12,12.5,13,13.5,14,14.5,15,15.5,16,16.5,17,17.5,18,18.5,19,19.5,20,20.5,21,21.5,22,22.5,23,23.5,24,24.5,25,25.5,26,26.5,27,27.5,28,28.5,29,29.5,30,30.5,31,31.5,32,32.5,33,33.5,34,34.5,35,35.5,36,36.5,37,37.5,38,38.5,39,39.5,40,40.5,41,41.5,42,42.5,43,43.5,44,44.5,45,45.5,46,46.5,47,47.5,48,48.5,49,49.5,50,50.5,51,51.5,52,52.5,53,53.5,54,54.5,55,…	4.71125933521939,4.70879188918818,4.70631025880682,4.70381436644535,4.70130413362132,4.69877922030033,4.69623962909012,4.69363964168275,4.69098117708768,4.6882749143433,4.68552471623646,4.68272615450463,4.67989092742298,4.6770055495838,4.67407576281526,4.67111866827622,4.66812041265551,4.66506966716117,4.66203961370403,4.65896950940024,4.65583601226383,4.6526923035887,4.64951428458671,4.646217518…
TE.20-mer.EX10/mis_14_C	TGTGTATCTTZCTCTTTCTC	GAGAAAGAGAAAGCTACACA	4,4.5,5,5.5,6,6.5,7,7.5,8,8.5,9,9.5,10,10.5,11,11.5,12,12.5,13,13.5,14,14.5,15,15.5,16,16.5,17,17.5,18,18.5,19,19.5,20,20.5,21,21.5,22,22.5,23,23.5,24,24.5,25,25.5,26,26.5,27,27.5,28,28.5,29,29.5,30,30.5,31,31.5,32,32.5,33,33.5,34,34.5,35,35.5,36,36.5,37,37.5,38,38.5,39,39.5,40,40.5,41,41.5,42,42.5,43,43.5,44,44.5,45,45.5,46,46.5,47,47.5,48,48.5,49,49.5,50,50.5,51,51.5,52,52.5,53,53.5,54,54.5,55,…	4.62303239921745,4.62040904353036,4.61776984982956,4.61511441436395,4.61244274866546,4.60975454579579,4.60704949242107,4.60426505141006,4.60142676284878,4.59853696669528,4.59559794945535,4.59261793637205,4.58963174670931,4.58659203013005,4.58350414682638,4.58038045549245,4.57722792600435,4.57401018945736,4.57077613542849,4.56753462864399,4.56426175740829,4.56094398303543,4.55760824482212,4.554229…
TE.20-mer.EX10/mis_14_C	TGTGTATCTTZCTCTTTCTC	GAGAAAGAGAAAGCTACACA	4,4.5,5,5.5,6,6.5,7,7.5,8,8.5,9,9.5,10,10.5,11,11.5,12,12.5,13,13.5,14,14.5,15,15.5,16,16.5,17,17.5,18,18.5,19,19.5,20,20.5,21,21.5,22,22.5,23,23.5,24,24.5,25,25.5,26,26.5,27,27.5,28,28.5,29,29.5,30,30.5,31,31.5,32,32.5,33,33.5,34,34.5,35,35.5,36,36.5,37,37.5,38,38.5,39,39.5,40,40.5,41,41.5,42,42.5,43,43.5,44,44.5,45,45.5,46,46.5,47,47.5,48,48.5,49,49.5,50,50.5,51,51.5,52,52.5,53,53.5,54,54.5,55,…	4.59785143802495,4.59548167161442,4.593098903385,4.5907028784289,4.58829367318188,4.58587102852101,4.58343479366499,4.58095597931935,4.57842258165631,4.57586347865901,4.57326078322542,4.57062535461651,4.56795187419585,4.56522224391723,4.56244192681363,4.5595992798826,4.55670837639057,4.55375490300547,4.55082580026791,4.54784986996752,4.54485315910373,4.54182988931011,4.53878278823352,4.5356183903…
TE.20-mer.EX10/mis_14_C	TGTGTATCTTZCTCTTTCTC	GAGAAAGAGAAAGCTACACA	4,4.5,5,5.5,6,6.5,7,7.5,8,8.5,9,9.5,10,10.5,11,11.5,12,12.5,13,13.5,14,14.5,15,15.5,16,16.5,17,17.5,18,18.5,19,19.5,20,20.5,21,21.5,22,22.5,23,23.5,24,24.5,25,25.5,26,26.5,27,27.5,28,28.5,29,29.5,30,30.5,31,31.5,32,32.5,33,33.5,34,34.5,35,35.5,36,36.5,37,37.5,38,38.5,39,39.5,40,40.5,41,41.5,42,42.5,43,43.5,44,44.5,45,45.5,46,46.5,47,47.5,48,48.5,49,49.5,50,50.5,51,51.5,52,52.5,53,53.5,54,54.5,55,…	4.63046459017279,4.62811488042487,4.62575249141333,4.62337707825757,4.62098870501904,4.61858712441635,4.6161720844649,4.61369650440065,4.6111517658269,4.60856807039278,4.60594900545606,4.60328189548043,4.60058719287078,4.59786294911408,4.59509249308491,4.59229558898759,4.5894637907103,4.58655501266391,4.58364157388459,4.58068690337945,4.57766444927343,4.57461051962806,4.57153601109753,4.568346425…
TE.20-mer.EX10/mis_14_G	TGTGTATCTTZCTCTTTCTC	GAGAAAGAGAAAGGTACACA	4,4.5,5,5.5,6,6.5,7,7.5,8,8.5,9,9.5,10,10.5,11,11.5,12,12.5,13,13.5,14,14.5,15,15.5,16,16.5,17,17.5,18,18.5,19,19.5,20,20.5,21,21.5,22,22.5,23,23.5,24,24.5,25,25.5,26,26.5,27,27.5,28,28.5,29,29.5,30,30.5,31,31.5,32,32.5,33,33.5,34,34.5,35,35.5,36,36.5,37,37.5,38,38.5,39,39.5,40,40.5,41,41.5,42,42.5,43,43.5,44,44.5,45,45.5,46,46.5,47,47.5,48,48.5,49,49.5,50,50.5,51,51.5,52,52.5,53,53.5,54,54.5,55,…	4.74529204069722,4.74280962595314,4.74031286121439,4.73780173893333,4.73527601267845,4.73273543122881,4.73017998095807,4.7275676066809,4.72491414100324,4.72221925306027,4.71948864878051,4.71671892209292,4.71393334804932,4.71109431694475,4.70821288191009,4.70530124462051,4.70233884237574,4.69930202580695,4.69628193186852,4.69321630886481,4.69008323743609,4.68693561479995,4.68376393314085,4.6804780…
TE.20-mer.EX10/mis_14_G	TGTGTATCTTZCTCTTTCTC	GAGAAAGAGAAAGGTACACA	4,4.5,5,5.5,6,6.5,7,7.5,8,8.5,9,9.5,10,10.5,11,11.5,12,12.5,13,13.5,14,14.5,15,15.5,16,16.5,17,17.5,18,18.5,19,19.5,20,20.5,21,21.5,22,22.5,23,23.5,24,24.5,25,25.5,26,26.5,27,27.5,28,28.5,29,29.5,30,30.5,31,31.5,32,32.5,33,33.5,34,34.5,35,35.5,36,36.5,37,37.5,38,38.5,39,39.5,40,40.5,41,41.5,42,42.5,43,43.5,44,44.5,45,45.5,46,46.5,47,47.5,48,48.5,49,49.5,50,50.5,51,51.5,52,52.5,53,53.5,54,54.5,55,…	4.66821151150918,4.6654847414464,4.66274083721717,4.65997939149651,4.65720027480317,4.65440325952055,4.65158811360568,4.6487255428227,4.64583543856215,4.64289830123344,4.6399142976157,4.63689712382981,4.63386479563511,4.63076612681249,4.62762328413355,4.62445474772703,4.62126043116521,4.61802109636043,4.61478219709494,4.61153054041952,4.60823465903901,4.60488822522032,4.60150515157695,4.598077109…
TE.20-mer.EX10/mis_14_G	TGTGTATCTTZCTCTTTCTC	GAGAAAGAGAAAGGTACACA	4,4.5,5,5.5,6,6.5,7,7.5,8,8.5,9,9.5,10,10.5,11,11.5,12,12.5,13,13.5,14,14.5,15,15.5,16,16.5,17,17.5,18,18.5,19,19.5,20,20.5,21,21.5,22,22.5,23,23.5,24,24.5,25,25.5,26,26.5,27,27.5,28,28.5,29,29.5,30,30.5,31,31.5,32,32.5,33,33.5,34,34.5,35,35.5,36,36.5,37,37.5,38,38.5,39,39.5,40,40.5,41,41.5,42,42.5,43,43.5,44,44.5,45,45.5,46,46.5,47,47.5,48,48.5,49,49.5,50,50.5,51,51.5,52,52.5,53,53.5,54,54.5,55,…	4.65401223000368,4.65169446553205,4.64936416773189,4.64702139664383,4.64466582063843,4.64229739848282,4.63991608880556,4.63748582684871,4.63500133168045,4.63247095857927,4.62989805852255,4.62728708236014,4.62463062942376,4.62192868380547,4.61918999215021,4.61639326847637,4.61355177271546,4.61065803419014,4.60775774425774,4.60480116632553,4.60182519170018,4.59882430821718,4.59578282772848,4.592639…
TE.20-mer.EX10/mis_14_G	TGTGTATCTTZCTCTTTCTC	GAGAAAGAGAAAGGTACACA	4,4.5,5,5.5,6,6.5,7,7.5,8,8.5,9,9.5,10,10.5,11,11.5,12,12.5,13,13.5,14,14.5,15,15.5,16,16.5,17,17.5,18,18.5,19,19.5,20,20.5,21,21.5,22,22.5,23,23.5,24,24.5,25,25.5,26,26.5,27,27.5,28,28.5,29,29.5,30,30.5,31,31.5,32,32.5,33,33.5,34,34.5,35,35.5,36,36.5,37,37.5,38,38.5,39,39.5,40,40.5,41,41.5,42,42.5,43,43.5,44,44.5,45,45.5,46,46.5,47,47.5,48,48.5,49,49.5,50,50.5,51,51.5,52,52.5,53,53.5,54,54.5,55,…	4.63942183832856,4.63712312634717,4.63481218255795,4.63248887608946,4.63015307395861,4.62780464102498,4.62544343994394,4.62302370890196,4.62054713827187,4.6180101073646,4.61542753251056,4.61281340892412,4.61015937136402,4.60745169897258,4.60471236337803,4.60195238153936,4.59913824067478,4.59626811667823,4.5934071429653,4.59050623550125,4.58753013967647,4.5845369000486,4.58150410463293,4.578357686…
TE.20-mer.EX10/mis_14_T	TGTGTATCTTZCTCTTTCTC	GAGAAAGAGAAAGTTACACA	4,4.5,5,5.5,6,6.5,7,7.5,8,8.5,9,9.5,10,10.5,11,11.5,12,12.5,13,13.5,14,14.5,15,15.5,16,16.5,17,17.5,18,18.5,19,19.5,20,20.5,21,21.5,22,22.5,23,23.5,24,24.5,25,25.5,26,26.5,27,27.5,28,28.5,29,29.5,30,30.5,31,31.5,32,32.5,33,33.5,34,34.5,35,35.5,36,36.5,37,37.5,38,38.5,39,39.5,40,40.5,41,41.5,42,42.5,43,43.5,44,44.5,45,45.5,46,46.5,47,47.5,48,48.5,49,49.5,50,50.5,51,51.5,52,52.5,53,53.5,54,54.5,55,…	4.74346460829759,4.74093904994752,4.73839879805494,4.73584352060639,4.73327311953267,4.73068741474649,4.72808622292464,4.72548079772623,4.72286926610597,4.72026137129496,4.71762590648993,4.71496589555625,4.71227483464904,4.70952664475397,4.70671940347227,4.70388599730769,4.70100493689938,4.69806198830955,4.695115874543,4.69212369721767,4.68905211432086,4.68594737535891,4.68279341550981,4.67953972…
TE.20-mer.EX10/mis_14_T	TGTGTATCTTZCTCTTTCTC	GAGAAAGAGAAAGTTACACA	4,4.5,5,5.5,6,6.5,7,7.5,8,8.5,9,9.5,10,10.5,11,11.5,12,12.5,13,13.5,14,14.5,15,15.5,16,16.5,17,17.5,18,18.5,19,19.5,20,20.5,21,21.5,22,22.5,23,23.5,24,24.5,25,25.5,26,26.5,27,27.5,28,28.5,29,29.5,30,30.5,31,31.5,32,32.5,33,33.5,34,34.5,35,35.5,36,36.5,37,37.5,38,38.5,39,39.5,40,40.5,41,41.5,42,42.5,43,43.5,44,44.5,45,45.5,46,46.5,47,47.5,48,48.5,49,49.5,50,50.5,51,51.5,52,52.5,53,53.5,54,54.5,55,…	4.66832766513309,4.66562910780575,4.66291358329195,4.66018106742827,4.65743115449105,4.65466381453025,4.65187872783707,4.64904818818696,4.64618368023439,4.64328465098457,4.64034685439706,4.63736802995334,4.63438314602995,4.63133721173493,4.62825013801473,4.6251286087514,4.62197545826542,4.61876989050183,4.61555501107997,4.61232103360846,4.60904270769926,4.60573341772366,4.60238656653427,4.5989949…
TE.20-mer.EX10/mis_14_T	TGTGTATCTTZCTCTTTCTC	GAGAAAGAGAAAGTTACACA	4,4.5,5,5.5,6,6.5,7,7.5,8,8.5,9,9.5,10,10.5,11,11.5,12,12.5,13,13.5,14,14.5,15,15.5,16,16.5,17,17.5,18,18.5,19,19.5,20,20.5,21,21.5,22,22.5,23,23.5,24,24.5,25,25.5,26,26.5,27,27.5,28,28.5,29,29.5,30,30.5,31,31.5,32,32.5,33,33.5,34,34.5,35,35.5,36,36.5,37,37.5,38,38.5,39,39.5,40,40.5,41,41.5,42,42.5,43,43.5,44,44.5,45,45.5,46,46.5,47,47.5,48,48.5,49,49.5,50,50.5,51,51.5,52,52.5,53,53.5,54,54.5,55,…	4.64899469047401,4.64673329241882,4.64446005746264,4.64217486103668,4.63987757659535,4.63756807557421,4.63524622734678,4.63288459369938,4.63046845474464,4.62800412799518,4.6254894259192,4.62291899762172,4.62028891639,4.61759881436913,4.61486949198107,4.61208747419991,4.60926765847243,4.60637803264016,4.60349242681892,4.60055766846461,4.59759954287245,4.59460875972855,4.59160658002576,4.5885110352…
TE.20-mer.EX10/mis_14_T	TGTGTATCTTZCTCTTTCTC	GAGAAAGAGAAAGTTACACA	4,4.5,5,5.5,6,6.5,7,7.5,8,8.5,9,9.5,10,10.5,11,11.5,12,12.5,13,13.5,14,14.5,15,15.5,16,16.5,17,17.5,18,18.5,19,19.5,20,20.5,21,21.5,22,22.5,23,23.5,24,24.5,25,25.5,26,26.5,27,27.5,28,28.5,29,29.5,30,30.5,31,31.5,32,32.5,33,33.5,34,34.5,35,35.5,36,36.5,37,37.5,38,38.5,39,39.5,40,40.5,41,41.5,42,42.5,43,43.5,44,44.5,45,45.5,46,46.5,47,47.5,48,48.5,49,49.5,50,50.5,51,51.5,52,52.5,53,53.5,54,54.5,55,…	4.65165214097274,4.6493533596525,4.64704234578452,4.64471896848546,4.64238299581337,4.64003448997229,4.63767321518885,4.63526835573085,4.63281429947087,4.63031323463069,4.62779041768529,4.62520798131248,4.62259042111052,4.61992729350194,4.61723473393651,4.61449878950512,4.61172235234606,4.60887493351326,4.60601388685075,4.60309195087067,4.60009798374676,4.59707345872792,4.59401754707269,4.5908682…
TE.20-mer.EX10/mis_15_A	TGTGTATCTTZCTCTTTCTC	GAGAAAGAGAAAGAAACACA	4,4.5,5,5.5,6,6.5,7,7.5,8,8.5,9,9.5,10,10.5,11,11.5,12,12.5,13,13.5,14,14.5,15,15.5,16,16.5,17,17.5,18,18.5,19,19.5,20,20.5,21,21.5,22,22.5,23,23.5,24,24.5,25,25.5,26,26.5,27,27.5,28,28.5,29,29.5,30,30.5,31,31.5,32,32.5,33,33.5,34,34.5,35,35.5,36,36.5,37,37.5,38,38.5,39,39.5,40,40.5,41,41.5,42,42.5,43,43.5,44,44.5,45,45.5,46,46.5,47,47.5,48,48.5,49,49.5,50,50.5,51,51.5,52,52.5,53,53.5,54,54.5,55,…	4.62570139225369,4.62293617531377,4.62015334309105,4.61735245941643,4.61453350026044,4.61169601774116,4.60883998130604,4.60596988046155,4.6030892429638,4.60020049296595,4.59727725063081,4.59433563528277,4.59139343274067,4.58841838954643,4.58541357497632,4.58238600796307,4.57931544922766,4.57617117019627,4.57303332936019,4.56984657675587,4.56661800803787,4.56336430855644,4.56007253451146,4.5566554…
TE.20-mer.EX10/mis_15_A	TGTGTATCTTZCTCTTTCTC	GAGAAAGAGAAAGAAACACA	4,4.5,5,5.5,6,6.5,7,7.5,8,8.5,9,9.5,10,10.5,11,11.5,12,12.5,13,13.5,14,14.5,15,15.5,16,16.5,17,17.5,18,18.5,19,19.5,20,20.5,21,21.5,22,22.5,23,23.5,24,24.5,25,25.5,26,26.5,27,27.5,28,28.5,29,29.5,30,30.5,31,31.5,32,32.5,33,33.5,34,34.5,35,35.5,36,36.5,37,37.5,38,38.5,39,39.5,40,40.5,41,41.5,42,42.5,43,43.5,44,44.5,45,45.5,46,46.5,47,47.5,48,48.5,49,49.5,50,50.5,51,51.5,52,52.5,53,53.5,54,54.5,55,…	4.54718758054396,4.54481079691027,4.54242105868606,4.54001797270849,4.53760151569095,4.53517166465678,4.53272801486157,4.53022455092249,4.52766752950487,4.52508473436571,4.52245166731221,4.51976776568211,4.51704419840099,4.51426862545508,4.51143574024926,4.50858748639513,4.505697929282,4.50276786647211,4.49984579099755,4.4968763953258,4.49379921804428,4.49068198167288,4.48750531949599,4.484217529…
TE.20-mer.EX10/mis_15_A	TGTGTATCTTZCTCTTTCTC	GAGAAAGAGAAAGAAACACA	4,4.5,5,5.5,6,6.5,7,7.5,8,8.5,9,9.5,10,10.5,11,11.5,12,12.5,13,13.5,14,14.5,15,15.5,16,16.5,17,17.5,18,18.5,19,19.5,20,20.5,21,21.5,22,22.5,23,23.5,24,24.5,25,25.5,26,26.5,27,27.5,28,28.5,29,29.5,30,30.5,31,31.5,32,32.5,33,33.5,34,34.5,35,35.5,36,36.5,37,37.5,38,38.5,39,39.5,40,40.5,41,41.5,42,42.5,43,43.5,44,44.5,45,45.5,46,46.5,47,47.5,48,48.5,49,49.5,50,50.5,51,51.5,52,52.5,53,53.5,54,54.5,55,…	4.54575392528104,4.5432621150533,4.54075592525858,4.5382351889719,4.5356996098464,4.53314926729277,4.53058385964512,4.52798479478762,4.52533730631961,4.52264672663146,4.51993688176163,4.51718942968612,4.51440362797991,4.51156320137198,4.50867822902242,4.50576515484458,4.50280443714518,4.49977516949562,4.49677678824439,4.49374223614878,4.490617291904,4.4874658825829,4.48427933446752,4.480964498141…
TE.20-mer.EX10/mis_15_A	TGTGTATCTTZCTCTTTCTC	GAGAAAGAGAAAGAAACACA	4,4.5,5,5.5,6,6.5,7,7.5,8,8.5,9,9.5,10,10.5,11,11.5,12,12.5,13,13.5,14,14.5,15,15.5,16,16.5,17,17.5,18,18.5,19,19.5,20,20.5,21,21.5,22,22.5,23,23.5,24,24.5,25,25.5,26,26.5,27,27.5,28,28.5,29,29.5,30,30.5,31,31.5,32,32.5,33,33.5,34,34.5,35,35.5,36,36.5,37,37.5,38,38.5,39,39.5,40,40.5,41,41.5,42,42.5,43,43.5,44,44.5,45,45.5,46,46.5,47,47.5,48,48.5,49,49.5,50,50.5,51,51.5,52,52.5,53,53.5,54,54.5,55,…	4.53573022135701,4.53299247520409,4.53023748914647,4.5274647860363,4.52467439686932,4.52186583255593,4.51903911853194,4.5161925624379,4.51331883483436,4.5104016961922,4.50746604562558,4.50450185329535,4.50151058428791,4.49849539981175,4.49546010677476,4.49239827949106,4.4893104898801,4.48617379377843,4.48302341792715,4.47983132017989,4.47658848302903,4.47329554634919,4.46998892964206,4.4665919856…
TE.20-mer.EX10/mis_15_C	TGTGTATCTTZCTCTTTCTC	GAGAAAGAGAAAGACACACA	4,4.5,5,5.5,6,6.5,7,7.5,8,8.5,9,9.5,10,10.5,11,11.5,12,12.5,13,13.5,14,14.5,15,15.5,16,16.5,17,17.5,18,18.5,19,19.5,20,20.5,21,21.5,22,22.5,23,23.5,24,24.5,25,25.5,26,26.5,27,27.5,28,28.5,29,29.5,30,30.5,31,31.5,32,32.5,33,33.5,34,34.5,35,35.5,36,36.5,37,37.5,38,38.5,39,39.5,40,40.5,41,41.5,42,42.5,43,43.5,44,44.5,45,45.5,46,46.5,47,47.5,48,48.5,49,49.5,50,50.5,51,51.5,52,52.5,53,53.5,54,54.5,55,…	4.6634836295896,4.66059343723503,4.65768388196893,4.65475470259588,4.65180563259946,4.64883639999673,4.64584672718774,4.64281418929818,4.63975654442411,4.63669065350599,4.633591252657,4.6304624544736,4.62732262984925,4.62412124298773,4.62083816934421,4.61747612590359,4.61403187657953,4.61046063984805,4.60687654390872,4.60324930541696,4.5995880226292,4.59591080817463,4.59223206810684,4.58846275438…
TE.20-mer.EX10/mis_15_C	TGTGTATCTTZCTCTTTCTC	GAGAAAGAGAAAGACACACA	4,4.5,5,5.5,6,6.5,7,7.5,8,8.5,9,9.5,10,10.5,11,11.5,12,12.5,13,13.5,14,14.5,15,15.5,16,16.5,17,17.5,18,18.5,19,19.5,20,20.5,21,21.5,22,22.5,23,23.5,24,24.5,25,25.5,26,26.5,27,27.5,28,28.5,29,29.5,30,30.5,31,31.5,32,32.5,33,33.5,34,34.5,35,35.5,36,36.5,37,37.5,38,38.5,39,39.5,40,40.5,41,41.5,42,42.5,43,43.5,44,44.5,45,45.5,46,46.5,47,47.5,48,48.5,49,49.5,50,50.5,51,51.5,52,52.5,53,53.5,54,54.5,55,…	4.57314416997653,4.57055333013634,4.56794682405585,4.56532458000032,4.5626865256412,4.56003222924189,4.55736173099965,4.55464722169695,4.55188310048341,4.5490897442647,4.54624274869704,4.54336776962495,4.54044723147832,4.53749419683145,4.53450496274709,4.53151621367269,4.52848900520996,4.52542889053431,4.52237301902308,4.5192838008141,4.5161085376382,4.51291628703194,4.50967299959407,4.5063327686…
TE.20-mer.EX10/mis_15_C	TGTGTATCTTZCTCTTTCTC	GAGAAAGAGAAAGACACACA	4,4.5,5,5.5,6,6.5,7,7.5,8,8.5,9,9.5,10,10.5,11,11.5,12,12.5,13,13.5,14,14.5,15,15.5,16,16.5,17,17.5,18,18.5,19,19.5,20,20.5,21,21.5,22,22.5,23,23.5,24,24.5,25,25.5,26,26.5,27,27.5,28,28.5,29,29.5,30,30.5,31,31.5,32,32.5,33,33.5,34,34.5,35,35.5,36,36.5,37,37.5,38,38.5,39,39.5,40,40.5,41,41.5,42,42.5,43,43.5,44,44.5,45,45.5,46,46.5,47,47.5,48,48.5,49,49.5,50,50.5,51,51.5,52,52.5,53,53.5,54,54.5,55,…	4.5855798339471,4.58279082186167,4.57998378308587,4.57715848307303,4.57431468266893,4.57145202148861,4.56857048302211,4.56566946168436,4.56273585678857,4.55977224813261,4.55678056466533,4.55376497469813,4.55070508121662,4.5475949219377,4.54444348470731,4.54127288342729,4.5380337974675,4.53472955026278,4.53143408020927,4.52808238806991,4.5246175623172,4.52112277847821,4.51758065230262,4.5139228223…
TE.20-mer.EX10/mis_15_C	TGTGTATCTTZCTCTTTCTC	GAGAAAGAGAAAGACACACA	4,4.5,5,5.5,6,6.5,7,7.5,8,8.5,9,9.5,10,10.5,11,11.5,12,12.5,13,13.5,14,14.5,15,15.5,16,16.5,17,17.5,18,18.5,19,19.5,20,20.5,21,21.5,22,22.5,23,23.5,24,24.5,25,25.5,26,26.5,27,27.5,28,28.5,29,29.5,30,30.5,31,31.5,32,32.5,33,33.5,34,34.5,35,35.5,36,36.5,37,37.5,38,38.5,39,39.5,40,40.5,41,41.5,42,42.5,43,43.5,44,44.5,45,45.5,46,46.5,47,47.5,48,48.5,49,49.5,50,50.5,51,51.5,52,52.5,53,53.5,54,54.5,55,…	4.57383492224448,4.57113735290973,4.56842304047489,4.56569165701409,4.56294286763239,4.56017668896712,4.5573927785087,4.55455154371226,4.55167269977473,4.54875034067326,4.54579199345702,4.54280601393528,4.53978858540747,4.53672051526646,4.53361650787318,4.53047824911942,4.52730412228722,4.52407310503418,4.52086316155263,4.51759595098397,4.5142577277516,4.51086967139539,4.50743472561425,4.50385425…
TE.20-mer.EX10/mis_15_G	TGTGTATCTTZCTCTTTCTC	GAGAAAGAGAAAGAGACACA	4,4.5,5,5.5,6,6.5,7,7.5,8,8.5,9,9.5,10,10.5,11,11.5,12,12.5,13,13.5,14,14.5,15,15.5,16,16.5,17,17.5,18,18.5,19,19.5,20,20.5,21,21.5,22,22.5,23,23.5,24,24.5,25,25.5,26,26.5,27,27.5,28,28.5,29,29.5,30,30.5,31,31.5,32,32.5,33,33.5,34,34.5,35,35.5,36,36.5,37,37.5,38,38.5,39,39.5,40,40.5,41,41.5,42,42.5,43,43.5,44,44.5,45,45.5,46,46.5,47,47.5,48,48.5,49,49.5,50,50.5,51,51.5,52,52.5,53,53.5,54,54.5,55,…	4.66641257647481,4.66388929862266,4.66135117993412,4.65879823591975,4.6562301001289,4.65364678408156,4.65104791269349,4.6483717221349,4.64564623679656,4.6428782384087,4.64005110335179,4.6371846155427,4.63430502968305,4.63136755785101,4.628385251305,4.6253570101711,4.62229092463119,4.61915867867776,4.61604604851863,4.61288945158841,4.60970302261605,4.60647692088324,4.60321660462286,4.5998323286736…
TE.20-mer.EX10/mis_15_G	TGTGTATCTTZCTCTTTCTC	GAGAAAGAGAAAGAGACACA	4,4.5,5,5.5,6,6.5,7,7.5,8,8.5,9,9.5,10,10.5,11,11.5,12,12.5,13,13.5,14,14.5,15,15.5,16,16.5,17,17.5,18,18.5,19,19.5,20,20.5,21,21.5,22,22.5,23,23.5,24,24.5,25,25.5,26,26.5,27,27.5,28,28.5,29,29.5,30,30.5,31,31.5,32,32.5,33,33.5,34,34.5,35,35.5,36,36.5,37,37.5,38,38.5,39,39.5,40,40.5,41,41.5,42,42.5,43,43.5,44,44.5,45,45.5,46,46.5,47,47.5,48,48.5,49,49.5,50,50.5,51,51.5,52,52.5,53,53.5,54,54.5,55,…	4.56488102822892,4.56240077025424,4.55990614647444,4.55739711054281,4.55487361599997,4.55233525105424,4.54978208506442,4.54717526076572,4.54453063173461,4.54185682913095,4.53912693086557,4.53636271345862,4.53357023863792,4.53072565738584,4.52784235678975,4.52495301211454,4.52201846844817,4.51902978581255,4.51603614418449,4.51297520677352,4.50981279475609,4.50661690632346,4.5033651655875,4.5000225…
TE.20-mer.EX10/mis_15_G	TGTGTATCTTZCTCTTTCTC	GAGAAAGAGAAAGAGACACA	4,4.5,5,5.5,6,6.5,7,7.5,8,8.5,9,9.5,10,10.5,11,11.5,12,12.5,13,13.5,14,14.5,15,15.5,16,16.5,17,17.5,18,18.5,19,19.5,20,20.5,21,21.5,22,22.5,23,23.5,24,24.5,25,25.5,26,26.5,27,27.5,28,28.5,29,29.5,30,30.5,31,31.5,32,32.5,33,33.5,34,34.5,35,35.5,36,36.5,37,37.5,38,38.5,39,39.5,40,40.5,41,41.5,42,42.5,43,43.5,44,44.5,45,45.5,46,46.5,47,47.5,48,48.5,49,49.5,50,50.5,51,51.5,52,52.5,53,53.5,54,54.5,55,…	4.57830425009593,4.57578401294558,4.57324906529916,4.57069935112289,4.56813446190234,4.56555445282144,4.56295890625959,4.560324925479,4.55765647249706,4.55494078518723,4.55217281362562,4.54935558462565,4.54649429617214,4.54355825579503,4.54057533851382,4.53757090984612,4.53452297461225,4.53140967987374,4.52833438114603,4.5252129177623,4.52200880788615,4.5187804885549,4.51552679912889,4.5121649597…
TE.20-mer.EX10/mis_15_G	TGTGTATCTTZCTCTTTCTC	GAGAAAGAGAAAGAGACACA	4,4.5,5,5.5,6,6.5,7,7.5,8,8.5,9,9.5,10,10.5,11,11.5,12,12.5,13,13.5,14,14.5,15,15.5,16,16.5,17,17.5,18,18.5,19,19.5,20,20.5,21,21.5,22,22.5,23,23.5,24,24.5,25,25.5,26,26.5,27,27.5,28,28.5,29,29.5,30,30.5,31,31.5,32,32.5,33,33.5,34,34.5,35,35.5,36,36.5,37,37.5,38,38.5,39,39.5,40,40.5,41,41.5,42,42.5,43,43.5,44,44.5,45,45.5,46,46.5,47,47.5,48,48.5,49,49.5,50,50.5,51,51.5,52,52.5,53,53.5,54,54.5,55,…	4.57414775883609,4.5715852789955,4.56900758989969,4.56641450992512,4.5638058541754,4.56118155369179,4.55854117894052,4.55585313549122,4.55313194579814,4.55036889492066,4.54759356804966,4.54477536804345,4.54192741351362,4.5390187329874,4.53607122932062,4.53306489676671,4.53002838072356,4.5269287937718,4.52383812708122,4.52069519152702,4.5175045465431,4.51427247945549,4.5110073412703,4.507635026713…
TE.20-mer.EX10/mis_16_C	TGTGTATCTTZCTCTTTCTC	GAGAAAGAGAAAGATCCACA	4,4.5,5,5.5,6,6.5,7,7.5,8,8.5,9,9.5,10,10.5,11,11.5,12,12.5,13,13.5,14,14.5,15,15.5,16,16.5,17,17.5,18,18.5,19,19.5,20,20.5,21,21.5,22,22.5,23,23.5,24,24.5,25,25.5,26,26.5,27,27.5,28,28.5,29,29.5,30,30.5,31,31.5,32,32.5,33,33.5,34,34.5,35,35.5,36,36.5,37,37.5,38,38.5,39,39.5,40,40.5,41,41.5,42,42.5,43,43.5,44,44.5,45,45.5,46,46.5,47,47.5,48,48.5,49,49.5,50,50.5,51,51.5,52,52.5,53,53.5,54,54.5,55,…	4.60575850157814,4.60324670676841,4.60072030013856,4.59817911069119,4.59562285421464,4.59305157333669,4.59046497823685,4.58783786819689,4.58517422627593,4.58246586509329,4.5797154756137,4.57692374356102,4.57412182316209,4.5712603338831,4.56835064979931,4.56541779592794,4.56245834076959,4.55940707865145,4.55636124718625,4.55329548265799,4.55017525577975,4.54700052868663,4.54382601285246,4.54058747…
TE.20-mer.EX10/mis_16_C	TGTGTATCTTZCTCTTTCTC	GAGAAAGAGAAAGATCCACA	4,4.5,5,5.5,6,6.5,7,7.5,8,8.5,9,9.5,10,10.5,11,11.5,12,12.5,13,13.5,14,14.5,15,15.5,16,16.5,17,17.5,18,18.5,19,19.5,20,20.5,21,21.5,22,22.5,23,23.5,24,24.5,25,25.5,26,26.5,27,27.5,28,28.5,29,29.5,30,30.5,31,31.5,32,32.5,33,33.5,34,34.5,35,35.5,36,36.5,37,37.5,38,38.5,39,39.5,40,40.5,41,41.5,42,42.5,43,43.5,44,44.5,45,45.5,46,46.5,47,47.5,48,48.5,49,49.5,50,50.5,51,51.5,52,52.5,53,53.5,54,54.5,55,…	4.46412857833503,4.46085501229607,4.45755658369075,4.45423291196711,4.45088376154884,4.44750842764026,4.4441066550429,4.44069896489208,4.43728844327738,4.43388435099806,4.43049124316467,4.42709123449927,4.42371416775494,4.42030370517055,4.41686558327058,4.41341645456501,4.40994055865955,4.40638823594413,4.40287085884436,4.39933757553535,4.39574877274058,4.39213429186575,4.38850811753148,4.3847857…
TE.20-mer.EX10/mis_16_C	TGTGTATCTTZCTCTTTCTC	GAGAAAGAGAAAGATCCACA	4,4.5,5,5.5,6,6.5,7,7.5,8,8.5,9,9.5,10,10.5,11,11.5,12,12.5,13,13.5,14,14.5,15,15.5,16,16.5,17,17.5,18,18.5,19,19.5,20,20.5,21,21.5,22,22.5,23,23.5,24,24.5,25,25.5,26,26.5,27,27.5,28,28.5,29,29.5,30,30.5,31,31.5,32,32.5,33,33.5,34,34.5,35,35.5,36,36.5,37,37.5,38,38.5,39,39.5,40,40.5,41,41.5,42,42.5,43,43.5,44,44.5,45,45.5,46,46.5,47,47.5,48,48.5,49,49.5,50,50.5,51,51.5,52,52.5,53,53.5,54,54.5,55,…	4.47397850293133,4.47085499625968,4.46770886205243,4.46453977007572,4.46134738281319,4.4581313552503,4.45489133465052,4.45167592958408,4.44847087157553,4.44526301580777,4.44204980858323,4.43881170185433,4.43556074022619,4.43228429643811,4.428983431387,4.42566119720486,4.42232435653993,4.41893172085447,4.41553973278394,4.41213079528246,4.40869454900046,4.40522935986328,4.40174284359994,4.398192520…
TE.20-mer.EX10/mis_16_C	TGTGTATCTTZCTCTTTCTC	GAGAAAGAGAAAGATCCACA	4,4.5,5,5.5,6,6.5,7,7.5,8,8.5,9,9.5,10,10.5,11,11.5,12,12.5,13,13.5,14,14.5,15,15.5,16,16.5,17,17.5,18,18.5,19,19.5,20,20.5,21,21.5,22,22.5,23,23.5,24,24.5,25,25.5,26,26.5,27,27.5,28,28.5,29,29.5,30,30.5,31,31.5,32,32.5,33,33.5,34,34.5,35,35.5,36,36.5,37,37.5,38,38.5,39,39.5,40,40.5,41,41.5,42,42.5,43,43.5,44,44.5,45,45.5,46,46.5,47,47.5,48,48.5,49,49.5,50,50.5,51,51.5,52,52.5,53,53.5,54,54.5,55,…	4.79601230066667,4.79525077278868,4.79448783752855,4.79372362947627,4.79295807431138,4.79219109719637,4.79142283338398,4.79043189839836,4.78914648268201,4.78750616867905,4.78548031689348,4.78309559755294,4.78045391696093,4.77760811517869,4.77464635890755,4.77163877016193,4.76860029304653,4.76549673980344,4.76240785165386,4.75929131814097,4.75612545508461,4.75294087018729,4.74974141579459,4.746463…
TE.20-mer.EX10/mis_16_G	TGTGTATCTTZCTCTTTCTC	GAGAAAGAGAAAGATGCACA	4,4.5,5,5.5,6,6.5,7,7.5,8,8.5,9,9.5,10,10.5,11,11.5,12,12.5,13,13.5,14,14.5,15,15.5,16,16.5,17,17.5,18,18.5,19,19.5,20,20.5,21,21.5,22,22.5,23,23.5,24,24.5,25,25.5,26,26.5,27,27.5,28,28.5,29,29.5,30,30.5,31,31.5,32,32.5,33,33.5,34,34.5,35,35.5,36,36.5,37,37.5,38,38.5,39,39.5,40,40.5,41,41.5,42,42.5,43,43.5,44,44.5,45,45.5,46,46.5,47,47.5,48,48.5,49,49.5,50,50.5,51,51.5,52,52.5,53,53.5,54,54.5,55,…	4.49204901608431,4.48935581166779,4.48664565989897,4.48391848956336,4.48117408557129,4.4784122287295,4.47563284089796,4.47283321175945,4.47001850817636,4.4671947743075,4.46436985404754,4.46150557988423,4.45864374028475,4.45572596436201,4.45275078688155,4.44972409561043,4.44667103837115,4.44352551931405,4.44039549277928,4.43724798044502,4.43406438242842,4.43084809534975,4.42762938965357,4.42433123…
TE.20-mer.EX10/mis_16_G	TGTGTATCTTZCTCTTTCTC	GAGAAAGAGAAAGATGCACA	4,4.5,5,5.5,6,6.5,7,7.5,8,8.5,9,9.5,10,10.5,11,11.5,12,12.5,13,13.5,14,14.5,15,15.5,16,16.5,17,17.5,18,18.5,19,19.5,20,20.5,21,21.5,22,22.5,23,23.5,24,24.5,25,25.5,26,26.5,27,27.5,28,28.5,29,29.5,30,30.5,31,31.5,32,32.5,33,33.5,34,34.5,35,35.5,36,36.5,37,37.5,38,38.5,39,39.5,40,40.5,41,41.5,42,42.5,43,43.5,44,44.5,45,45.5,46,46.5,47,47.5,48,48.5,49,49.5,50,50.5,51,51.5,52,52.5,53,53.5,54,54.5,55,…	4.35533675313539,4.35240694210742,4.34945723184747,4.3464873501954,4.34349701936917,4.34048595580885,4.33745387001535,4.33444068190738,4.33142749898899,4.32842751591462,4.32540399674085,4.32236961732879,4.31933262485192,4.31624426320758,4.31311393089789,4.30996427531586,4.30676675253096,4.30349909354138,4.30026148345482,4.29698772056012,4.29366479804009,4.29033472762228,4.28698004699421,4.2835355…
TE.20-mer.EX10/mis_16_G	TGTGTATCTTZCTCTTTCTC	GAGAAAGAGAAAGATGCACA	4,4.5,5,5.5,6,6.5,7,7.5,8,8.5,9,9.5,10,10.5,11,11.5,12,12.5,13,13.5,14,14.5,15,15.5,16,16.5,17,17.5,18,18.5,19,19.5,20,20.5,21,21.5,22,22.5,23,23.5,24,24.5,25,25.5,26,26.5,27,27.5,28,28.5,29,29.5,30,30.5,31,31.5,32,32.5,33,33.5,34,34.5,35,35.5,36,36.5,37,37.5,38,38.5,39,39.5,40,40.5,41,41.5,42,42.5,43,43.5,44,44.5,45,45.5,46,46.5,47,47.5,48,48.5,49,49.5,50,50.5,51,51.5,52,52.5,53,53.5,54,54.5,55,…	4.4780443069864,4.47550702594244,4.47295468801144,4.47038726133365,4.46780471435017,4.46520656945691,4.46259278769884,4.45997673338428,4.45732467401537,4.45466013128373,4.45198420165029,4.44925402003483,4.44648109038193,4.44368174274308,4.44083763789382,4.43794151530588,4.43503280840697,4.43206337955737,4.42908013745154,4.42606860851779,4.42304162556656,4.41997325202109,4.4168911942769,4.41374673…
TE.20-mer.EX10/mis_16_G	TGTGTATCTTZCTCTTTCTC	GAGAAAGAGAAAGATGCACA	4,4.5,5,5.5,6,6.5,7,7.5,8,8.5,9,9.5,10,10.5,11,11.5,12,12.5,13,13.5,14,14.5,15,15.5,16,16.5,17,17.5,18,18.5,19,19.5,20,20.5,21,21.5,22,22.5,23,23.5,24,24.5,25,25.5,26,26.5,27,27.5,28,28.5,29,29.5,30,30.5,31,31.5,32,32.5,33,33.5,34,34.5,35,35.5,36,36.5,37,37.5,38,38.5,39,39.5,40,40.5,41,41.5,42,42.5,43,43.5,44,44.5,45,45.5,46,46.5,47,47.5,48,48.5,49,49.5,50,50.5,51,51.5,52,52.5,53,53.5,54,54.5,55,…	4.69929881447193,4.69678950595669,4.6942657024229,4.69172714660802,4.68917366503579,4.68660499178446,4.68402112535,4.68137991803136,4.67869351826665,4.67595953477486,4.67318767738022,4.67035868074373,4.66751421677943,4.6646371813698,4.66173518686246,4.65881433736017,4.65588186373446,4.65288338689614,4.64987583173962,4.64682947898314,4.64372589993668,4.6405836878665,4.63742468053678,4.634196953971…
TE.20-mer.EX10/mis_16_T	TGTGTATCTTZCTCTTTCTC	GAGAAAGAGAAAGATTCACA	4,4.5,5,5.5,6,6.5,7,7.5,8,8.5,9,9.5,10,10.5,11,11.5,12,12.5,13,13.5,14,14.5,15,15.5,16,16.5,17,17.5,18,18.5,19,19.5,20,20.5,21,21.5,22,22.5,23,23.5,24,24.5,25,25.5,26,26.5,27,27.5,28,28.5,29,29.5,30,30.5,31,31.5,32,32.5,33,33.5,34,34.5,35,35.5,36,36.5,37,37.5,38,38.5,39,39.5,40,40.5,41,41.5,42,42.5,43,43.5,44,44.5,45,45.5,46,46.5,47,47.5,48,48.5,49,49.5,50,50.5,51,51.5,52,52.5,53,53.5,54,54.5,55,…	4.70869889559317,4.70591936338504,4.7031219272178,4.70030644153576,4.6974724970294,4.69461993837495,4.69174860774407,4.68885461072837,4.68596071108101,4.6830537057793,4.68012493381338,4.67716513451172,4.67421325594338,4.67120710340168,4.66817281781069,4.66511699552775,4.66203157534051,4.65884577632184,4.65564977484246,4.65240532751765,4.64909066983645,4.6457392279334,4.64238210529216,4.6389515593…
TE.20-mer.EX10/mis_16_T	TGTGTATCTTZCTCTTTCTC	GAGAAAGAGAAAGATTCACA	4,4.5,5,5.5,6,6.5,7,7.5,8,8.5,9,9.5,10,10.5,11,11.5,12,12.5,13,13.5,14,14.5,15,15.5,16,16.5,17,17.5,18,18.5,19,19.5,20,20.5,21,21.5,22,22.5,23,23.5,24,24.5,25,25.5,26,26.5,27,27.5,28,28.5,29,29.5,30,30.5,31,31.5,32,32.5,33,33.5,34,34.5,35,35.5,36,36.5,37,37.5,38,38.5,39,39.5,40,40.5,41,41.5,42,42.5,43,43.5,44,44.5,45,45.5,46,46.5,47,47.5,48,48.5,49,49.5,50,50.5,51,51.5,52,52.5,53,53.5,54,54.5,55,…	4.57063130748319,4.56752792782497,4.56440233075494,4.56125395647261,4.55808259159732,4.55488789788595,4.55166965150674,4.5484593173336,4.54524438050962,4.54204112252413,4.53882423538986,4.53559055461747,4.53233363555003,4.52902423266845,4.52566339796695,4.52227139425643,4.51884111672127,4.51535144942846,4.51186906243286,4.50834397628314,4.50476844593689,4.50114337294038,4.49748087975168,4.4937221…
TE.20-mer.EX10/mis_16_T	TGTGTATCTTZCTCTTTCTC	GAGAAAGAGAAAGATTCACA	4,4.5,5,5.5,6,6.5,7,7.5,8,8.5,9,9.5,10,10.5,11,11.5,12,12.5,13,13.5,14,14.5,15,15.5,16,16.5,17,17.5,18,18.5,19,19.5,20,20.5,21,21.5,22,22.5,23,23.5,24,24.5,25,25.5,26,26.5,27,27.5,28,28.5,29,29.5,30,30.5,31,31.5,32,32.5,33,33.5,34,34.5,35,35.5,36,36.5,37,37.5,38,38.5,39,39.5,40,40.5,41,41.5,42,42.5,43,43.5,44,44.5,45,45.5,46,46.5,47,47.5,48,48.5,49,49.5,50,50.5,51,51.5,52,52.5,53,53.5,54,54.5,55,…	4.67340763502939,4.67119201051336,4.66896493156686,4.6667264667339,4.66447631043981,4.66221452947361,4.65994090758699,4.65758175764472,4.65512450257466,4.65260987416701,4.65001692469927,4.64734139714408,4.64460725205227,4.64181298575563,4.63895335455661,4.63604203930394,4.63307893089382,4.63004497791444,4.62698855305529,4.62389601081528,4.62076454588638,4.61761536575288,4.61443315855045,4.6111873…
TE.20-mer.EX10/mis_16_T	TGTGTATCTTZCTCTTTCTC	GAGAAAGAGAAAGATTCACA	4,4.5,5,5.5,6,6.5,7,7.5,8,8.5,9,9.5,10,10.5,11,11.5,12,12.5,13,13.5,14,14.5,15,15.5,16,16.5,17,17.5,18,18.5,19,19.5,20,20.5,21,21.5,22,22.5,23,23.5,24,24.5,25,25.5,26,26.5,27,27.5,28,28.5,29,29.5,30,30.5,31,31.5,32,32.5,33,33.5,34,34.5,35,35.5,36,36.5,37,37.5,38,38.5,39,39.5,40,40.5,41,41.5,42,42.5,43,43.5,44,44.5,45,45.5,46,46.5,47,47.5,48,48.5,49,49.5,50,50.5,51,51.5,52,52.5,53,53.5,54,54.5,55,…	4.79977689953021,4.79969797145847,4.79961902903985,4.79954007226913,4.79946110114109,4.7993821156505,4.79930311579214,4.79921961951997,4.79913196908679,4.79904057587995,4.79894543753985,4.79884510231068,4.79874225879887,4.79863290045924,4.79851826557017,4.79839655373681,4.79826962487761,4.79813215162621,4.79798806558297,4.79783362473164,4.79766944085186,4.79749134914369,4.79730203366379,4.7970957…
TE.20-mer.EX10/mis_17_A	TGTGTATCTTZCTCTTTCTC	GAGAAAGAGAAAGATAAACA	4,4.5,5,5.5,6,6.5,7,7.5,8,8.5,9,9.5,10,10.5,11,11.5,12,12.5,13,13.5,14,14.5,15,15.5,16,16.5,17,17.5,18,18.5,19,19.5,20,20.5,21,21.5,22,22.5,23,23.5,24,24.5,25,25.5,26,26.5,27,27.5,28,28.5,29,29.5,30,30.5,31,31.5,32,32.5,33,33.5,34,34.5,35,35.5,36,36.5,37,37.5,38,38.5,39,39.5,40,40.5,41,41.5,42,42.5,43,43.5,44,44.5,45,45.5,46,46.5,47,47.5,48,48.5,49,49.5,50,50.5,51,51.5,52,52.5,53,53.5,54,54.5,55,…	4.69235685031834,4.68959793729663,4.68682129648245,4.68402687895818,4.68121436457313,4.67838342632998,4.67553400521421,4.67264601654254,4.66972057744897,4.66675556075078,4.66376046016188,4.66072549504137,4.65765589331296,4.65455212600421,4.65141942750117,4.64823858674163,4.64500713308281,4.64171865453837,4.63839280291819,4.63498945566033,4.63152909746641,4.62803317383917,4.62448846562229,4.620848…
TE.20-mer.EX10/mis_17_A	TGTGTATCTTZCTCTTTCTC	GAGAAAGAGAAAGATAAACA	4,4.5,5,5.5,6,6.5,7,7.5,8,8.5,9,9.5,10,10.5,11,11.5,12,12.5,13,13.5,14,14.5,15,15.5,16,16.5,17,17.5,18,18.5,19,19.5,20,20.5,21,21.5,22,22.5,23,23.5,24,24.5,25,25.5,26,26.5,27,27.5,28,28.5,29,29.5,30,30.5,31,31.5,32,32.5,33,33.5,34,34.5,35,35.5,36,36.5,37,37.5,38,38.5,39,39.5,40,40.5,41,41.5,42,42.5,43,43.5,44,44.5,45,45.5,46,46.5,47,47.5,48,48.5,49,49.5,50,50.5,51,51.5,52,52.5,53,53.5,54,54.5,55,…	4.60628804627097,4.60378137588157,4.6012601534045,4.59872420889289,4.59617325934996,4.59360734822736,4.59102618696911,4.58838925865094,4.58569834202056,4.58296183175417,4.58018170784486,4.57736229643514,4.57450664677422,4.57162790344719,4.56872408907115,4.5657934104405,4.56282131122551,4.55979857635756,4.55676381419823,4.55366254804181,4.55050046644318,4.54731901082404,4.54410266244493,4.54077905…
TE.20-mer.EX10/mis_17_A	TGTGTATCTTZCTCTTTCTC	GAGAAAGAGAAAGATAAACA	4,4.5,5,5.5,6,6.5,7,7.5,8,8.5,9,9.5,10,10.5,11,11.5,12,12.5,13,13.5,14,14.5,15,15.5,16,16.5,17,17.5,18,18.5,19,19.5,20,20.5,21,21.5,22,22.5,23,23.5,24,24.5,25,25.5,26,26.5,27,27.5,28,28.5,29,29.5,30,30.5,31,31.5,32,32.5,33,33.5,34,34.5,35,35.5,36,36.5,37,37.5,38,38.5,39,39.5,40,40.5,41,41.5,42,42.5,43,43.5,44,44.5,45,45.5,46,46.5,47,47.5,48,48.5,49,49.5,50,50.5,51,51.5,52,52.5,53,53.5,54,54.5,55,…	4.59804949584433,4.59536150350729,4.59265677062919,4.58993508738585,4.58719623998329,4.58444001055701,4.58166617706799,4.5788390082176,4.57598501346575,4.57309565892613,4.57018777062708,4.56725722234433,4.5642906574141,4.56127852534874,4.55823682897132,4.55515444723673,4.5520393113092,4.54889467483135,4.54575095878952,4.54255045267503,4.53928578980333,4.53600069791384,4.53267591870882,4.529249103…
TE.20-mer.EX10/mis_17_A	TGTGTATCTTZCTCTTTCTC	GAGAAAGAGAAAGATAAACA	4,4.5,5,5.5,6,6.5,7,7.5,8,8.5,9,9.5,10,10.5,11,11.5,12,12.5,13,13.5,14,14.5,15,15.5,16,16.5,17,17.5,18,18.5,19,19.5,20,20.5,21,21.5,22,22.5,23,23.5,24,24.5,25,25.5,26,26.5,27,27.5,28,28.5,29,29.5,30,30.5,31,31.5,32,32.5,33,33.5,34,34.5,35,35.5,36,36.5,37,37.5,38,38.5,39,39.5,40,40.5,41,41.5,42,42.5,43,43.5,44,44.5,45,45.5,46,46.5,47,47.5,48,48.5,49,49.5,50,50.5,51,51.5,52,52.5,53,53.5,54,54.5,55,…	4.60184626586209,4.5994370911615,4.5970144773888,4.59457827376848,4.59212832697333,4.58966448106655,4.5871865774422,4.584616249668,4.58198479625396,4.57929599887372,4.57656235791716,4.57379888697322,4.57101258781027,4.56817754375514,4.56531548181025,4.56241540150106,4.55945965803171,4.55643759359275,4.55342774937479,4.55034223338007,4.54718499341952,4.54397559182776,4.54072128943867,4.53730418245…
TE.20-mer.EX10/mis_17_G	TGTGTATCTTZCTCTTTCTC	GAGAAAGAGAAAGATAGACA	4,4.5,5,5.5,6,6.5,7,7.5,8,8.5,9,9.5,10,10.5,11,11.5,12,12.5,13,13.5,14,14.5,15,15.5,16,16.5,17,17.5,18,18.5,19,19.5,20,20.5,21,21.5,22,22.5,23,23.5,24,24.5,25,25.5,26,26.5,27,27.5,28,28.5,29,29.5,30,30.5,31,31.5,32,32.5,33,33.5,34,34.5,35,35.5,36,36.5,37,37.5,38,38.5,39,39.5,40,40.5,41,41.5,42,42.5,43,43.5,44,44.5,45,45.5,46,46.5,47,47.5,48,48.5,49,49.5,50,50.5,51,51.5,52,52.5,53,53.5,54,54.5,55,…	4.64006363757678,4.6371441578334,4.63420491942421,4.63124565307753,4.62826608397944,4.62526593162059,4.62224490963779,4.61930593671761,4.61642509709254,4.61358846237388,4.61078841004716,4.6079944999653,4.60518293079878,4.60235879169225,4.59951813324613,4.59666196008463,4.59379030914634,4.59089575614654,4.5880086969336,4.58508030145562,4.58209542221108,4.57907042556051,4.57598386054388,4.572747334…
TE.20-mer.EX10/mis_17_G	TGTGTATCTTZCTCTTTCTC	GAGAAAGAGAAAGATAGACA	4,4.5,5,5.5,6,6.5,7,7.5,8,8.5,9,9.5,10,10.5,11,11.5,12,12.5,13,13.5,14,14.5,15,15.5,16,16.5,17,17.5,18,18.5,19,19.5,20,20.5,21,21.5,22,22.5,23,23.5,24,24.5,25,25.5,26,26.5,27,27.5,28,28.5,29,29.5,30,30.5,31,31.5,32,32.5,33,33.5,34,34.5,35,35.5,36,36.5,37,37.5,38,38.5,39,39.5,40,40.5,41,41.5,42,42.5,43,43.5,44,44.5,45,45.5,46,46.5,47,47.5,48,48.5,49,49.5,50,50.5,51,51.5,52,52.5,53,53.5,54,54.5,55,…	4.54893921726996,4.546352864933,4.54375101777914,4.5411336139556,4.53850021419545,4.53585074901711,4.53318502119818,4.53050270184101,4.5277894135824,4.52506127102304,4.52233258069372,4.51958624359196,4.51682282532021,4.51404304040448,4.5112205898352,4.50834518878452,4.50543516185299,4.5024817447857,4.49952364169729,4.49653016243144,4.49349401996353,4.49041740840345,4.48728603878768,4.484037902157…
TE.20-mer.EX10/mis_17_G	TGTGTATCTTZCTCTTTCTC	GAGAAAGAGAAAGATAGACA	4,4.5,5,5.5,6,6.5,7,7.5,8,8.5,9,9.5,10,10.5,11,11.5,12,12.5,13,13.5,14,14.5,15,15.5,16,16.5,17,17.5,18,18.5,19,19.5,20,20.5,21,21.5,22,22.5,23,23.5,24,24.5,25,25.5,26,26.5,27,27.5,28,28.5,29,29.5,30,30.5,31,31.5,32,32.5,33,33.5,34,34.5,35,35.5,36,36.5,37,37.5,38,38.5,39,39.5,40,40.5,41,41.5,42,42.5,43,43.5,44,44.5,45,45.5,46,46.5,47,47.5,48,48.5,49,49.5,50,50.5,51,51.5,52,52.5,53,53.5,54,54.5,55,…	4.55600345846671,4.55352743897935,4.55103710000662,4.54853239849132,4.54601329133528,4.54347936265773,4.54093056274444,4.53835012014808,4.53575172402057,4.53312241811911,4.53046365364517,4.52777446980606,4.52506451189168,4.5223145779036,4.51954803947565,4.51673746880394,4.51388385068636,4.5109698479633,4.50805436095061,4.50507939973193,4.50204537402227,4.4989825696178,4.49587471966168,4.492638741…
TE.20-mer.EX10/mis_17_G	TGTGTATCTTZCTCTTTCTC	GAGAAAGAGAAAGATAGACA	4,4.5,5,5.5,6,6.5,7,7.5,8,8.5,9,9.5,10,10.5,11,11.5,12,12.5,13,13.5,14,14.5,15,15.5,16,16.5,17,17.5,18,18.5,19,19.5,20,20.5,21,21.5,22,22.5,23,23.5,24,24.5,25,25.5,26,26.5,27,27.5,28,28.5,29,29.5,30,30.5,31,31.5,32,32.5,33,33.5,34,34.5,35,35.5,36,36.5,37,37.5,38,38.5,39,39.5,40,40.5,41,41.5,42,42.5,43,43.5,44,44.5,45,45.5,46,46.5,47,47.5,48,48.5,49,49.5,50,50.5,51,51.5,52,52.5,53,53.5,54,54.5,55,…	4.54568086953261,4.54320020196108,4.54070540855431,4.53819620103002,4.53567241185949,4.53313387057629,4.53058027570888,4.52797178927745,4.52531333837914,4.52260605304063,4.51985974465874,4.51707126791377,4.51427859262738,4.51144884920486,4.50859771944995,4.50571785407207,4.5028049829528,4.49980773375502,4.49680860965652,4.49375630816778,4.49064704197491,4.48750107913953,4.48434326662365,4.4810815…
TE.20-mer.EX10/mis_17_T	TGTGTATCTTZCTCTTTCTC	GAGAAAGAGAAAGATATACA	4,4.5,5,5.5,6,6.5,7,7.5,8,8.5,9,9.5,10,10.5,11,11.5,12,12.5,13,13.5,14,14.5,15,15.5,16,16.5,17,17.5,18,18.5,19,19.5,20,20.5,21,21.5,22,22.5,23,23.5,24,24.5,25,25.5,26,26.5,27,27.5,28,28.5,29,29.5,30,30.5,31,31.5,32,32.5,33,33.5,34,34.5,35,35.5,36,36.5,37,37.5,38,38.5,39,39.5,40,40.5,41,41.5,42,42.5,43,43.5,44,44.5,45,45.5,46,46.5,47,47.5,48,48.5,49,49.5,50,50.5,51,51.5,52,52.5,53,53.5,54,54.5,55,…	4.66446436732264,4.66184731417417,4.65921439503944,4.65656541636811,4.65390018104642,4.65121848830915,4.64852013364885,4.64582032116049,4.64310579332794,4.64038214411319,4.63764560725014,4.63489101309312,4.6321152898509,4.62930590656332,4.62647689713235,4.62361745738166,4.62072242516031,4.61776628945935,4.6147828297297,4.61170313248943,4.60853277257721,4.60528554016927,4.60197909644714,4.59854068…
TE.20-mer.EX10/mis_17_T	TGTGTATCTTZCTCTTTCTC	GAGAAAGAGAAAGATATACA	4,4.5,5,5.5,6,6.5,7,7.5,8,8.5,9,9.5,10,10.5,11,11.5,12,12.5,13,13.5,14,14.5,15,15.5,16,16.5,17,17.5,18,18.5,19,19.5,20,20.5,21,21.5,22,22.5,23,23.5,24,24.5,25,25.5,26,26.5,27,27.5,28,28.5,29,29.5,30,30.5,31,31.5,32,32.5,33,33.5,34,34.5,35,35.5,36,36.5,37,37.5,38,38.5,39,39.5,40,40.5,41,41.5,42,42.5,43,43.5,44,44.5,45,45.5,46,46.5,47,47.5,48,48.5,49,49.5,50,50.5,51,51.5,52,52.5,53,53.5,54,54.5,55,…	4.5786899701824,4.57624480399089,4.57378590890849,4.57131301270726,4.56882583781869,4.56632445485127,4.56380858129967,4.56125646113041,4.55865901974492,4.55601577177825,4.55335014320983,4.5506385980999,4.5478936587172,4.54511380621875,4.54230159343749,4.53943869624142,4.53652990949677,4.53357278103158,4.5306015228988,4.52758260272468,4.5245247684687,4.521444728602,4.51832688976655,4.5151143563271…
TE.20-mer.EX10/mis_17_T	TGTGTATCTTZCTCTTTCTC	GAGAAAGAGAAAGATATACA	4,4.5,5,5.5,6,6.5,7,7.5,8,8.5,9,9.5,10,10.5,11,11.5,12,12.5,13,13.5,14,14.5,15,15.5,16,16.5,17,17.5,18,18.5,19,19.5,20,20.5,21,21.5,22,22.5,23,23.5,24,24.5,25,25.5,26,26.5,27,27.5,28,28.5,29,29.5,30,30.5,31,31.5,32,32.5,33,33.5,34,34.5,35,35.5,36,36.5,37,37.5,38,38.5,39,39.5,40,40.5,41,41.5,42,42.5,43,43.5,44,44.5,45,45.5,46,46.5,47,47.5,48,48.5,49,49.5,50,50.5,51,51.5,52,52.5,53,53.5,54,54.5,55,…	4.58438765636414,4.58205517717941,4.57970998889347,4.57735206781299,4.57498127492185,4.57259746891476,4.57020050614674,4.56776744728168,4.5652943307357,4.56277710045895,4.56022128478734,4.55763506536221,4.55499669107501,4.55232039798118,4.54961697457259,4.54686739924787,4.54407213910752,4.54123941286895,4.53838833997049,4.53545982938007,4.53245867790964,4.52941379849937,4.52631265018571,4.5231032…
TE.20-mer.EX10/mis_17_T	TGTGTATCTTZCTCTTTCTC	GAGAAAGAGAAAGATATACA	4,4.5,5,5.5,6,6.5,7,7.5,8,8.5,9,9.5,10,10.5,11,11.5,12,12.5,13,13.5,14,14.5,15,15.5,16,16.5,17,17.5,18,18.5,19,19.5,20,20.5,21,21.5,22,22.5,23,23.5,24,24.5,25,25.5,26,26.5,27,27.5,28,28.5,29,29.5,30,30.5,31,31.5,32,32.5,33,33.5,34,34.5,35,35.5,36,36.5,37,37.5,38,38.5,39,39.5,40,40.5,41,41.5,42,42.5,43,43.5,44,44.5,45,45.5,46,46.5,47,47.5,48,48.5,49,49.5,50,50.5,51,51.5,52,52.5,53,53.5,54,54.5,55,…	4.56433199055554,4.56191456608199,4.55948361008079,4.55703909064638,4.55458061267095,4.5521081383399,4.54962162988259,4.54708211193243,4.54451191457321,4.54190122630029,4.53925555336155,4.5365652599314,4.53383825211849,4.53103750069059,4.52819849293202,4.52531631824915,4.52238945417109,4.51940950495801,4.51644123350423,4.51342097810685,4.51035462954475,4.50725391639779,4.50412478427863,4.50088592…
TE.20-mer.EX10/mis_18_C	TGTGTATCTTZCTCTTTCTC	GAGAAAGAGAAAGATACCCA	4,4.5,5,5.5,6,6.5,7,7.5,8,8.5,9,9.5,10,10.5,11,11.5,12,12.5,13,13.5,14,14.5,15,15.5,16,16.5,17,17.5,18,18.5,19,19.5,20,20.5,21,21.5,22,22.5,23,23.5,24,24.5,25,25.5,26,26.5,27,27.5,28,28.5,29,29.5,30,30.5,31,31.5,32,32.5,33,33.5,34,34.5,35,35.5,36,36.5,37,37.5,38,38.5,39,39.5,40,40.5,41,41.5,42,42.5,43,43.5,44,44.5,45,45.5,46,46.5,47,47.5,48,48.5,49,49.5,50,50.5,51,51.5,52,52.5,53,53.5,54,54.5,55,…	4.64684250464982,4.64380638370971,4.64074888795285,4.63766971427929,4.63456855309597,4.63144498665955,4.6282988940266,4.62524122906003,4.62224273313221,4.61929748455936,4.61637120767076,4.61344052172077,4.61048694298057,4.60746317286181,4.60437532965904,4.60121979646295,4.59800631882823,4.59472074412487,4.59147554465623,4.58820714627059,4.58490876850928,4.58161599115649,4.57829989231056,4.5748563…
TE.20-mer.EX10/mis_18_C	TGTGTATCTTZCTCTTTCTC	GAGAAAGAGAAAGATACCCA	4,4.5,5,5.5,6,6.5,7,7.5,8,8.5,9,9.5,10,10.5,11,11.5,12,12.5,13,13.5,14,14.5,15,15.5,16,16.5,17,17.5,18,18.5,19,19.5,20,20.5,21,21.5,22,22.5,23,23.5,24,24.5,25,25.5,26,26.5,27,27.5,28,28.5,29,29.5,30,30.5,31,31.5,32,32.5,33,33.5,34,34.5,35,35.5,36,36.5,37,37.5,38,38.5,39,39.5,40,40.5,41,41.5,42,42.5,43,43.5,44,44.5,45,45.5,46,46.5,47,47.5,48,48.5,49,49.5,50,50.5,51,51.5,52,52.5,53,53.5,54,54.5,55,…	4.54942925050294,4.54684052187327,4.5442362698554,4.54161630715271,4.53898044305827,4.53632848337157,4.53366023031259,4.53096384503128,4.52824109125606,4.52550167778946,4.52275256440469,4.51997518285133,4.51719510592284,4.51439525798069,4.51157349827653,4.50872090112165,4.50583846763749,4.5029022622037,4.49997381471072,4.49699741485465,4.49395897825644,4.49091049374733,4.48782082718783,4.48460117…
TE.20-mer.EX10/mis_18_C	TGTGTATCTTZCTCTTTCTC	GAGAAAGAGAAAGATACCCA	4,4.5,5,5.5,6,6.5,7,7.5,8,8.5,9,9.5,10,10.5,11,11.5,12,12.5,13,13.5,14,14.5,15,15.5,16,16.5,17,17.5,18,18.5,19,19.5,20,20.5,21,21.5,22,22.5,23,23.5,24,24.5,25,25.5,26,26.5,27,27.5,28,28.5,29,29.5,30,30.5,31,31.5,32,32.5,33,33.5,34,34.5,35,35.5,36,36.5,37,37.5,38,38.5,39,39.5,40,40.5,41,41.5,42,42.5,43,43.5,44,44.5,45,45.5,46,46.5,47,47.5,48,48.5,49,49.5,50,50.5,51,51.5,52,52.5,53,53.5,54,54.5,55,…	4.555348902041,4.55270300693763,4.55004089312526,4.54736236054327,4.54466708149328,4.54195509542227,4.53922606766695,4.53648066659578,4.5337176728736,4.5309395461535,4.5281426326045,4.52532681241117,4.52250761240047,4.51964675938582,4.51675332577232,4.51383197175676,4.51088855671372,4.50786989837184,4.50487710138907,4.5018419306312,4.49875441023949,4.49563049413511,4.49248897491603,4.489222084709…
TE.20-mer.EX10/mis_18_C	TGTGTATCTTZCTCTTTCTC	GAGAAAGAGAAAGATACCCA	4,4.5,5,5.5,6,6.5,7,7.5,8,8.5,9,9.5,10,10.5,11,11.5,12,12.5,13,13.5,14,14.5,15,15.5,16,16.5,17,17.5,18,18.5,19,19.5,20,20.5,21,21.5,22,22.5,23,23.5,24,24.5,25,25.5,26,26.5,27,27.5,28,28.5,29,29.5,30,30.5,31,31.5,32,32.5,33,33.5,34,34.5,35,35.5,36,36.5,37,37.5,38,38.5,39,39.5,40,40.5,41,41.5,42,42.5,43,43.5,44,44.5,45,45.5,46,46.5,47,47.5,48,48.5,49,49.5,50,50.5,51,51.5,52,52.5,53,53.5,54,54.5,55,…	4.54789870152003,4.54526764460383,4.54262042643113,4.53995709853964,4.53727721081339,4.53458081048068,4.5318674367669,4.52913854495922,4.52639265613941,4.5236478941835,4.52088933964865,4.51810406206051,4.51529563546492,4.51246586017374,4.50959979397523,4.50671509353605,4.50380034906504,4.50084493913127,4.49788818666183,4.49488448592265,4.4918171839067,4.48873511149932,4.48561880164146,4.482399744…
TE.20-mer.EX10/mis_18_G	TGTGTATCTTZCTCTTTCTC	GAGAAAGAGAAAGATACGCA	4,4.5,5,5.5,6,6.5,7,7.5,8,8.5,9,9.5,10,10.5,11,11.5,12,12.5,13,13.5,14,14.5,15,15.5,16,16.5,17,17.5,18,18.5,19,19.5,20,20.5,21,21.5,22,22.5,23,23.5,24,24.5,25,25.5,26,26.5,27,27.5,28,28.5,29,29.5,30,30.5,31,31.5,32,32.5,33,33.5,34,34.5,35,35.5,36,36.5,37,37.5,38,38.5,39,39.5,40,40.5,41,41.5,42,42.5,43,43.5,44,44.5,45,45.5,46,46.5,47,47.5,48,48.5,49,49.5,50,50.5,51,51.5,52,52.5,53,53.5,54,54.5,55,…	4.68284272761754,4.6800879221975,4.6773154396588,4.67452523604411,4.67171699028306,4.66889037443825,4.66604533460907,4.66319803975684,4.66032397929298,4.65741777351224,4.65448111526199,4.65150033912232,4.64849457262477,4.64543877615597,4.6423536076491,4.63922463834998,4.63606252082464,4.6328129845064,4.62956911695462,4.62626849236457,4.62291113290945,4.61951833448386,4.61609430179661,4.6125415375…
TE.20-mer.EX10/mis_18_G	TGTGTATCTTZCTCTTTCTC	GAGAAAGAGAAAGATACGCA	4,4.5,5,5.5,6,6.5,7,7.5,8,8.5,9,9.5,10,10.5,11,11.5,12,12.5,13,13.5,14,14.5,15,15.5,16,16.5,17,17.5,18,18.5,19,19.5,20,20.5,21,21.5,22,22.5,23,23.5,24,24.5,25,25.5,26,26.5,27,27.5,28,28.5,29,29.5,30,30.5,31,31.5,32,32.5,33,33.5,34,34.5,35,35.5,36,36.5,37,37.5,38,38.5,39,39.5,40,40.5,41,41.5,42,42.5,43,43.5,44,44.5,45,45.5,46,46.5,47,47.5,48,48.5,49,49.5,50,50.5,51,51.5,52,52.5,53,53.5,54,54.5,55,…	4.58023788239701,4.57777859224474,4.57530518098872,4.57281760233703,4.57031569305603,4.56779928707463,4.5652682154181,4.56269508469986,4.56008533095121,4.55745558877436,4.55478391986066,4.55206318882453,4.54932555085723,4.54654179982347,4.5437094172456,4.54084081509852,4.53794206482427,4.53497949079794,4.532042495368,4.52905660279776,4.52601317561926,4.52294618597674,4.51984268868782,4.5165945978…
TE.20-mer.EX10/mis_18_G	TGTGTATCTTZCTCTTTCTC	GAGAAAGAGAAAGATACGCA	4,4.5,5,5.5,6,6.5,7,7.5,8,8.5,9,9.5,10,10.5,11,11.5,12,12.5,13,13.5,14,14.5,15,15.5,16,16.5,17,17.5,18,18.5,19,19.5,20,20.5,21,21.5,22,22.5,23,23.5,24,24.5,25,25.5,26,26.5,27,27.5,28,28.5,29,29.5,30,30.5,31,31.5,32,32.5,33,33.5,34,34.5,35,35.5,36,36.5,37,37.5,38,38.5,39,39.5,40,40.5,41,41.5,42,42.5,43,43.5,44,44.5,45,45.5,46,46.5,47,47.5,48,48.5,49,49.5,50,50.5,51,51.5,52,52.5,53,53.5,54,54.5,55,…	4.56893260148212,4.56641062049757,4.56387390859302,4.56132217341894,4.5587554766029,4.55617339960946,4.5535760005341,4.55092792095476,4.54821996723206,4.5454879729717,4.54270918474324,4.53988782187312,4.53704510985471,4.53417516284866,4.53125813714969,4.52831482409826,4.52533588123581,4.52228483252829,4.51924307380031,4.51614307578347,4.51298147152476,4.50979695087969,4.50658985360412,4.503261719…
TE.20-mer.EX10/mis_18_G	TGTGTATCTTZCTCTTTCTC	GAGAAAGAGAAAGATACGCA	4,4.5,5,5.5,6,6.5,7,7.5,8,8.5,9,9.5,10,10.5,11,11.5,12,12.5,13,13.5,14,14.5,15,15.5,16,16.5,17,17.5,18,18.5,19,19.5,20,20.5,21,21.5,22,22.5,23,23.5,24,24.5,25,25.5,26,26.5,27,27.5,28,28.5,29,29.5,30,30.5,31,31.5,32,32.5,33,33.5,34,34.5,35,35.5,36,36.5,37,37.5,38,38.5,39,39.5,40,40.5,41,41.5,42,42.5,43,43.5,44,44.5,45,45.5,46,46.5,47,47.5,48,48.5,49,49.5,50,50.5,51,51.5,52,52.5,53,53.5,54,54.5,55,…	4.54577753288709,4.5433537252632,4.54091643934462,4.53846527230773,4.53600031868177,4.53352129465885,4.5310279108173,4.52851254131685,4.5259808365651,4.5234353277195,4.52083580375613,4.51819731593379,4.51552242618768,4.51278055458867,4.50997361766776,4.50712612976602,4.50422326446281,4.50125704721521,4.49829649069297,4.49529423402527,4.49224283743298,4.48917280650102,4.48607397021073,4.4828940121…
TE.20-mer.EX10/mis_18_T	TGTGTATCTTZCTCTTTCTC	GAGAAAGAGAAAGATACTCA	4,4.5,5,5.5,6,6.5,7,7.5,8,8.5,9,9.5,10,10.5,11,11.5,12,12.5,13,13.5,14,14.5,15,15.5,16,16.5,17,17.5,18,18.5,19,19.5,20,20.5,21,21.5,22,22.5,23,23.5,24,24.5,25,25.5,26,26.5,27,27.5,28,28.5,29,29.5,30,30.5,31,31.5,32,32.5,33,33.5,34,34.5,35,35.5,36,36.5,37,37.5,38,38.5,39,39.5,40,40.5,41,41.5,42,42.5,43,43.5,44,44.5,45,45.5,46,46.5,47,47.5,48,48.5,49,49.5,50,50.5,51,51.5,52,52.5,53,53.5,54,54.5,55,…	4.66354489049449,4.66085580583565,4.65814996698481,4.65542716386026,4.65268718240402,4.64992990172297,4.64715490563946,4.6443425613646,4.64148838844414,4.6385831941757,4.63564868707414,4.63267499225785,4.62965491638121,4.62657408427161,4.62345222394652,4.62025997264905,4.61702216019894,4.61369956978032,4.61034944625456,4.60691025870641,4.60338668681622,4.59978594511087,4.59612086985653,4.59231690…
TE.20-mer.EX10/mis_18_T	TGTGTATCTTZCTCTTTCTC	GAGAAAGAGAAAGATACTCA	4,4.5,5,5.5,6,6.5,7,7.5,8,8.5,9,9.5,10,10.5,11,11.5,12,12.5,13,13.5,14,14.5,15,15.5,16,16.5,17,17.5,18,18.5,19,19.5,20,20.5,21,21.5,22,22.5,23,23.5,24,24.5,25,25.5,26,26.5,27,27.5,28,28.5,29,29.5,30,30.5,31,31.5,32,32.5,33,33.5,34,34.5,35,35.5,36,36.5,37,37.5,38,38.5,39,39.5,40,40.5,41,41.5,42,42.5,43,43.5,44,44.5,45,45.5,46,46.5,47,47.5,48,48.5,49,49.5,50,50.5,51,51.5,52,52.5,53,53.5,54,54.5,55,…	4.54782502157865,4.54549131229473,4.54314511924122,4.54078618245074,4.53841423701738,4.53602939218006,4.53363137908054,4.53119909017205,4.52873060762958,4.52622758730516,4.52369068109329,4.52108353184462,4.51843865564287,4.51573784057931,4.51298640328662,4.51017905679468,4.50734831387135,4.50446433783347,4.5015828398895,4.49865895256201,4.49568930942824,4.49268581244618,4.48963636366844,4.4864752…
TE.20-mer.EX10/mis_18_T	TGTGTATCTTZCTCTTTCTC	GAGAAAGAGAAAGATACTCA	4,4.5,5,5.5,6,6.5,7,7.5,8,8.5,9,9.5,10,10.5,11,11.5,12,12.5,13,13.5,14,14.5,15,15.5,16,16.5,17,17.5,18,18.5,19,19.5,20,20.5,21,21.5,22,22.5,23,23.5,24,24.5,25,25.5,26,26.5,27,27.5,28,28.5,29,29.5,30,30.5,31,31.5,32,32.5,33,33.5,34,34.5,35,35.5,36,36.5,37,37.5,38,38.5,39,39.5,40,40.5,41,41.5,42,42.5,43,43.5,44,44.5,45,45.5,46,46.5,47,47.5,48,48.5,49,49.5,50,50.5,51,51.5,52,52.5,53,53.5,54,54.5,55,…	4.55142572072077,4.54900412079934,4.5465688190627,4.54411978435353,4.54165686090911,4.5391800157902,4.53668883758727,4.53415789824196,4.53158453994321,4.52896783608475,4.52631833768681,4.52361212681456,4.52087690524979,4.51808930820083,4.51526514024572,4.51240073170957,4.50951475250744,4.50657605606836,4.50365097841431,4.50066849543873,4.49761995932846,4.4945299851026,4.49139601575159,4.488144574…
TE.20-mer.EX10/mis_18_T	TGTGTATCTTZCTCTTTCTC	GAGAAAGAGAAAGATACTCA	4,4.5,5,5.5,6,6.5,7,7.5,8,8.5,9,9.5,10,10.5,11,11.5,12,12.5,13,13.5,14,14.5,15,15.5,16,16.5,17,17.5,18,18.5,19,19.5,20,20.5,21,21.5,22,22.5,23,23.5,24,24.5,25,25.5,26,26.5,27,27.5,28,28.5,29,29.5,30,30.5,31,31.5,32,32.5,33,33.5,34,34.5,35,35.5,36,36.5,37,37.5,38,38.5,39,39.5,40,40.5,41,41.5,42,42.5,43,43.5,44,44.5,45,45.5,46,46.5,47,47.5,48,48.5,49,49.5,50,50.5,51,51.5,52,52.5,53,53.5,54,54.5,55,…	4.54113761154952,4.5387309109158,4.53631067255438,4.53387699808738,4.53142960904619,4.52896822150767,4.52649293357906,4.5239697979777,4.52140224276423,4.51878443424621,4.51613275432667,4.51342244282912,4.51067675302371,4.50788864485646,4.50506935492361,4.5021939313917,4.49926495219606,4.49628131873617,4.49328708796404,4.49022965311244,4.48711800418333,4.48400028645776,4.48084538560879,4.477600162…
TE.20-mer.EX10/mis_19_A	TGTGTATCTTZCTCTTTCTC	GAGAAAGAGAAAGATACAAA	4,4.5,5,5.5,6,6.5,7,7.5,8,8.5,9,9.5,10,10.5,11,11.5,12,12.5,13,13.5,14,14.5,15,15.5,16,16.5,17,17.5,18,18.5,19,19.5,20,20.5,21,21.5,22,22.5,23,23.5,24,24.5,25,25.5,26,26.5,27,27.5,28,28.5,29,29.5,30,30.5,31,31.5,32,32.5,33,33.5,34,34.5,35,35.5,36,36.5,37,37.5,38,38.5,39,39.5,40,40.5,41,41.5,42,42.5,43,43.5,44,44.5,45,45.5,46,46.5,47,47.5,48,48.5,49,49.5,50,50.5,51,51.5,52,52.5,53,53.5,54,54.5,55,…	4.7005014895503,4.6975895356801,4.69465792522442,4.69170647932648,4.68873474927977,4.6857425445088,4.68272958092024,4.67967005274698,4.67656705148898,4.67345452403406,4.67030468299995,4.66708976824503,4.66381631369076,4.66044150211568,4.65694324693714,4.65335966641698,4.64973284449215,4.64603417363986,4.64237458526242,4.63872530921744,4.6350394736503,4.63133325338955,4.62761755152984,4.6238061743…
TE.20-mer.EX10/mis_19_A	TGTGTATCTTZCTCTTTCTC	GAGAAAGAGAAAGATACAAA	4,4.5,5,5.5,6,6.5,7,7.5,8,8.5,9,9.5,10,10.5,11,11.5,12,12.5,13,13.5,14,14.5,15,15.5,16,16.5,17,17.5,18,18.5,19,19.5,20,20.5,21,21.5,22,22.5,23,23.5,24,24.5,25,25.5,26,26.5,27,27.5,28,28.5,29,29.5,30,30.5,31,31.5,32,32.5,33,33.5,34,34.5,35,35.5,36,36.5,37,37.5,38,38.5,39,39.5,40,40.5,41,41.5,42,42.5,43,43.5,44,44.5,45,45.5,46,46.5,47,47.5,48,48.5,49,49.5,50,50.5,51,51.5,52,52.5,53,53.5,54,54.5,55,…	4.58634567522463,4.583736263351,4.58111107828639,4.57846992818113,4.57581261766398,4.57313894775529,4.57044871577768,4.56770810859758,4.56492869157168,4.56211554092413,4.55926811388482,4.55639079833533,4.55349550679802,4.5505620810347,4.54760833750924,4.54462990597155,4.54160682326641,4.53851982064211,4.53542552805294,4.53228008958637,4.52906867675199,4.52583398696811,4.52258740970503,4.519256343…
TE.20-mer.EX10/mis_19_A	TGTGTATCTTZCTCTTTCTC	GAGAAAGAGAAAGATACAAA	4,4.5,5,5.5,6,6.5,7,7.5,8,8.5,9,9.5,10,10.5,11,11.5,12,12.5,13,13.5,14,14.5,15,15.5,16,16.5,17,17.5,18,18.5,19,19.5,20,20.5,21,21.5,22,22.5,23,23.5,24,24.5,25,25.5,26,26.5,27,27.5,28,28.5,29,29.5,30,30.5,31,31.5,32,32.5,33,33.5,34,34.5,35,35.5,36,36.5,37,37.5,38,38.5,39,39.5,40,40.5,41,41.5,42,42.5,43,43.5,44,44.5,45,45.5,46,46.5,47,47.5,48,48.5,49,49.5,50,50.5,51,51.5,52,52.5,53,53.5,54,54.5,55,…	4.48063793701611,4.47766118129041,4.47466388129008,4.47164575146792,4.46860650028182,4.46554583002564,4.46246343665433,4.45936654995313,4.45623390247205,4.45306640677281,4.44987579347348,4.44667849170859,4.44344590037554,4.44019127388261,4.43692096591619,4.43364280620807,4.43032455800062,4.42698011129935,4.42363476207217,4.42023341002211,4.41675081411083,4.4132310093196,4.40965657390957,4.4059916…
TE.20-mer.EX10/mis_19_A	TGTGTATCTTZCTCTTTCTC	GAGAAAGAGAAAGATACAAA	4,4.5,5,5.5,6,6.5,7,7.5,8,8.5,9,9.5,10,10.5,11,11.5,12,12.5,13,13.5,14,14.5,15,15.5,16,16.5,17,17.5,18,18.5,19,19.5,20,20.5,21,21.5,22,22.5,23,23.5,24,24.5,25,25.5,26,26.5,27,27.5,28,28.5,29,29.5,30,30.5,31,31.5,32,32.5,33,33.5,34,34.5,35,35.5,36,36.5,37,37.5,38,38.5,39,39.5,40,40.5,41,41.5,42,42.5,43,43.5,44,44.5,45,45.5,46,46.5,47,47.5,48,48.5,49,49.5,50,50.5,51,51.5,52,52.5,53,53.5,54,54.5,55,…	4.5726835607575,4.56981172927228,4.56692078092677,4.5640103409897,4.5610803842873,4.55813052636731,4.55516049502871,4.55215576269612,4.5491325496678,4.54607455769308,4.54298779038707,4.5398675253498,4.53671205969768,4.53351303084539,4.53030268680593,4.52706585401634,4.52382733687681,4.52054772235469,4.51728789527336,4.51397123271811,4.51059889154976,4.5071709809425,4.50370790054568,4.500105919789…
TE.20-mer.EX10/mis_19_G	TGTGTATCTTZCTCTTTCTC	GAGAAAGAGAAAGATACAGA	4,4.5,5,5.5,6,6.5,7,7.5,8,8.5,9,9.5,10,10.5,11,11.5,12,12.5,13,13.5,14,14.5,15,15.5,16,16.5,17,17.5,18,18.5,19,19.5,20,20.5,21,21.5,22,22.5,23,23.5,24,24.5,25,25.5,26,26.5,27,27.5,28,28.5,29,29.5,30,30.5,31,31.5,32,32.5,33,33.5,34,34.5,35,35.5,36,36.5,37,37.5,38,38.5,39,39.5,40,40.5,41,41.5,42,42.5,43,43.5,44,44.5,45,45.5,46,46.5,47,47.5,48,48.5,49,49.5,50,50.5,51,51.5,52,52.5,53,53.5,54,54.5,55,…	4.68628619050974,4.68350568845651,4.68070736049678,4.67789088482763,4.67505602452881,4.67220253801,4.66933017888733,4.66641435526386,4.66348447787651,4.66055510259351,4.65760497416988,4.6546435184066,4.65168507119198,4.64866293550468,4.64555931577837,4.64242089074622,4.63920300965973,4.63587664575534,4.63256347382144,4.62922860535894,4.62581848988039,4.62239526940063,4.61893921226103,4.6153324518…
TE.20-mer.EX10/mis_19_G	TGTGTATCTTZCTCTTTCTC	GAGAAAGAGAAAGATACAGA	4,4.5,5,5.5,6,6.5,7,7.5,8,8.5,9,9.5,10,10.5,11,11.5,12,12.5,13,13.5,14,14.5,15,15.5,16,16.5,17,17.5,18,18.5,19,19.5,20,20.5,21,21.5,22,22.5,23,23.5,24,24.5,25,25.5,26,26.5,27,27.5,28,28.5,29,29.5,30,30.5,31,31.5,32,32.5,33,33.5,34,34.5,35,35.5,36,36.5,37,37.5,38,38.5,39,39.5,40,40.5,41,41.5,42,42.5,43,43.5,44,44.5,45,45.5,46,46.5,47,47.5,48,48.5,49,49.5,50,50.5,51,51.5,52,52.5,53,53.5,54,54.5,55,…	4.58014927857595,4.57762884522708,4.57509381461383,4.57254389978983,4.56997880804203,4.56739859351981,4.56480283955702,4.56217767190465,4.55950792005981,4.55681996789296,4.55408738810783,4.55132335094894,4.54852220471494,4.54568729794266,4.54279680488972,4.53988043003926,4.53692428254027,4.53391104087267,4.53089235129063,4.5278294758249,4.52469217235983,4.52152642045618,4.51834203052711,4.5150701…
TE.20-mer.EX10/mis_19_G	TGTGTATCTTZCTCTTTCTC	GAGAAAGAGAAAGATACAGA	4,4.5,5,5.5,6,6.5,7,7.5,8,8.5,9,9.5,10,10.5,11,11.5,12,12.5,13,13.5,14,14.5,15,15.5,16,16.5,17,17.5,18,18.5,19,19.5,20,20.5,21,21.5,22,22.5,23,23.5,24,24.5,25,25.5,26,26.5,27,27.5,28,28.5,29,29.5,30,30.5,31,31.5,32,32.5,33,33.5,34,34.5,35,35.5,36,36.5,37,37.5,38,38.5,39,39.5,40,40.5,41,41.5,42,42.5,43,43.5,44,44.5,45,45.5,46,46.5,47,47.5,48,48.5,49,49.5,50,50.5,51,51.5,52,52.5,53,53.5,54,54.5,55,…	4.45532140808246,4.45255122494151,4.44976325846598,4.44695727885777,4.44413305183564,4.44129033851773,4.43842889530037,4.43554958888287,4.43262267854686,4.42964797222246,4.42664559535895,4.42360758070933,4.42052804549287,4.41742103639936,4.41428678733201,4.41112604676902,4.40791989450845,4.40467552939089,4.40142053165473,4.3981183802102,4.39474560571049,4.39134061233363,4.38788346666294,4.3843435…
TE.20-mer.EX10/mis_19_G	TGTGTATCTTZCTCTTTCTC	GAGAAAGAGAAAGATACAGA	4,4.5,5,5.5,6,6.5,7,7.5,8,8.5,9,9.5,10,10.5,11,11.5,12,12.5,13,13.5,14,14.5,15,15.5,16,16.5,17,17.5,18,18.5,19,19.5,20,20.5,21,21.5,22,22.5,23,23.5,24,24.5,25,25.5,26,26.5,27,27.5,28,28.5,29,29.5,30,30.5,31,31.5,32,32.5,33,33.5,34,34.5,35,35.5,36,36.5,37,37.5,38,38.5,39,39.5,40,40.5,41,41.5,42,42.5,43,43.5,44,44.5,45,45.5,46,46.5,47,47.5,48,48.5,49,49.5,50,50.5,51,51.5,52,52.5,53,53.5,54,54.5,55,…	4.55643457858638,4.55379130561033,4.55113172407157,4.5484557550805,4.54576319543643,4.5430538381356,4.54032747227568,4.53756133720495,4.53477518908647,4.53195229541133,4.52909770424705,4.52621323614939,4.5232818873956,4.52029942622766,4.51728499178193,4.51421001385458,4.51111056504471,4.50796834209949,4.50483038287604,4.50164892681655,4.49843586068954,4.49517260002246,4.49188981091775,4.488492759…
TE.20-mer.EX10/mis_19_T	TGTGTATCTTZCTCTTTCTC	GAGAAAGAGAAAGATACATA	4,4.5,5,5.5,6,6.5,7,7.5,8,8.5,9,9.5,10,10.5,11,11.5,12,12.5,13,13.5,14,14.5,15,15.5,16,16.5,17,17.5,18,18.5,19,19.5,20,20.5,21,21.5,22,22.5,23,23.5,24,24.5,25,25.5,26,26.5,27,27.5,28,28.5,29,29.5,30,30.5,31,31.5,32,32.5,33,33.5,34,34.5,35,35.5,36,36.5,37,37.5,38,38.5,39,39.5,40,40.5,41,41.5,42,42.5,43,43.5,44,44.5,45,45.5,46,46.5,47,47.5,48,48.5,49,49.5,50,50.5,51,51.5,52,52.5,53,53.5,54,54.5,55,…	4.63776082876244,4.63518335646719,4.63259059709285,4.62998216399344,4.62735796956944,4.62471782218833,4.6220616303879,4.61936415822728,4.61663911808763,4.61387679649536,4.61107222796512,4.6082365857705,4.60537972112915,4.60246131109499,4.59948646091626,4.59647404641772,4.59340692144819,4.59025417050438,4.58708409633432,4.58384961437522,4.58050541102671,4.57707430887338,4.57354238241673,4.56985335…
TE.20-mer.EX10/mis_19_T	TGTGTATCTTZCTCTTTCTC	GAGAAAGAGAAAGATACATA	4,4.5,5,5.5,6,6.5,7,7.5,8,8.5,9,9.5,10,10.5,11,11.5,12,12.5,13,13.5,14,14.5,15,15.5,16,16.5,17,17.5,18,18.5,19,19.5,20,20.5,21,21.5,22,22.5,23,23.5,24,24.5,25,25.5,26,26.5,27,27.5,28,28.5,29,29.5,30,30.5,31,31.5,32,32.5,33,33.5,34,34.5,35,35.5,36,36.5,37,37.5,38,38.5,39,39.5,40,40.5,41,41.5,42,42.5,43,43.5,44,44.5,45,45.5,46,46.5,47,47.5,48,48.5,49,49.5,50,50.5,51,51.5,52,52.5,53,53.5,54,54.5,55,…	4.48583112165776,4.48339656487167,4.48094828353719,4.47848597772471,4.47600977694943,4.4735193767126,4.47101461322448,4.46846681881522,4.46585912428075,4.46320458688665,4.46050980992308,4.45777141753594,4.45500239651828,4.45219935603395,4.4493563476034,4.44647813877652,4.44355648698176,4.44058323899736,4.43759599622348,4.43456123994631,4.43147682685564,4.42836306273169,4.42522240774374,4.42200217…
TE.20-mer.EX10/mis_19_T	TGTGTATCTTZCTCTTTCTC	GAGAAAGAGAAAGATACATA	4,4.5,5,5.5,6,6.5,7,7.5,8,8.5,9,9.5,10,10.5,11,11.5,12,12.5,13,13.5,14,14.5,15,15.5,16,16.5,17,17.5,18,18.5,19,19.5,20,20.5,21,21.5,22,22.5,23,23.5,24,24.5,25,25.5,26,26.5,27,27.5,28,28.5,29,29.5,30,30.5,31,31.5,32,32.5,33,33.5,34,34.5,35,35.5,36,36.5,37,37.5,38,38.5,39,39.5,40,40.5,41,41.5,42,42.5,43,43.5,44,44.5,45,45.5,46,46.5,47,47.5,48,48.5,49,49.5,50,50.5,51,51.5,52,52.5,53,53.5,54,54.5,55,…	4.50655928200314,4.504245161027,4.50191864326346,4.49957959517721,4.49722801927904,4.4948635019716,4.49248604053776,4.4900499667807,4.48756722398594,4.48503424365901,4.48246280968896,4.47985275542933,4.4771949337665,4.47447457788294,4.47172798715071,4.4689332325677,4.46608043415723,4.46320040145891,4.46032597093385,4.45739527491792,4.45440775510514,4.45139908086055,4.44834405071346,4.445198516673…
TE.20-mer.EX10/mis_19_T	TGTGTATCTTZCTCTTTCTC	GAGAAAGAGAAAGATACATA	4,4.5,5,5.5,6,6.5,7,7.5,8,8.5,9,9.5,10,10.5,11,11.5,12,12.5,13,13.5,14,14.5,15,15.5,16,16.5,17,17.5,18,18.5,19,19.5,20,20.5,21,21.5,22,22.5,23,23.5,24,24.5,25,25.5,26,26.5,27,27.5,28,28.5,29,29.5,30,30.5,31,31.5,32,32.5,33,33.5,34,34.5,35,35.5,36,36.5,37,37.5,38,38.5,39,39.5,40,40.5,41,41.5,42,42.5,43,43.5,44,44.5,45,45.5,46,46.5,47,47.5,48,48.5,49,49.5,50,50.5,51,51.5,52,52.5,53,53.5,54,54.5,55,…	4.49771412695883,4.49526591134133,4.49280367667311,4.49032754314892,4.48783721093666,4.48533251626002,4.48281329249261,4.48025867450289,4.47767824198101,4.47504456808489,4.47236833545519,4.46963972126056,4.46685931976592,4.46403295550936,4.46119032948748,4.45830781090539,4.45541318518149,4.4524715583452,4.44951866405603,4.44650874128996,4.44345419143701,4.4403512219891,4.4372324290203,4.434020260…
TE.20-mer.EX10/mis_1_A	TGTGTATCTTZCTCTTTCTC	AAGAAAGAGAAAGATACACA	4,4.5,5,5.5,6,6.5,7,7.5,8,8.5,9,9.5,10,10.5,11,11.5,12,12.5,13,13.5,14,14.5,15,15.5,16,16.5,17,17.5,18,18.5,19,19.5,20,20.5,21,21.5,22,22.5,23,23.5,24,24.5,25,25.5,26,26.5,27,27.5,28,28.5,29,29.5,30,30.5,31,31.5,32,32.5,33,33.5,34,34.5,35,35.5,36,36.5,37,37.5,38,38.5,39,39.5,40,40.5,41,41.5,42,42.5,43,43.5,44,44.5,45,45.5,46,46.5,47,47.5,48,48.5,49,49.5,50,50.5,51,51.5,52,52.5,53,53.5,54,54.5,55,…	4.4296642820571,4.42699310963322,4.42430540616309,4.42160080125436,4.41887941313009,4.41614086458046,4.41338493781229,4.41059504447261,4.40777403642335,4.40488928224096,4.40197439529846,4.39904345084991,4.39607217961296,4.39306462917926,4.3900320367998,4.38694818779786,4.38380639286125,4.38062922989486,4.37743338746918,4.37422155912029,4.37098136437441,4.36772854608698,4.36445756040014,4.36111750…
TE.20-mer.EX10/mis_1_A	TGTGTATCTTZCTCTTTCTC	AAGAAAGAGAAAGATACACA	4,4.5,5,5.5,6,6.5,7,7.5,8,8.5,9,9.5,10,10.5,11,11.5,12,12.5,13,13.5,14,14.5,15,15.5,16,16.5,17,17.5,18,18.5,19,19.5,20,20.5,21,21.5,22,22.5,23,23.5,24,24.5,25,25.5,26,26.5,27,27.5,28,28.5,29,29.5,30,30.5,31,31.5,32,32.5,33,33.5,34,34.5,35,35.5,36,36.5,37,37.5,38,38.5,39,39.5,40,40.5,41,41.5,42,42.5,43,43.5,44,44.5,45,45.5,46,46.5,47,47.5,48,48.5,49,49.5,50,50.5,51,51.5,52,52.5,53,53.5,54,54.5,55,…	4.55671536676491,4.55447668218673,4.55222639790342,4.54996439308125,4.54769054498856,4.54540472895572,4.54310681833419,4.54076505265015,4.53836671601045,4.53591030490328,4.53339566772124,4.53082007821382,4.52818922627801,4.52551708847255,4.5227964821149,4.5200387919237,4.5172333855821,4.51438755212449,4.51150408974204,4.50858789033608,4.50561903440317,4.50263097202778,4.49960117727109,4.496505658…
TE.20-mer.EX10/mis_1_A	TGTGTATCTTZCTCTTTCTC	AAGAAAGAGAAAGATACACA	4,4.5,5,5.5,6,6.5,7,7.5,8,8.5,9,9.5,10,10.5,11,11.5,12,12.5,13,13.5,14,14.5,15,15.5,16,16.5,17,17.5,18,18.5,19,19.5,20,20.5,21,21.5,22,22.5,23,23.5,24,24.5,25,25.5,26,26.5,27,27.5,28,28.5,29,29.5,30,30.5,31,31.5,32,32.5,33,33.5,34,34.5,35,35.5,36,36.5,37,37.5,38,38.5,39,39.5,40,40.5,41,41.5,42,42.5,43,43.5,44,44.5,45,45.5,46,46.5,47,47.5,48,48.5,49,49.5,50,50.5,51,51.5,52,52.5,53,53.5,54,54.5,55,…	4.55537501620356,4.5527329296839,4.5500746712559,4.54740004172692,4.54470883820123,4.54200072931153,4.53927575304362,4.53652334409923,4.53372504327171,4.53087917674118,4.52799252064886,4.52508564176235,4.52215826144503,4.51920786156159,4.51623926525767,4.51326209299026,4.51024814086873,4.50719002778189,4.50409499098352,4.50094622134111,4.49774767442194,4.4945078713469,4.49122325791843,4.487896808…
TE.20-mer.EX10/mis_1_A	TGTGTATCTTZCTCTTTCTC	AAGAAAGAGAAAGATACACA	4,4.5,5,5.5,6,6.5,7,7.5,8,8.5,9,9.5,10,10.5,11,11.5,12,12.5,13,13.5,14,14.5,15,15.5,16,16.5,17,17.5,18,18.5,19,19.5,20,20.5,21,21.5,22,22.5,23,23.5,24,24.5,25,25.5,26,26.5,27,27.5,28,28.5,29,29.5,30,30.5,31,31.5,32,32.5,33,33.5,34,34.5,35,35.5,36,36.5,37,37.5,38,38.5,39,39.5,40,40.5,41,41.5,42,42.5,43,43.5,44,44.5,45,45.5,46,46.5,47,47.5,48,48.5,49,49.5,50,50.5,51,51.5,52,52.5,53,53.5,54,54.5,55,…	4.70006668865924,4.69739683650115,4.69471038196975,4.69200729436873,4.68928727708245,4.68655002733058,4.68379550583977,4.68101869492344,4.67821672643663,4.67539436193806,4.67253913559545,4.66965191132949,4.66673142501603,4.663774683243,4.66077946400742,4.65774319667353,4.65467150949503,4.65156486381409,4.64843583510579,4.64527594051844,4.64209199504337,4.63887027053701,4.63561019656612,4.63228809…
TE.20-mer.EX10/mis_1_C	TGTGTATCTTZCTCTTTCTC	CAGAAAGAGAAAGATACACA	4,4.5,5,5.5,6,6.5,7,7.5,8,8.5,9,9.5,10,10.5,11,11.5,12,12.5,13,13.5,14,14.5,15,15.5,16,16.5,17,17.5,18,18.5,19,19.5,20,20.5,21,21.5,22,22.5,23,23.5,24,24.5,25,25.5,26,26.5,27,27.5,28,28.5,29,29.5,30,30.5,31,31.5,32,32.5,33,33.5,34,34.5,35,35.5,36,36.5,37,37.5,38,38.5,39,39.5,40,40.5,41,41.5,42,42.5,43,43.5,44,44.5,45,45.5,46,46.5,47,47.5,48,48.5,49,49.5,50,50.5,51,51.5,52,52.5,53,53.5,54,54.5,55,…	4.46033168886706,4.45776354671246,4.45518012781199,4.45258140250857,4.44996687922692,4.44733652071189,4.44469013397735,4.44200507829181,4.43926209549842,4.43647608497772,4.43366024672218,4.43082329434148,4.42794693724693,4.42503638769167,4.42209124761607,4.41909026084471,4.41602707013956,4.41290989787729,4.40976545667991,4.40657986121495,4.40334893775981,4.40008169739759,4.3967748853991,4.3933907…
TE.20-mer.EX10/mis_1_C	TGTGTATCTTZCTCTTTCTC	CAGAAAGAGAAAGATACACA	4,4.5,5,5.5,6,6.5,7,7.5,8,8.5,9,9.5,10,10.5,11,11.5,12,12.5,13,13.5,14,14.5,15,15.5,16,16.5,17,17.5,18,18.5,19,19.5,20,20.5,21,21.5,22,22.5,23,23.5,24,24.5,25,25.5,26,26.5,27,27.5,28,28.5,29,29.5,30,30.5,31,31.5,32,32.5,33,33.5,34,34.5,35,35.5,36,36.5,37,37.5,38,38.5,39,39.5,40,40.5,41,41.5,42,42.5,43,43.5,44,44.5,45,45.5,46,46.5,47,47.5,48,48.5,49,49.5,50,50.5,51,51.5,52,52.5,53,53.5,54,54.5,55,…	4.59661006929315,4.59429164530496,4.59196088938782,4.58961744560136,4.58726140034467,4.58489239085369,4.5825105014437,4.58006762374175,4.57759668422458,4.57509774257739,4.57254506188001,4.56995706454871,4.56734226226876,4.56468168437217,4.56196172255906,4.55922306058879,4.55642107110091,4.55355329868314,4.55065094224207,4.54770863346784,4.54469186340664,4.54165062211614,4.53858479209038,4.5354351…
TE.20-mer.EX10/mis_1_C	TGTGTATCTTZCTCTTTCTC	CAGAAAGAGAAAGATACACA	4,4.5,5,5.5,6,6.5,7,7.5,8,8.5,9,9.5,10,10.5,11,11.5,12,12.5,13,13.5,14,14.5,15,15.5,16,16.5,17,17.5,18,18.5,19,19.5,20,20.5,21,21.5,22,22.5,23,23.5,24,24.5,25,25.5,26,26.5,27,27.5,28,28.5,29,29.5,30,30.5,31,31.5,32,32.5,33,33.5,34,34.5,35,35.5,36,36.5,37,37.5,38,38.5,39,39.5,40,40.5,41,41.5,42,42.5,43,43.5,44,44.5,45,45.5,46,46.5,47,47.5,48,48.5,49,49.5,50,50.5,51,51.5,52,52.5,53,53.5,54,54.5,55,…	4.58865091848077,4.58619097080578,4.58371712324571,4.58122898936873,4.57872651844612,4.57620954429489,4.57367801373197,4.5711051739404,4.56848063934488,4.56579529890984,4.56305381904681,4.560272570297,4.55745330273625,4.55460398754719,4.55172622387423,4.54882926401783,4.54589184476358,4.54289846690882,4.53986401721258,4.53676973098102,4.53360227171043,4.53038157697576,4.52710740234465,4.523766100…
TE.20-mer.EX10/mis_1_C	TGTGTATCTTZCTCTTTCTC	CAGAAAGAGAAAGATACACA	4,4.5,5,5.5,6,6.5,7,7.5,8,8.5,9,9.5,10,10.5,11,11.5,12,12.5,13,13.5,14,14.5,15,15.5,16,16.5,17,17.5,18,18.5,19,19.5,20,20.5,21,21.5,22,22.5,23,23.5,24,24.5,25,25.5,26,26.5,27,27.5,28,28.5,29,29.5,30,30.5,31,31.5,32,32.5,33,33.5,34,34.5,35,35.5,36,36.5,37,37.5,38,38.5,39,39.5,40,40.5,41,41.5,42,42.5,43,43.5,44,44.5,45,45.5,46,46.5,47,47.5,48,48.5,49,49.5,50,50.5,51,51.5,52,52.5,53,53.5,54,54.5,55,…	4.72019536903108,4.7176901373281,4.71517045396379,4.71263606658641,4.71008671790915,4.70752240107725,4.70494276743849,4.70237478117429,4.69980591111416,4.69723867388629,4.69462230716709,4.69195636382706,4.68923975728553,4.68643820011637,4.68354321995565,4.68058495709151,4.67756315611069,4.67447653264233,4.67138503030684,4.66826707522448,4.66511549311919,4.66193737354634,4.6587150515155,4.65539874…
TE.20-mer.EX10/mis_1_T	TGTGTATCTTZCTCTTTCTC	TAGAAAGAGAAAGATACACA	4,4.5,5,5.5,6,6.5,7,7.5,8,8.5,9,9.5,10,10.5,11,11.5,12,12.5,13,13.5,14,14.5,15,15.5,16,16.5,17,17.5,18,18.5,19,19.5,20,20.5,21,21.5,22,22.5,23,23.5,24,24.5,25,25.5,26,26.5,27,27.5,28,28.5,29,29.5,30,30.5,31,31.5,32,32.5,33,33.5,34,34.5,35,35.5,36,36.5,37,37.5,38,38.5,39,39.5,40,40.5,41,41.5,42,42.5,43,43.5,44,44.5,45,45.5,46,46.5,47,47.5,48,48.5,49,49.5,50,50.5,51,51.5,52,52.5,53,53.5,54,54.5,55,…	4.34203124462463,4.33952974638664,4.33701375622504,4.33448310524886,4.33193741936685,4.32937692694386,4.32680124891855,4.32418302958822,4.32150957429318,4.31878641761649,4.31602531065207,4.31324315906567,4.31040333195146,4.30751678941977,4.30459779560255,4.30163237844785,4.29863063448966,4.29559700478072,4.29254690693938,4.28944869826053,4.28631609853729,4.2831458049013,4.27993943307719,4.2766660…
TE.20-mer.EX10/mis_1_T	TGTGTATCTTZCTCTTTCTC	TAGAAAGAGAAAGATACACA	4,4.5,5,5.5,6,6.5,7,7.5,8,8.5,9,9.5,10,10.5,11,11.5,12,12.5,13,13.5,14,14.5,15,15.5,16,16.5,17,17.5,18,18.5,19,19.5,20,20.5,21,21.5,22,22.5,23,23.5,24,24.5,25,25.5,26,26.5,27,27.5,28,28.5,29,29.5,30,30.5,31,31.5,32,32.5,33,33.5,34,34.5,35,35.5,36,36.5,37,37.5,38,38.5,39,39.5,40,40.5,41,41.5,42,42.5,43,43.5,44,44.5,45,45.5,46,46.5,47,47.5,48,48.5,49,49.5,50,50.5,51,51.5,52,52.5,53,53.5,54,54.5,55,…	4.56628331091343,4.5640298955537,4.5617648460605,4.55948792130934,4.55719899612385,4.55489794333796,4.5525846337535,4.5502131830674,4.54780853720955,4.54535475014281,4.54284309703421,4.54027803225378,4.53767783198296,4.53502256945917,4.53232432922558,4.52959190137206,4.52681790077332,4.52398175426555,4.5211200313293,4.5182153585097,4.51524299672291,4.51222892187147,4.50918356355137,4.506060092421…
TE.20-mer.EX10/mis_1_T	TGTGTATCTTZCTCTTTCTC	TAGAAAGAGAAAGATACACA	4,4.5,5,5.5,6,6.5,7,7.5,8,8.5,9,9.5,10,10.5,11,11.5,12,12.5,13,13.5,14,14.5,15,15.5,16,16.5,17,17.5,18,18.5,19,19.5,20,20.5,21,21.5,22,22.5,23,23.5,24,24.5,25,25.5,26,26.5,27,27.5,28,28.5,29,29.5,30,30.5,31,31.5,32,32.5,33,33.5,34,34.5,35,35.5,36,36.5,37,37.5,38,38.5,39,39.5,40,40.5,41,41.5,42,42.5,43,43.5,44,44.5,45,45.5,46,46.5,47,47.5,48,48.5,49,49.5,50,50.5,51,51.5,52,52.5,53,53.5,54,54.5,55,…	4.56644656691033,4.56420632086721,4.56195457796741,4.5596909795901,4.55741552120572,4.55512807787959,4.55282852269248,4.55048371652126,4.54808512113126,4.54562783151873,4.54311626952127,4.54055407336009,4.53794898634422,4.53529652574898,4.53260483368168,4.52987045764646,4.52710095100155,4.52427639872347,4.52140407300906,4.51848748659018,4.51553488232854,4.51252350673082,4.50946409588413,4.5063663…
TE.20-mer.EX10/mis_1_T	TGTGTATCTTZCTCTTTCTC	TAGAAAGAGAAAGATACACA	4,4.5,5,5.5,6,6.5,7,7.5,8,8.5,9,9.5,10,10.5,11,11.5,12,12.5,13,13.5,14,14.5,15,15.5,16,16.5,17,17.5,18,18.5,19,19.5,20,20.5,21,21.5,22,22.5,23,23.5,24,24.5,25,25.5,26,26.5,27,27.5,28,28.5,29,29.5,30,30.5,31,31.5,32,32.5,33,33.5,34,34.5,35,35.5,36,36.5,37,37.5,38,38.5,39,39.5,40,40.5,41,41.5,42,42.5,43,43.5,44,44.5,45,45.5,46,46.5,47,47.5,48,48.5,49,49.5,50,50.5,51,51.5,52,52.5,53,53.5,54,54.5,55,…	4.72220764418953,4.71970044611375,4.71717877309748,4.71464228898889,4.71209090354628,4.7095244406498,4.70694280631756,4.70436443571636,4.70175849752241,4.69913187914728,4.69645302379566,4.69374866310489,4.69098621993092,4.68817884631557,4.68531654875664,4.68242840397142,4.67948985638385,4.67650622828183,4.67349413162599,4.67044838380252,4.66734852286641,4.66422016672263,4.66103963499312,4.6577864…
TE.20-mer.EX10/mis_20_C	TGTGTATCTTZCTCTTTCTC	GAGAAAGAGAAAGATACACC	4,4.5,5,5.5,6,6.5,7,7.5,8,8.5,9,9.5,10,10.5,11,11.5,12,12.5,13,13.5,14,14.5,15,15.5,16,16.5,17,17.5,18,18.5,19,19.5,20,20.5,21,21.5,22,22.5,23,23.5,24,24.5,25,25.5,26,26.5,27,27.5,28,28.5,29,29.5,30,30.5,31,31.5,32,32.5,33,33.5,34,34.5,35,35.5,36,36.5,37,37.5,38,38.5,39,39.5,40,40.5,41,41.5,42,42.5,43,43.5,44,44.5,45,45.5,46,46.5,47,47.5,48,48.5,49,49.5,50,50.5,51,51.5,52,52.5,53,53.5,54,54.5,55,…	4.39512396641978,4.39179243329476,4.38843496826358,4.38505152376991,4.38164151287514,4.37820433328887,4.37473991658392,4.37139595405516,4.36814773958496,4.36498675954517,4.36190699273903,4.35890083902805,4.35592865618573,4.35296412348335,4.3500065688046,4.34701721066679,4.34400339624512,4.34094316749695,4.33789333876997,4.3347962261726,4.33165825141853,4.32846828832668,4.32523685370415,4.32188103…
TE.20-mer.EX10/mis_20_C	TGTGTATCTTZCTCTTTCTC	GAGAAAGAGAAAGATACACC	4,4.5,5,5.5,6,6.5,7,7.5,8,8.5,9,9.5,10,10.5,11,11.5,12,12.5,13,13.5,14,14.5,15,15.5,16,16.5,17,17.5,18,18.5,19,19.5,20,20.5,21,21.5,22,22.5,23,23.5,24,24.5,25,25.5,26,26.5,27,27.5,28,28.5,29,29.5,30,30.5,31,31.5,32,32.5,33,33.5,34,34.5,35,35.5,36,36.5,37,37.5,38,38.5,39,39.5,40,40.5,41,41.5,42,42.5,43,43.5,44,44.5,45,45.5,46,46.5,47,47.5,48,48.5,49,49.5,50,50.5,51,51.5,52,52.5,53,53.5,54,54.5,55,…	4.49713609634075,4.49418271089202,4.49120896343807,4.48821485446905,4.48519981806405,4.48216384681445,4.47910635875856,4.47608582144765,4.47311733403955,4.47019476035424,4.46731250719562,4.46445303177807,4.46163296618524,4.45881621301396,4.45598198349249,4.45313418461548,4.45025634650041,4.44733016396637,4.44441472595682,4.44147785552129,4.43849061007754,4.43548681740848,4.43245119396555,4.429297…
TE.20-mer.EX10/mis_20_C	TGTGTATCTTZCTCTTTCTC	GAGAAAGAGAAAGATACACC	4,4.5,5,5.5,6,6.5,7,7.5,8,8.5,9,9.5,10,10.5,11,11.5,12,12.5,13,13.5,14,14.5,15,15.5,16,16.5,17,17.5,18,18.5,19,19.5,20,20.5,21,21.5,22,22.5,23,23.5,24,24.5,25,25.5,26,26.5,27,27.5,28,28.5,29,29.5,30,30.5,31,31.5,32,32.5,33,33.5,34,34.5,35,35.5,36,36.5,37,37.5,38,38.5,39,39.5,40,40.5,41,41.5,42,42.5,43,43.5,44,44.5,45,45.5,46,46.5,47,47.5,48,48.5,49,49.5,50,50.5,51,51.5,52,52.5,53,53.5,54,54.5,55,…	4.47633766004123,4.47314830733045,4.46993535940723,4.46669846454745,4.4634372631034,4.46015138726395,4.45684046080561,4.45365157905636,4.4505791698754,4.44760899806732,4.44472351435612,4.44193240136376,4.43921802495008,4.43652567999233,4.43384532901847,4.43115621832218,4.42843221629233,4.42563789104052,4.42286057400215,4.42003434372485,4.41714190279986,4.41421199752002,4.41123826834973,4.40813273…
TE.20-mer.EX10/mis_20_C	TGTGTATCTTZCTCTTTCTC	GAGAAAGAGAAAGATACACC	4,4.5,5,5.5,6,6.5,7,7.5,8,8.5,9,9.5,10,10.5,11,11.5,12,12.5,13,13.5,14,14.5,15,15.5,16,16.5,17,17.5,18,18.5,19,19.5,20,20.5,21,21.5,22,22.5,23,23.5,24,24.5,25,25.5,26,26.5,27,27.5,28,28.5,29,29.5,30,30.5,31,31.5,32,32.5,33,33.5,34,34.5,35,35.5,36,36.5,37,37.5,38,38.5,39,39.5,40,40.5,41,41.5,42,42.5,43,43.5,44,44.5,45,45.5,46,46.5,47,47.5,48,48.5,49,49.5,50,50.5,51,51.5,52,52.5,53,53.5,54,54.5,55,…	4.6242780726615,4.62082673149028,4.6173478474426,4.61384076519721,4.61030523782721,4.60674058444245,4.60314653867205,4.59971870743446,4.59647360650099,4.59338355075843,4.59039226670671,4.58747355315453,4.58460686863109,4.58170247573425,4.57875802310156,4.57576717218993,4.57272979467625,4.56960597858586,4.56652092529109,4.56337107392523,4.56017059105941,4.55691044923613,4.5536147244824,4.550160328…
TE.20-mer.EX10/mis_20_G	TGTGTATCTTZCTCTTTCTC	GAGAAAGAGAAAGATACACG	4,4.5,5,5.5,6,6.5,7,7.5,8,8.5,9,9.5,10,10.5,11,11.5,12,12.5,13,13.5,14,14.5,15,15.5,16,16.5,17,17.5,18,18.5,19,19.5,20,20.5,21,21.5,22,22.5,23,23.5,24,24.5,25,25.5,26,26.5,27,27.5,28,28.5,29,29.5,30,30.5,31,31.5,32,32.5,33,33.5,34,34.5,35,35.5,36,36.5,37,37.5,38,38.5,39,39.5,40,40.5,41,41.5,42,42.5,43,43.5,44,44.5,45,45.5,46,46.5,47,47.5,48,48.5,49,49.5,50,50.5,51,51.5,52,52.5,53,53.5,54,54.5,55,…	4.45724784840685,4.45446586799532,4.45166610547292,4.44884802206629,4.44601168848136,4.44315655270663,4.4402826800137,4.43738791821384,4.43446894093298,4.43152474497768,4.4285806891926,4.42639673566043,4.42493241019826,4.42416282351397,4.42410541751129,4.42469563386752,4.4244348672815,4.42335910350959,4.42152512159284,4.41888106853436,4.41545414638848,4.41200114522384,4.40850504153811,4.404930139…
TE.20-mer.EX10/mis_20_G	TGTGTATCTTZCTCTTTCTC	GAGAAAGAGAAAGATACACG	4,4.5,5,5.5,6,6.5,7,7.5,8,8.5,9,9.5,10,10.5,11,11.5,12,12.5,13,13.5,14,14.5,15,15.5,16,16.5,17,17.5,18,18.5,19,19.5,20,20.5,21,21.5,22,22.5,23,23.5,24,24.5,25,25.5,26,26.5,27,27.5,28,28.5,29,29.5,30,30.5,31,31.5,32,32.5,33,33.5,34,34.5,35,35.5,36,36.5,37,37.5,38,38.5,39,39.5,40,40.5,41,41.5,42,42.5,43,43.5,44,44.5,45,45.5,46,46.5,47,47.5,48,48.5,49,49.5,50,50.5,51,51.5,52,52.5,53,53.5,54,54.5,55,…	4.58258568003947,4.57999360721511,4.5773858558281,4.57476246699581,4.57212313502936,4.56946766496069,4.56679585822334,4.5640990997868,4.56136438623189,4.55861042328733,4.55582717083254,4.5529958206238,4.55013732517958,4.54724806558505,4.5443020040042,4.54132358391195,4.53831101678309,4.53525056179381,4.5321963151571,4.52911825351311,4.52600230996569,4.52288104703499,4.51973338337398,4.51648301743…
TE.20-mer.EX10/mis_20_G	TGTGTATCTTZCTCTTTCTC	GAGAAAGAGAAAGATACACG	4,4.5,5,5.5,6,6.5,7,7.5,8,8.5,9,9.5,10,10.5,11,11.5,12,12.5,13,13.5,14,14.5,15,15.5,16,16.5,17,17.5,18,18.5,19,19.5,20,20.5,21,21.5,22,22.5,23,23.5,24,24.5,25,25.5,26,26.5,27,27.5,28,28.5,29,29.5,30,30.5,31,31.5,32,32.5,33,33.5,34,34.5,35,35.5,36,36.5,37,37.5,38,38.5,39,39.5,40,40.5,41,41.5,42,42.5,43,43.5,44,44.5,45,45.5,46,46.5,47,47.5,48,48.5,49,49.5,50,50.5,51,51.5,52,52.5,53,53.5,54,54.5,55,…	4.59187442321207,4.58940499635107,4.5869213354073,4.58442338906726,4.58191099204778,4.57938397618048,4.57684217034421,4.57425785242298,4.57161788824165,4.56892557065409,4.56617660145071,4.56339350570981,4.56058863745705,4.55776625767815,4.55491827558995,4.55204820461884,4.54913610637391,4.54614804121738,4.54314810358563,4.54010325734592,4.53699516861052,4.53386353266716,4.53072527351944,4.5274944…
TE.20-mer.EX10/mis_20_G	TGTGTATCTTZCTCTTTCTC	GAGAAAGAGAAAGATACACG	4,4.5,5,5.5,6,6.5,7,7.5,8,8.5,9,9.5,10,10.5,11,11.5,12,12.5,13,13.5,14,14.5,15,15.5,16,16.5,17,17.5,18,18.5,19,19.5,20,20.5,21,21.5,22,22.5,23,23.5,24,24.5,25,25.5,26,26.5,27,27.5,28,28.5,29,29.5,30,30.5,31,31.5,32,32.5,33,33.5,34,34.5,35,35.5,36,36.5,37,37.5,38,38.5,39,39.5,40,40.5,41,41.5,42,42.5,43,43.5,44,44.5,45,45.5,46,46.5,47,47.5,48,48.5,49,49.5,50,50.5,51,51.5,52,52.5,53,53.5,54,54.5,55,…	4.71973373454078,4.71698124182835,4.71421119290585,4.71142336237751,4.70861752047885,4.70579343296311,4.70295077491747,4.70010844705266,4.69725855636578,4.69440204198446,4.69152997247573,4.68863495806403,4.68572964982473,4.68276799099251,4.67975830715283,4.67668922094266,4.67355215483142,4.67030644591891,4.66704891783641,4.66371100542659,4.66028182280915,4.65678476468451,4.65323480698656,4.649545…
TE.20-mer.EX10/mis_20_T	TGTGTATCTTZCTCTTTCTC	GAGAAAGAGAAAGATACACT	4,4.5,5,5.5,6,6.5,7,7.5,8,8.5,9,9.5,10,10.5,11,11.5,12,12.5,13,13.5,14,14.5,15,15.5,16,16.5,17,17.5,18,18.5,19,19.5,20,20.5,21,21.5,22,22.5,23,23.5,24,24.5,25,25.5,26,26.5,27,27.5,28,28.5,29,29.5,30,30.5,31,31.5,32,32.5,33,33.5,34,34.5,35,35.5,36,36.5,37,37.5,38,38.5,39,39.5,40,40.5,41,41.5,42,42.5,43,43.5,44,44.5,45,45.5,46,46.5,47,47.5,48,48.5,49,49.5,50,50.5,51,51.5,52,52.5,53,53.5,54,54.5,55,…	4.60258039848998,4.60016450844294,4.59773510408875,4.59529203338045,4.59283503078604,4.59036416021508,4.58787915142222,4.58535716330768,4.58277845025303,4.58014767988739,4.5774711186552,4.57475992341349,4.57200889198062,4.56922381210997,4.56641014904944,4.56354847887159,4.56064800135096,4.55768617615535,4.55470110697866,4.55167111467805,4.5485879073877,4.54546298907361,4.54230097048772,4.53906128…
TE.20-mer.EX10/mis_20_T	TGTGTATCTTZCTCTTTCTC	GAGAAAGAGAAAGATACACT	4,4.5,5,5.5,6,6.5,7,7.5,8,8.5,9,9.5,10,10.5,11,11.5,12,12.5,13,13.5,14,14.5,15,15.5,16,16.5,17,17.5,18,18.5,19,19.5,20,20.5,21,21.5,22,22.5,23,23.5,24,24.5,25,25.5,26,26.5,27,27.5,28,28.5,29,29.5,30,30.5,31,31.5,32,32.5,33,33.5,34,34.5,35,35.5,36,36.5,37,37.5,38,38.5,39,39.5,40,40.5,41,41.5,42,42.5,43,43.5,44,44.5,45,45.5,46,46.5,47,47.5,48,48.5,49,49.5,50,50.5,51,51.5,52,52.5,53,53.5,54,54.5,55,…	4.59570692477828,4.5932150452026,4.59070889670605,4.58818820219833,4.58565279183932,4.58310237937885,4.58053701508595,4.57790234720099,4.57521498748458,4.57248404794158,4.56970950944952,4.56687274704219,4.56399955597466,4.56108706601255,4.55812728282796,4.55513811777771,4.55210984364997,4.54905036938076,4.54599130251059,4.54289647620421,4.53973745474095,4.53656652239371,4.53335560695722,4.5300404…
TE.20-mer.EX10/mis_20_T	TGTGTATCTTZCTCTTTCTC	GAGAAAGAGAAAGATACACT	4,4.5,5,5.5,6,6.5,7,7.5,8,8.5,9,9.5,10,10.5,11,11.5,12,12.5,13,13.5,14,14.5,15,15.5,16,16.5,17,17.5,18,18.5,19,19.5,20,20.5,21,21.5,22,22.5,23,23.5,24,24.5,25,25.5,26,26.5,27,27.5,28,28.5,29,29.5,30,30.5,31,31.5,32,32.5,33,33.5,34,34.5,35,35.5,36,36.5,37,37.5,38,38.5,39,39.5,40,40.5,41,41.5,42,42.5,43,43.5,44,44.5,45,45.5,46,46.5,47,47.5,48,48.5,49,49.5,50,50.5,51,51.5,52,52.5,53,53.5,54,54.5,55,…	4.45805285707486,4.45469869913264,4.45131828085809,4.44791149870704,4.44447778094122,4.44101654091864,4.43752765232366,4.43423842712068,4.43112548023562,4.42815650821003,4.42531098402522,4.42256324957941,4.41991793184853,4.41732518752617,4.4147614942288,4.41221922434987,4.40966333760973,4.40703006071385,4.4043880797433,4.40168962952047,4.39890498047339,4.39606293278825,4.39317195574378,4.39014807…
TE.20-mer.EX10/mis_20_T	TGTGTATCTTZCTCTTTCTC	GAGAAAGAGAAAGATACACT	4,4.5,5,5.5,6,6.5,7,7.5,8,8.5,9,9.5,10,10.5,11,11.5,12,12.5,13,13.5,14,14.5,15,15.5,16,16.5,17,17.5,18,18.5,19,19.5,20,20.5,21,21.5,22,22.5,23,23.5,24,24.5,25,25.5,26,26.5,27,27.5,28,28.5,29,29.5,30,30.5,31,31.5,32,32.5,33,33.5,34,34.5,35,35.5,36,36.5,37,37.5,38,38.5,39,39.5,40,40.5,41,41.5,42,42.5,43,43.5,44,44.5,45,45.5,46,46.5,47,47.5,48,48.5,49,49.5,50,50.5,51,51.5,52,52.5,53,53.5,54,54.5,55,…	4.76269926535441,4.7600953576195,4.75747566745427,4.7548400792154,4.75218847560485,4.74952050569557,4.74683612227186,4.74411985683721,4.74138389608537,4.73860950153647,4.73579508623153,4.73294930128907,4.7300731835911,4.72713564483042,4.72415031576586,4.72113029227027,4.71806775894841,4.71493843521123,4.71182653995872,4.7086859853192,4.70550047998157,4.70229910801216,4.69907057529236,4.6957419125…
TE.20-mer.EX10/mis_2_C	TGTGTATCTTZCTCTTTCTC	GCGAAAGAGAAAGATACACA	4,4.5,5,5.5,6,6.5,7,7.5,8,8.5,9,9.5,10,10.5,11,11.5,12,12.5,13,13.5,14,14.5,15,15.5,16,16.5,17,17.5,18,18.5,19,19.5,20,20.5,21,21.5,22,22.5,23,23.5,24,24.5,25,25.5,26,26.5,27,27.5,28,28.5,29,29.5,30,30.5,31,31.5,32,32.5,33,33.5,34,34.5,35,35.5,36,36.5,37,37.5,38,38.5,39,39.5,40,40.5,41,41.5,42,42.5,43,43.5,44,44.5,45,45.5,46,46.5,47,47.5,48,48.5,49,49.5,50,50.5,51,51.5,52,52.5,53,53.5,54,54.5,55,…	4.67875330795193,4.67627767640711,4.67378785194708,4.67128367089568,4.668764966729,4.66623157000893,4.66368330831474,4.66109356493813,4.65843050330312,4.65571733231858,4.65296228808185,4.65016292855176,4.64730715759172,4.64441081736811,4.64145031289419,4.63841776719761,4.63530134504636,4.6320920883487,4.6288073882664,4.62543541504658,4.62197369523967,4.61846408757685,4.61491893021438,4.6113193006…
TE.20-mer.EX10/mis_2_C	TGTGTATCTTZCTCTTTCTC	GCGAAAGAGAAAGATACACA	4,4.5,5,5.5,6,6.5,7,7.5,8,8.5,9,9.5,10,10.5,11,11.5,12,12.5,13,13.5,14,14.5,15,15.5,16,16.5,17,17.5,18,18.5,19,19.5,20,20.5,21,21.5,22,22.5,23,23.5,24,24.5,25,25.5,26,26.5,27,27.5,28,28.5,29,29.5,30,30.5,31,31.5,32,32.5,33,33.5,34,34.5,35,35.5,36,36.5,37,37.5,38,38.5,39,39.5,40,40.5,41,41.5,42,42.5,43,43.5,44,44.5,45,45.5,46,46.5,47,47.5,48,48.5,49,49.5,50,50.5,51,51.5,52,52.5,53,53.5,54,54.5,55,…	4.55688888482142,4.55453398027347,4.55216611512601,4.54978539153252,4.5473914221367,4.54498430706286,4.54256365143481,4.5400922376595,4.53755541717652,4.53498025104665,4.53235760160449,4.52970619261798,4.52701565523688,4.52428328176422,4.5215042017932,4.51868367636539,4.51581001891826,4.51287482513726,4.5099141550327,4.50691234756336,4.50385439306024,4.50074678660777,4.49761236427493,4.4944177357…
TE.20-mer.EX10/mis_2_C	TGTGTATCTTZCTCTTTCTC	GCGAAAGAGAAAGATACACA	4,4.5,5,5.5,6,6.5,7,7.5,8,8.5,9,9.5,10,10.5,11,11.5,12,12.5,13,13.5,14,14.5,15,15.5,16,16.5,17,17.5,18,18.5,19,19.5,20,20.5,21,21.5,22,22.5,23,23.5,24,24.5,25,25.5,26,26.5,27,27.5,28,28.5,29,29.5,30,30.5,31,31.5,32,32.5,33,33.5,34,34.5,35,35.5,36,36.5,37,37.5,38,38.5,39,39.5,40,40.5,41,41.5,42,42.5,43,43.5,44,44.5,45,45.5,46,46.5,47,47.5,48,48.5,49,49.5,50,50.5,51,51.5,52,52.5,53,53.5,54,54.5,55,…	4.53856707356842,4.53626014143774,4.53394088962678,4.53160918584748,4.52926489566956,4.52690788247396,4.52453800740508,4.5221226322089,4.51966303551391,4.51714890184024,4.5145905159442,4.51199025108079,4.5093298339705,4.50660310964715,4.50384404762698,4.50105364512346,4.49821679120925,4.49534573770216,4.49245641618,4.48951566691665,4.48650245383508,4.48343822779757,4.48032291383839,4.477145285016…
TE.20-mer.EX10/mis_2_C	TGTGTATCTTZCTCTTTCTC	GCGAAAGAGAAAGATACACA	4,4.5,5,5.5,6,6.5,7,7.5,8,8.5,9,9.5,10,10.5,11,11.5,12,12.5,13,13.5,14,14.5,15,15.5,16,16.5,17,17.5,18,18.5,19,19.5,20,20.5,21,21.5,22,22.5,23,23.5,24,24.5,25,25.5,26,26.5,27,27.5,28,28.5,29,29.5,30,30.5,31,31.5,32,32.5,33,33.5,34,34.5,35,35.5,36,36.5,37,37.5,38,38.5,39,39.5,40,40.5,41,41.5,42,42.5,43,43.5,44,44.5,45,45.5,46,46.5,47,47.5,48,48.5,49,49.5,50,50.5,51,51.5,52,52.5,53,53.5,54,54.5,55,…	4.56908607952913,4.56688181266731,4.56466618258844,4.56243919109398,4.56020084062321,4.557950773738,4.55568898858436,4.55337577056628,4.55100461783259,4.54856850464198,4.54608715575174,4.54354782035998,4.54096030787181,4.53831026234271,4.53560801541646,4.53285052445885,4.53006836511885,4.52721989836124,4.52436028646187,4.52146459747511,4.51850999172829,4.51549618761574,4.51245932107642,4.50932203…
TE.20-mer.EX10/mis_2_G	TGTGTATCTTZCTCTTTCTC	GGGAAAGAGAAAGATACACA	4,4.5,5,5.5,6,6.5,7,7.5,8,8.5,9,9.5,10,10.5,11,11.5,12,12.5,13,13.5,14,14.5,15,15.5,16,16.5,17,17.5,18,18.5,19,19.5,20,20.5,21,21.5,22,22.5,23,23.5,24,24.5,25,25.5,26,26.5,27,27.5,28,28.5,29,29.5,30,30.5,31,31.5,32,32.5,33,33.5,34,34.5,35,35.5,36,36.5,37,37.5,38,38.5,39,39.5,40,40.5,41,41.5,42,42.5,43,43.5,44,44.5,45,45.5,46,46.5,47,47.5,48,48.5,49,49.5,50,50.5,51,51.5,52,52.5,53,53.5,54,54.5,55,…	4.66023994711534,4.65749566413938,4.65473392985776,4.65195452089833,4.64915711215737,4.64634166571525,4.64350784812147,4.64064280155136,4.63773362643978,4.63481097431581,4.63185777490648,4.62887231171439,4.62585467169915,4.62281332952409,4.61971040449613,4.61656005392041,4.61336066146979,4.61009809070535,4.60678794956154,4.60346299104177,4.60009329391646,4.59670351222265,4.59327908723162,4.589804…
TE.20-mer.EX10/mis_2_G	TGTGTATCTTZCTCTTTCTC	GGGAAAGAGAAAGATACACA	4,4.5,5,5.5,6,6.5,7,7.5,8,8.5,9,9.5,10,10.5,11,11.5,12,12.5,13,13.5,14,14.5,15,15.5,16,16.5,17,17.5,18,18.5,19,19.5,20,20.5,21,21.5,22,22.5,23,23.5,24,24.5,25,25.5,26,26.5,27,27.5,28,28.5,29,29.5,30,30.5,31,31.5,32,32.5,33,33.5,34,34.5,35,35.5,36,36.5,37,37.5,38,38.5,39,39.5,40,40.5,41,41.5,42,42.5,43,43.5,44,44.5,45,45.5,46,46.5,47,47.5,48,48.5,49,49.5,50,50.5,51,51.5,52,52.5,53,53.5,54,54.5,55,…	4.53670865218313,4.53410990918593,4.53149539437325,4.52886517293485,4.52621892495255,4.52355645392157,4.52087755970071,4.51816280906599,4.51541640201725,4.51263424137856,4.50983736504828,4.5070085760913,4.50415185495257,4.50124705055058,4.49829304378608,4.49528118360625,4.49222703849782,4.48912112877351,4.48599454871199,4.48285372561102,4.47968325859476,4.47647526816003,4.47323259609185,4.4699399…
TE.20-mer.EX10/mis_2_G	TGTGTATCTTZCTCTTTCTC	GGGAAAGAGAAAGATACACA	4,4.5,5,5.5,6,6.5,7,7.5,8,8.5,9,9.5,10,10.5,11,11.5,12,12.5,13,13.5,14,14.5,15,15.5,16,16.5,17,17.5,18,18.5,19,19.5,20,20.5,21,21.5,22,22.5,23,23.5,24,24.5,25,25.5,26,26.5,27,27.5,28,28.5,29,29.5,30,30.5,31,31.5,32,32.5,33,33.5,34,34.5,35,35.5,36,36.5,37,37.5,38,38.5,39,39.5,40,40.5,41,41.5,42,42.5,43,43.5,44,44.5,45,45.5,46,46.5,47,47.5,48,48.5,49,49.5,50,50.5,51,51.5,52,52.5,53,53.5,54,54.5,55,…	4.53411155969126,4.53143957328947,4.52875091719524,4.52604564160728,4.5233234088298,4.52058400493929,4.51782721193843,4.51505015449571,4.51223479683437,4.50937633979228,4.50648757909836,4.50358369718438,4.50064902328919,4.49769065599948,4.49471227637194,4.49170115140045,4.48865321482242,4.48555789659848,4.48242848948159,4.47925015137809,4.47601572747624,4.47273232117576,4.46940901908302,4.4660385…
TE.20-mer.EX10/mis_2_G	TGTGTATCTTZCTCTTTCTC	GGGAAAGAGAAAGATACACA	4,4.5,5,5.5,6,6.5,7,7.5,8,8.5,9,9.5,10,10.5,11,11.5,12,12.5,13,13.5,14,14.5,15,15.5,16,16.5,17,17.5,18,18.5,19,19.5,20,20.5,21,21.5,22,22.5,23,23.5,24,24.5,25,25.5,26,26.5,27,27.5,28,28.5,29,29.5,30,30.5,31,31.5,32,32.5,33,33.5,34,34.5,35,35.5,36,36.5,37,37.5,38,38.5,39,39.5,40,40.5,41,41.5,42,42.5,43,43.5,44,44.5,45,45.5,46,46.5,47,47.5,48,48.5,49,49.5,50,50.5,51,51.5,52,52.5,53,53.5,54,54.5,55,…	4.53863618428108,4.53612582641494,4.53360087349071,4.5310610269494,4.52850636803516,4.52593659283824,4.52335152140286,4.52074337663601,4.51810129575,4.51542488490346,4.51269453319364,4.50991267843027,4.50707519374694,4.50418218842664,4.50125184350069,4.4982744300161,4.4952704930772,4.49221249737701,4.48914337770429,4.48602149691991,4.48284943959309,4.47962640910478,4.47638290587776,4.473045297985…
TE.20-mer.EX10/mis_2_T	TGTGTATCTTZCTCTTTCTC	GTGAAAGAGAAAGATACACA	4,4.5,5,5.5,6,6.5,7,7.5,8,8.5,9,9.5,10,10.5,11,11.5,12,12.5,13,13.5,14,14.5,15,15.5,16,16.5,17,17.5,18,18.5,19,19.5,20,20.5,21,21.5,22,22.5,23,23.5,24,24.5,25,25.5,26,26.5,27,27.5,28,28.5,29,29.5,30,30.5,31,31.5,32,32.5,33,33.5,34,34.5,35,35.5,36,36.5,37,37.5,38,38.5,39,39.5,40,40.5,41,41.5,42,42.5,43,43.5,44,44.5,45,45.5,46,46.5,47,47.5,48,48.5,49,49.5,50,50.5,51,51.5,52,52.5,53,53.5,54,54.5,55,…	4.67912614794251,4.67666764261008,4.67419514060965,4.67170848165769,4.66920750270153,4.66669213141572,4.66416201244084,4.66158705873654,4.65895731863784,4.65629153027175,4.65358517153047,4.65084699556981,4.64806966860421,4.64525824799734,4.64238487579661,4.63946148673354,4.63648177807392,4.63344684131636,4.63037254217982,4.62727714493359,4.6241390955372,4.62097290538259,4.6177617865964,4.61448961…
TE.20-mer.EX10/mis_2_T	TGTGTATCTTZCTCTTTCTC	GTGAAAGAGAAAGATACACA	4,4.5,5,5.5,6,6.5,7,7.5,8,8.5,9,9.5,10,10.5,11,11.5,12,12.5,13,13.5,14,14.5,15,15.5,16,16.5,17,17.5,18,18.5,19,19.5,20,20.5,21,21.5,22,22.5,23,23.5,24,24.5,25,25.5,26,26.5,27,27.5,28,28.5,29,29.5,30,30.5,31,31.5,32,32.5,33,33.5,34,34.5,35,35.5,36,36.5,37,37.5,38,38.5,39,39.5,40,40.5,41,41.5,42,42.5,43,43.5,44,44.5,45,45.5,46,46.5,47,47.5,48,48.5,49,49.5,50,50.5,51,51.5,52,52.5,53,53.5,54,54.5,55,…	4.5599952694905,4.55782492665856,4.55564368326012,4.55345142924585,4.5512480528914,4.54903344076325,4.54680747768367,4.54451625305992,4.54216950809576,4.53976840956446,4.53729939322079,4.53478761215801,4.5322387781888,4.52963461980217,4.52697887352766,4.52427237274342,4.52151518056874,4.51871064388555,4.51586510477138,4.51297973873026,4.5100576299959,4.50708330067491,4.50405744035785,4.5010015807…
TE.20-mer.EX10/mis_2_T	TGTGTATCTTZCTCTTTCTC	GTGAAAGAGAAAGATACACA	4,4.5,5,5.5,6,6.5,7,7.5,8,8.5,9,9.5,10,10.5,11,11.5,12,12.5,13,13.5,14,14.5,15,15.5,16,16.5,17,17.5,18,18.5,19,19.5,20,20.5,21,21.5,22,22.5,23,23.5,24,24.5,25,25.5,26,26.5,27,27.5,28,28.5,29,29.5,30,30.5,31,31.5,32,32.5,33,33.5,34,34.5,35,35.5,36,36.5,37,37.5,38,38.5,39,39.5,40,40.5,41,41.5,42,42.5,43,43.5,44,44.5,45,45.5,46,46.5,47,47.5,48,48.5,49,49.5,50,50.5,51,51.5,52,52.5,53,53.5,54,54.5,55,…	4.46006963992456,4.4574061821883,4.45472644147513,4.45202990978719,4.44931668502733,4.44658624765365,4.44383853517744,4.44106404719163,4.43825208930436,4.43539057143831,4.43251729332993,4.42962116462887,4.42667421321367,4.42368093374095,4.42065830763759,4.41759822635374,4.41449201668121,4.41135972479829,4.40819551571136,4.40498244555925,4.40169806843411,4.3983713094345,4.39498861307869,4.39155468…
TE.20-mer.EX10/mis_2_T	TGTGTATCTTZCTCTTTCTC	GTGAAAGAGAAAGATACACA	4,4.5,5,5.5,6,6.5,7,7.5,8,8.5,9,9.5,10,10.5,11,11.5,12,12.5,13,13.5,14,14.5,15,15.5,16,16.5,17,17.5,18,18.5,19,19.5,20,20.5,21,21.5,22,22.5,23,23.5,24,24.5,25,25.5,26,26.5,27,27.5,28,28.5,29,29.5,30,30.5,31,31.5,32,32.5,33,33.5,34,34.5,35,35.5,36,36.5,37,37.5,38,38.5,39,39.5,40,40.5,41,41.5,42,42.5,43,43.5,44,44.5,45,45.5,46,46.5,47,47.5,48,48.5,49,49.5,50,50.5,51,51.5,52,52.5,53,53.5,54,54.5,55,…	4.55615734977426,4.55393166975407,4.55169452474847,4.5494457960281,4.54718536300967,4.54491310321716,4.54262889224205,4.54030168906775,4.53793375885471,4.53550615085788,4.53301436840873,4.53047171962579,4.52787069356769,4.52520656780728,4.52250839479815,4.51978088798277,4.51702637121502,4.51422755829239,4.51142370106393,4.50857927284775,4.50568437448058,4.50273470458021,4.49975648172934,4.4966936…
TE.20-mer.EX10/mis_3_A	TGTGTATCTTZCTCTTTCTC	GAAAAAGAGAAAGATACACA	4,4.5,5,5.5,6,6.5,7,7.5,8,8.5,9,9.5,10,10.5,11,11.5,12,12.5,13,13.5,14,14.5,15,15.5,16,16.5,17,17.5,18,18.5,19,19.5,20,20.5,21,21.5,22,22.5,23,23.5,24,24.5,25,25.5,26,26.5,27,27.5,28,28.5,29,29.5,30,30.5,31,31.5,32,32.5,33,33.5,34,34.5,35,35.5,36,36.5,37,37.5,38,38.5,39,39.5,40,40.5,41,41.5,42,42.5,43,43.5,44,44.5,45,45.5,46,46.5,47,47.5,48,48.5,49,49.5,50,50.5,51,51.5,52,52.5,53,53.5,54,54.5,55,…	4.68391745744402,4.68089158007615,4.67784447238614,4.67477583435308,4.67168535955107,4.66857273496561,4.66543764080328,4.66226188643504,4.65903636202872,4.65576770569892,4.65244438828928,4.64907498328925,4.64565271834497,4.64217733588292,4.63865016569496,4.63507922227062,4.63145178512239,4.62776708630641,4.62404838046562,4.62027444476064,4.61643917237033,4.61256305189085,4.60864742652046,4.604653…
TE.20-mer.EX10/mis_3_A	TGTGTATCTTZCTCTTTCTC	GAAAAAGAGAAAGATACACA	4,4.5,5,5.5,6,6.5,7,7.5,8,8.5,9,9.5,10,10.5,11,11.5,12,12.5,13,13.5,14,14.5,15,15.5,16,16.5,17,17.5,18,18.5,19,19.5,20,20.5,21,21.5,22,22.5,23,23.5,24,24.5,25,25.5,26,26.5,27,27.5,28,28.5,29,29.5,30,30.5,31,31.5,32,32.5,33,33.5,34,34.5,35,35.5,36,36.5,37,37.5,38,38.5,39,39.5,40,40.5,41,41.5,42,42.5,43,43.5,44,44.5,45,45.5,46,46.5,47,47.5,48,48.5,49,49.5,50,50.5,51,51.5,52,52.5,53,53.5,54,54.5,55,…	4.60172263066553,4.59902017358505,4.59630068471814,4.59356417016404,4.59081030327823,4.58803886259219,4.5852495095116,4.58241065959707,4.57951116283019,4.57657133865597,4.57358806128244,4.57055099526935,4.56746491155675,4.56434951746215,4.56117475412861,4.55793827479964,4.55466562820793,4.55133238095756,4.54794027166364,4.54449679150925,4.54099417484319,4.53742704607668,4.53380572824326,4.5301042…
TE.20-mer.EX10/mis_3_A	TGTGTATCTTZCTCTTTCTC	GAAAAAGAGAAAGATACACA	4,4.5,5,5.5,6,6.5,7,7.5,8,8.5,9,9.5,10,10.5,11,11.5,12,12.5,13,13.5,14,14.5,15,15.5,16,16.5,17,17.5,18,18.5,19,19.5,20,20.5,21,21.5,22,22.5,23,23.5,24,24.5,25,25.5,26,26.5,27,27.5,28,28.5,29,29.5,30,30.5,31,31.5,32,32.5,33,33.5,34,34.5,35,35.5,36,36.5,37,37.5,38,38.5,39,39.5,40,40.5,41,41.5,42,42.5,43,43.5,44,44.5,45,45.5,46,46.5,47,47.5,48,48.5,49,49.5,50,50.5,51,51.5,52,52.5,53,53.5,54,54.5,55,…	4.62478717225419,4.62231527744074,4.61982933686898,4.61732908458959,4.61481435486123,4.61228497904664,4.60974078554479,4.60714017966081,4.60446290584899,4.60172512979219,4.59893160219889,4.59607386802114,4.59314888806973,4.59016089168153,4.58711578715439,4.58400787130551,4.58083731001547,4.57760851515598,4.57434685617111,4.57103404529528,4.56767449933061,4.5642630603188,4.56079679347864,4.5572484…
TE.20-mer.EX10/mis_3_A	TGTGTATCTTZCTCTTTCTC	GAAAAAGAGAAAGATACACA	4,4.5,5,5.5,6,6.5,7,7.5,8,8.5,9,9.5,10,10.5,11,11.5,12,12.5,13,13.5,14,14.5,15,15.5,16,16.5,17,17.5,18,18.5,19,19.5,20,20.5,21,21.5,22,22.5,23,23.5,24,24.5,25,25.5,26,26.5,27,27.5,28,28.5,29,29.5,30,30.5,31,31.5,32,32.5,33,33.5,34,34.5,35,35.5,36,36.5,37,37.5,38,38.5,39,39.5,40,40.5,41,41.5,42,42.5,43,43.5,44,44.5,45,45.5,46,46.5,47,47.5,48,48.5,49,49.5,50,50.5,51,51.5,52,52.5,53,53.5,54,54.5,55,…	4.6063888899498,4.60387728912948,4.60135118750347,4.59881030663953,4.5962543625495,4.59368339760686,4.59109701086741,4.58846510694139,4.58576440384355,4.5830148118659,4.58020442972784,4.57732908126624,4.5743689596061,4.57134284566737,4.56824374295977,4.56508311798374,4.56185168281321,4.55857598250523,4.55525289481657,4.55186262563336,4.54841521703881,4.54494071931184,4.54141860015955,4.5378450260…
TE.20-mer.EX10/mis_3_C	TGTGTATCTTZCTCTTTCTC	GACAAAGAGAAAGATACACA	4,4.5,5,5.5,6,6.5,7,7.5,8,8.5,9,9.5,10,10.5,11,11.5,12,12.5,13,13.5,14,14.5,15,15.5,16,16.5,17,17.5,18,18.5,19,19.5,20,20.5,21,21.5,22,22.5,23,23.5,24,24.5,25,25.5,26,26.5,27,27.5,28,28.5,29,29.5,30,30.5,31,31.5,32,32.5,33,33.5,34,34.5,35,35.5,36,36.5,37,37.5,38,38.5,39,39.5,40,40.5,41,41.5,42,42.5,43,43.5,44,44.5,45,45.5,46,46.5,47,47.5,48,48.5,49,49.5,50,50.5,51,51.5,52,52.5,53,53.5,54,54.5,55,…	4.63663480947304,4.63418989585327,4.63173114033342,4.62925848727114,4.62677157295423,4.62427033568335,4.62175460952118,4.61918498214634,4.61654545750026,4.61386390587582,4.61113581688856,4.60835099688704,4.60552386249431,4.60265402545064,4.59973016913803,4.59677275695257,4.59378477606858,4.59072249324737,4.58762297500158,4.58444950826555,4.58117385425804,4.57781418401725,4.57439615338843,4.570864…
TE.20-mer.EX10/mis_3_C	TGTGTATCTTZCTCTTTCTC	GACAAAGAGAAAGATACACA	4,4.5,5,5.5,6,6.5,7,7.5,8,8.5,9,9.5,10,10.5,11,11.5,12,12.5,13,13.5,14,14.5,15,15.5,16,16.5,17,17.5,18,18.5,19,19.5,20,20.5,21,21.5,22,22.5,23,23.5,24,24.5,25,25.5,26,26.5,27,27.5,28,28.5,29,29.5,30,30.5,31,31.5,32,32.5,33,33.5,34,34.5,35,35.5,36,36.5,37,37.5,38,38.5,39,39.5,40,40.5,41,41.5,42,42.5,43,43.5,44,44.5,45,45.5,46,46.5,47,47.5,48,48.5,49,49.5,50,50.5,51,51.5,52,52.5,53,53.5,54,54.5,55,…	4.49637383821858,4.49411380739712,4.49184181408071,4.48955801307008,4.48726199741756,4.48495392088917,4.48263351242192,4.48026456709727,4.47782496516669,4.47534352827766,4.47280791820586,4.47021373482949,4.46758605736544,4.46492302935952,4.46221360824134,4.45945431000379,4.45665415114753,4.45379824545565,4.45092528023045,4.4480115114465,4.44506185280238,4.44208935574039,4.43907883374704,4.4359814…
TE.20-mer.EX10/mis_3_C	TGTGTATCTTZCTCTTTCTC	GACAAAGAGAAAGATACACA	4,4.5,5,5.5,6,6.5,7,7.5,8,8.5,9,9.5,10,10.5,11,11.5,12,12.5,13,13.5,14,14.5,15,15.5,16,16.5,17,17.5,18,18.5,19,19.5,20,20.5,21,21.5,22,22.5,23,23.5,24,24.5,25,25.5,26,26.5,27,27.5,28,28.5,29,29.5,30,30.5,31,31.5,32,32.5,33,33.5,34,34.5,35,35.5,36,36.5,37,37.5,38,38.5,39,39.5,40,40.5,41,41.5,42,42.5,43,43.5,44,44.5,45,45.5,46,46.5,47,47.5,48,48.5,49,49.5,50,50.5,51,51.5,52,52.5,53,53.5,54,54.5,55,…	4.53147968344361,4.52931881465929,4.52714714050485,4.524964552373,4.52277094001074,4.52056619148591,4.51835019315293,4.51608564302429,4.51376132663423,4.51138731394186,4.50896527628276,4.50648365539025,4.50395728948014,4.5013802748629,4.49875441023949,4.49608208563669,4.49338164190601,4.49063595610179,4.48787421333638,4.48507532336913,4.48221778978304,4.47931065107517,4.47634447622202,4.473298175…
TE.20-mer.EX10/mis_3_C	TGTGTATCTTZCTCTTTCTC	GACAAAGAGAAAGATACACA	4,4.5,5,5.5,6,6.5,7,7.5,8,8.5,9,9.5,10,10.5,11,11.5,12,12.5,13,13.5,14,14.5,15,15.5,16,16.5,17,17.5,18,18.5,19,19.5,20,20.5,21,21.5,22,22.5,23,23.5,24,24.5,25,25.5,26,26.5,27,27.5,28,28.5,29,29.5,30,30.5,31,31.5,32,32.5,33,33.5,34,34.5,35,35.5,36,36.5,37,37.5,38,38.5,39,39.5,40,40.5,41,41.5,42,42.5,43,43.5,44,44.5,45,45.5,46,46.5,47,47.5,48,48.5,49,49.5,50,50.5,51,51.5,52,52.5,53,53.5,54,54.5,55,…	4.51014846849083,4.50796375754458,4.50576800085855,4.503561086172,4.50134276259207,4.49911318750167,4.49687210715817,4.49458144042721,4.49223570701128,4.48984602616633,4.48740240848952,4.4849133984563,4.48236913772266,4.47976441813465,4.47710837045892,4.47441427470139,4.47167096620241,4.46888985950445,4.46609350128133,4.46325346371747,4.46036569396726,4.45745177767195,4.45450414809188,4.451506125…
TE.20-mer.EX10/mis_3_T	TGTGTATCTTZCTCTTTCTC	GATAAAGAGAAAGATACACA	4,4.5,5,5.5,6,6.5,7,7.5,8,8.5,9,9.5,10,10.5,11,11.5,12,12.5,13,13.5,14,14.5,15,15.5,16,16.5,17,17.5,18,18.5,19,19.5,20,20.5,21,21.5,22,22.5,23,23.5,24,24.5,25,25.5,26,26.5,27,27.5,28,28.5,29,29.5,30,30.5,31,31.5,32,32.5,33,33.5,34,34.5,35,35.5,36,36.5,37,37.5,38,38.5,39,39.5,40,40.5,41,41.5,42,42.5,43,43.5,44,44.5,45,45.5,46,46.5,47,47.5,48,48.5,49,49.5,50,50.5,51,51.5,52,52.5,53,53.5,54,54.5,55,…	4.70080976894337,4.69836652392496,4.69590945594709,4.69343840770919,4.69095313073315,4.68845363869903,4.68593967804434,4.68336966584874,4.68074721796407,4.67808140652774,4.67536464871138,4.6725919332713,4.66978923271339,4.66693653601907,4.66404012666987,4.66109953568019,4.65811523312118,4.65505819822019,4.6519531658384,4.6487910660499,4.64556314656256,4.64228057390225,4.63895684513388,4.635577632…
TE.20-mer.EX10/mis_3_T	TGTGTATCTTZCTCTTTCTC	GATAAAGAGAAAGATACACA	4,4.5,5,5.5,6,6.5,7,7.5,8,8.5,9,9.5,10,10.5,11,11.5,12,12.5,13,13.5,14,14.5,15,15.5,16,16.5,17,17.5,18,18.5,19,19.5,20,20.5,21,21.5,22,22.5,23,23.5,24,24.5,25,25.5,26,26.5,27,27.5,28,28.5,29,29.5,30,30.5,31,31.5,32,32.5,33,33.5,34,34.5,35,35.5,36,36.5,37,37.5,38,38.5,39,39.5,40,40.5,41,41.5,42,42.5,43,43.5,44,44.5,45,45.5,46,46.5,47,47.5,48,48.5,49,49.5,50,50.5,51,51.5,52,52.5,53,53.5,54,54.5,55,…	4.59640805392835,4.59413963558225,4.59185930653433,4.58956694104593,4.58726241137671,4.58494558774192,4.58261633826864,4.58020602820752,4.57774322720764,4.57523727776272,4.57268541950246,4.57008727544566,4.56745750419333,4.56477361869421,4.56204221017066,4.55926607700157,4.55644289995312,4.55356058282878,4.55064153139319,4.54766064197269,4.54463696956555,4.54155578142701,4.53842957337534,4.535237…
TE.20-mer.EX10/mis_3_T	TGTGTATCTTZCTCTTTCTC	GATAAAGAGAAAGATACACA	4,4.5,5,5.5,6,6.5,7,7.5,8,8.5,9,9.5,10,10.5,11,11.5,12,12.5,13,13.5,14,14.5,15,15.5,16,16.5,17,17.5,18,18.5,19,19.5,20,20.5,21,21.5,22,22.5,23,23.5,24,24.5,25,25.5,26,26.5,27,27.5,28,28.5,29,29.5,30,30.5,31,31.5,32,32.5,33,33.5,34,34.5,35,35.5,36,36.5,37,37.5,38,38.5,39,39.5,40,40.5,41,41.5,42,42.5,43,43.5,44,44.5,45,45.5,46,46.5,47,47.5,48,48.5,49,49.5,50,50.5,51,51.5,52,52.5,53,53.5,54,54.5,55,…	4.61807342109773,4.61582847424814,4.61357186253773,4.61130335782341,4.60902304834466,4.60673059522034,4.60442608496636,4.6020630313787,4.59963901294173,4.597176135244,4.59466652254473,4.59210199899606,4.58949273786026,4.58682576362468,4.58409489935801,4.58130427622061,4.57846866720259,4.57556768644289,4.5726243090934,4.56964318234728,4.56661105744597,4.56353163148271,4.56042089358994,4.5572500378…
TE.20-mer.EX10/mis_3_T	TGTGTATCTTZCTCTTTCTC	GATAAAGAGAAAGATACACA	4,4.5,5,5.5,6,6.5,7,7.5,8,8.5,9,9.5,10,10.5,11,11.5,12,12.5,13,13.5,14,14.5,15,15.5,16,16.5,17,17.5,18,18.5,19,19.5,20,20.5,21,21.5,22,22.5,23,23.5,24,24.5,25,25.5,26,26.5,27,27.5,28,28.5,29,29.5,30,30.5,31,31.5,32,32.5,33,33.5,34,34.5,35,35.5,36,36.5,37,37.5,38,38.5,39,39.5,40,40.5,41,41.5,42,42.5,43,43.5,44,44.5,45,45.5,46,46.5,47,47.5,48,48.5,49,49.5,50,50.5,51,51.5,52,52.5,53,53.5,54,54.5,55,…	4.60415442099786,4.60194380201304,4.59972176391832,4.59748840814725,4.59524339767887,4.59298683255258,4.59071836975112,4.58838544908167,4.58598472515289,4.58353734629901,4.58103393458494,4.57847623301896,4.57586543916771,4.57319952166129,4.57045829090727,4.56767308909472,4.56483513401289,4.56194802865515,4.55901151122147,4.55604148374436,4.55301709299502,4.54994456207058,4.54683386391792,4.543691…
TE.20-mer.EX10/mis_4_C	TGTGTATCTTZCTCTTTCTC	GAGCAAGAGAAAGATACACA	4,4.5,5,5.5,6,6.5,7,7.5,8,8.5,9,9.5,10,10.5,11,11.5,12,12.5,13,13.5,14,14.5,15,15.5,16,16.5,17,17.5,18,18.5,19,19.5,20,20.5,21,21.5,22,22.5,23,23.5,24,24.5,25,25.5,26,26.5,27,27.5,28,28.5,29,29.5,30,30.5,31,31.5,32,32.5,33,33.5,34,34.5,35,35.5,36,36.5,37,37.5,38,38.5,39,39.5,40,40.5,41,41.5,42,42.5,43,43.5,44,44.5,45,45.5,46,46.5,47,47.5,48,48.5,49,49.5,50,50.5,51,51.5,52,52.5,53,53.5,54,54.5,55,…	4.71276179573543,4.71010161847671,4.70742496121671,4.70473179045592,4.70202172813804,4.69929473517428,4.69655042345864,4.69376633254836,4.69094215942656,4.68807785849203,4.6851893409512,4.6822818440545,4.67936083927479,4.67641200409048,4.67341067513798,4.67036322663912,4.66725574776801,4.66407118961239,4.66084186615546,4.65758959216644,4.65428235817329,4.65094179036251,4.64757767428128,4.64414709…
TE.20-mer.EX10/mis_4_C	TGTGTATCTTZCTCTTTCTC	GAGCAAGAGAAAGATACACA	4,4.5,5,5.5,6,6.5,7,7.5,8,8.5,9,9.5,10,10.5,11,11.5,12,12.5,13,13.5,14,14.5,15,15.5,16,16.5,17,17.5,18,18.5,19,19.5,20,20.5,21,21.5,22,22.5,23,23.5,24,24.5,25,25.5,26,26.5,27,27.5,28,28.5,29,29.5,30,30.5,31,31.5,32,32.5,33,33.5,34,34.5,35,35.5,36,36.5,37,37.5,38,38.5,39,39.5,40,40.5,41,41.5,42,42.5,43,43.5,44,44.5,45,45.5,46,46.5,47,47.5,48,48.5,49,49.5,50,50.5,51,51.5,52,52.5,53,53.5,54,54.5,55,…	4.71104988473072,4.70850341674555,4.70594192954132,4.70336533088216,4.70077326790295,4.69816564140039,4.695542350896,4.6928773981044,4.69017666929034,4.6874395961542,4.68465500203961,4.68183789176636,4.67898674561739,4.67607116265234,4.6731115370509,4.67010886167236,4.66705293761228,4.66392508030191,4.66079150888932,4.65760659832477,4.65437111228798,4.65110193393773,4.64781822018863,4.64448034275…
TE.20-mer.EX10/mis_4_C	TGTGTATCTTZCTCTTTCTC	GAGCAAGAGAAAGATACACA	4,4.5,5,5.5,6,6.5,7,7.5,8,8.5,9,9.5,10,10.5,11,11.5,12,12.5,13,13.5,14,14.5,15,15.5,16,16.5,17,17.5,18,18.5,19,19.5,20,20.5,21,21.5,22,22.5,23,23.5,24,24.5,25,25.5,26,26.5,27,27.5,28,28.5,29,29.5,30,30.5,31,31.5,32,32.5,33,33.5,34,34.5,35,35.5,36,36.5,37,37.5,38,38.5,39,39.5,40,40.5,41,41.5,42,42.5,43,43.5,44,44.5,45,45.5,46,46.5,47,47.5,48,48.5,49,49.5,50,50.5,51,51.5,52,52.5,53,53.5,54,54.5,55,…	4.70477515965011,4.70213797850939,4.69948468563839,4.69681499566771,4.69412888088389,4.69142604901007,4.68870620172807,4.68595176097714,4.68315469748825,4.68031674495939,4.67743055319629,4.67449417676974,4.67150052342809,4.6684533855273,4.665354592366,4.66222237539497,4.65904502735677,4.65581970408841,4.65257865706612,4.64930554771429,4.64597961642299,4.64261941406536,4.63922314331388,4.635752986…
TE.20-mer.EX10/mis_4_C	TGTGTATCTTZCTCTTTCTC	GAGCAAGAGAAAGATACACA	4,4.5,5,5.5,6,6.5,7,7.5,8,8.5,9,9.5,10,10.5,11,11.5,12,12.5,13,13.5,14,14.5,15,15.5,16,16.5,17,17.5,18,18.5,19,19.5,20,20.5,21,21.5,22,22.5,23,23.5,24,24.5,25,25.5,26,26.5,27,27.5,28,28.5,29,29.5,30,30.5,31,31.5,32,32.5,33,33.5,34,34.5,35,35.5,36,36.5,37,37.5,38,38.5,39,39.5,40,40.5,41,41.5,42,42.5,43,43.5,44,44.5,45,45.5,46,46.5,47,47.5,48,48.5,49,49.5,50,50.5,51,51.5,52,52.5,53,53.5,54,54.5,55,…	4.79840498210257,4.79826015727573,4.79811521500743,4.79797029350315,4.79782525444671,4.79768023613583,4.7975351001619,4.79737918241374,4.79721226346984,4.7970357860163,4.79684634113474,4.79664418934009,4.79642723093585,4.79619037486232,4.79593039258227,4.79564397496058,4.79532459924261,4.7949615389007,4.79455294199699,4.79408514406109,4.79354181613277,4.7929014760543,4.79211708656023,4.7910905012…
TE.20-mer.EX10/mis_4_G	TGTGTATCTTZCTCTTTCTC	GAGGAAGAGAAAGATACACA	4,4.5,5,5.5,6,6.5,7,7.5,8,8.5,9,9.5,10,10.5,11,11.5,12,12.5,13,13.5,14,14.5,15,15.5,16,16.5,17,17.5,18,18.5,19,19.5,20,20.5,21,21.5,22,22.5,23,23.5,24,24.5,25,25.5,26,26.5,27,27.5,28,28.5,29,29.5,30,30.5,31,31.5,32,32.5,33,33.5,34,34.5,35,35.5,36,36.5,37,37.5,38,38.5,39,39.5,40,40.5,41,41.5,42,42.5,43,43.5,44,44.5,45,45.5,46,46.5,47,47.5,48,48.5,49,49.5,50,50.5,51,51.5,52,52.5,53,53.5,54,54.5,55,…	4.64316397212309,4.64035600017624,4.63752975480924,4.63468489591152,4.63182138011946,4.62893885838337,4.62603707672118,4.62312560226234,4.62017490020091,4.61718618778117,4.61415744241912,4.61108201148245,4.60799514256532,4.60489566810784,4.60176978567457,4.598631418642,4.59547682143571,4.59225872135594,4.58901749226035,4.58574016731106,4.58240248040819,4.57901581714585,4.57561638372543,4.57214977…
TE.20-mer.EX10/mis_4_G	TGTGTATCTTZCTCTTTCTC	GAGGAAGAGAAAGATACACA	4,4.5,5,5.5,6,6.5,7,7.5,8,8.5,9,9.5,10,10.5,11,11.5,12,12.5,13,13.5,14,14.5,15,15.5,16,16.5,17,17.5,18,18.5,19,19.5,20,20.5,21,21.5,22,22.5,23,23.5,24,24.5,25,25.5,26,26.5,27,27.5,28,28.5,29,29.5,30,30.5,31,31.5,32,32.5,33,33.5,34,34.5,35,35.5,36,36.5,37,37.5,38,38.5,39,39.5,40,40.5,41,41.5,42,42.5,43,43.5,44,44.5,45,45.5,46,46.5,47,47.5,48,48.5,49,49.5,50,50.5,51,51.5,52,52.5,53,53.5,54,54.5,55,…	4.47339002763698,4.47007780633394,4.46674012954245,4.46337660296296,4.45998682306296,4.45657037678644,4.45312699423984,4.44968801331865,4.44624116816126,4.44278789906281,4.43931611136074,4.43584372918855,4.4323483348998,4.42882393254224,4.42526172283503,4.42167531638273,4.41805025624438,4.41438297453013,4.41070217405852,4.40700318099156,4.40325113319374,4.39945825105418,4.39564120797576,4.3917815…
TE.20-mer.EX10/mis_4_G	TGTGTATCTTZCTCTTTCTC	GAGGAAGAGAAAGATACACA	4,4.5,5,5.5,6,6.5,7,7.5,8,8.5,9,9.5,10,10.5,11,11.5,12,12.5,13,13.5,14,14.5,15,15.5,16,16.5,17,17.5,18,18.5,19,19.5,20,20.5,21,21.5,22,22.5,23,23.5,24,24.5,25,25.5,26,26.5,27,27.5,28,28.5,29,29.5,30,30.5,31,31.5,32,32.5,33,33.5,34,34.5,35,35.5,36,36.5,37,37.5,38,38.5,39,39.5,40,40.5,41,41.5,42,42.5,43,43.5,44,44.5,45,45.5,46,46.5,47,47.5,48,48.5,49,49.5,50,50.5,51,51.5,52,52.5,53,53.5,54,54.5,55,…	4.54280576504473,4.53978018936307,4.53673326140976,4.53366493275466,4.53057464374931,4.52746233655375,4.52432756438003,4.52118530412116,4.51802712571313,4.51484382196147,4.51163848349589,4.50838317877945,4.50508700105407,4.5017496113717,4.49838044889576,4.49498230500269,4.49156240357463,4.48811070000348,4.48465866038195,4.48118039601282,4.477665952568,4.47411656893442,4.47055101851695,4.466934019…
TE.20-mer.EX10/mis_4_G	TGTGTATCTTZCTCTTTCTC	GAGGAAGAGAAAGATACACA	4,4.5,5,5.5,6,6.5,7,7.5,8,8.5,9,9.5,10,10.5,11,11.5,12,12.5,13,13.5,14,14.5,15,15.5,16,16.5,17,17.5,18,18.5,19,19.5,20,20.5,21,21.5,22,22.5,23,23.5,24,24.5,25,25.5,26,26.5,27,27.5,28,28.5,29,29.5,30,30.5,31,31.5,32,32.5,33,33.5,34,34.5,35,35.5,36,36.5,37,37.5,38,38.5,39,39.5,40,40.5,41,41.5,42,42.5,43,43.5,44,44.5,45,45.5,46,46.5,47,47.5,48,48.5,49,49.5,50,50.5,51,51.5,52,52.5,53,53.5,54,54.5,55,…	4.78761206146828,4.78514668075497,4.78266722475457,4.78017353182729,4.77766543753286,4.77514284745102,4.77260544599938,4.76998874845213,4.76730728596317,4.76457227341148,4.76177828914215,4.75894079396103,4.75607527061219,4.75316909468017,4.75022188199506,4.74724761509199,4.74422662098593,4.74115254468266,4.73805083824959,4.73492434148211,4.73174666174616,4.72853062968732,4.72528725271545,4.722000…
TE.20-mer.EX10/mis_4_T	TGTGTATCTTZCTCTTTCTC	GAGTAAGAGAAAGATACACA	4,4.5,5,5.5,6,6.5,7,7.5,8,8.5,9,9.5,10,10.5,11,11.5,12,12.5,13,13.5,14,14.5,15,15.5,16,16.5,17,17.5,18,18.5,19,19.5,20,20.5,21,21.5,22,22.5,23,23.5,24,24.5,25,25.5,26,26.5,27,27.5,28,28.5,29,29.5,30,30.5,31,31.5,32,32.5,33,33.5,34,34.5,35,35.5,36,36.5,37,37.5,38,38.5,39,39.5,40,40.5,41,41.5,42,42.5,43,43.5,44,44.5,45,45.5,46,46.5,47,47.5,48,48.5,49,49.5,50,50.5,51,51.5,52,52.5,53,53.5,54,54.5,55,…	4.69837791811309,4.6957305364683,4.69306700587668,4.69038695038804,4.68769034252289,4.68497679659167,4.68224627957384,4.67947750147514,4.67666224785941,4.67380533999426,4.67090301481086,4.6679822826528,4.66503820596855,4.66207006356712,4.65906111965018,4.65604038810469,4.65298691158797,4.64988604331324,4.64675787980976,4.64361905836017,4.64040937984895,4.63715287057932,4.63387226265833,4.63052123…
TE.20-mer.EX10/mis_4_T	TGTGTATCTTZCTCTTTCTC	GAGTAAGAGAAAGATACACA	4,4.5,5,5.5,6,6.5,7,7.5,8,8.5,9,9.5,10,10.5,11,11.5,12,12.5,13,13.5,14,14.5,15,15.5,16,16.5,17,17.5,18,18.5,19,19.5,20,20.5,21,21.5,22,22.5,23,23.5,24,24.5,25,25.5,26,26.5,27,27.5,28,28.5,29,29.5,30,30.5,31,31.5,32,32.5,33,33.5,34,34.5,35,35.5,36,36.5,37,37.5,38,38.5,39,39.5,40,40.5,41,41.5,42,42.5,43,43.5,44,44.5,45,45.5,46,46.5,47,47.5,48,48.5,49,49.5,50,50.5,51,51.5,52,52.5,53,53.5,54,54.5,55,…	4.54154879234637,4.53846879176187,4.53536666521901,4.53224234846471,4.52909526395712,4.52592520775833,4.52273197237622,4.5195216491029,4.51628741814718,4.51302812108554,4.5097366583026,4.50641775885737,4.50307480081667,4.4996984895705,4.49627854838787,4.4928335565957,4.48935947098466,4.48583807423454,4.48228603163106,4.47871392869233,4.47508064034782,4.47139425700639,4.4676795696302,4.46392074712…
TE.20-mer.EX10/mis_4_T	TGTGTATCTTZCTCTTTCTC	GAGTAAGAGAAAGATACACA	4,4.5,5,5.5,6,6.5,7,7.5,8,8.5,9,9.5,10,10.5,11,11.5,12,12.5,13,13.5,14,14.5,15,15.5,16,16.5,17,17.5,18,18.5,19,19.5,20,20.5,21,21.5,22,22.5,23,23.5,24,24.5,25,25.5,26,26.5,27,27.5,28,28.5,29,29.5,30,30.5,31,31.5,32,32.5,33,33.5,34,34.5,35,35.5,36,36.5,37,37.5,38,38.5,39,39.5,40,40.5,41,41.5,42,42.5,43,43.5,44,44.5,45,45.5,46,46.5,47,47.5,48,48.5,49,49.5,50,50.5,51,51.5,52,52.5,53,53.5,54,54.5,55,…	4.65589778591612,4.65315759617877,4.65040000732117,4.64762479697556,4.64483173848385,4.64202060078647,4.63919114830774,4.63634554880812,4.63345987060381,4.63053424888845,4.62757742118498,4.62458929434953,4.62155700565201,4.61850580065727,4.61543363886092,4.61232410871196,4.60917025819579,4.60598623543491,4.60276872417898,4.59951289108897,4.59624137825229,4.59294691904123,4.58962571348682,4.586252…
TE.20-mer.EX10/mis_4_T	TGTGTATCTTZCTCTTTCTC	GAGTAAGAGAAAGATACACA	4,4.5,5,5.5,6,6.5,7,7.5,8,8.5,9,9.5,10,10.5,11,11.5,12,12.5,13,13.5,14,14.5,15,15.5,16,16.5,17,17.5,18,18.5,19,19.5,20,20.5,21,21.5,22,22.5,23,23.5,24,24.5,25,25.5,26,26.5,27,27.5,28,28.5,29,29.5,30,30.5,31,31.5,32,32.5,33,33.5,34,34.5,35,35.5,36,36.5,37,37.5,38,38.5,39,39.5,40,40.5,41,41.5,42,42.5,43,43.5,44,44.5,45,45.5,46,46.5,47,47.5,48,48.5,49,49.5,50,50.5,51,51.5,52,52.5,53,53.5,54,54.5,55,…	4.79699815316095,4.79672991596558,4.79646158238821,4.79619301347845,4.7959243478622,4.79565544641661,4.79538644793872,4.79508769779812,4.79475474564889,4.7943815164247,4.79395869355137,4.79347746824453,4.79292764229634,4.79228548450773,4.79150721032109,4.79051815647167,4.78923758271203,4.78759251397351,4.78554137744907,4.78307820738875,4.78026638938721,4.77719170321186,4.77394646105763,4.77059319…
TE.20-mer.EX10/mis_5_C	TGTGTATCTTZCTCTTTCTC	GAGACAGAGAAAGATACACA	4,4.5,5,5.5,6,6.5,7,7.5,8,8.5,9,9.5,10,10.5,11,11.5,12,12.5,13,13.5,14,14.5,15,15.5,16,16.5,17,17.5,18,18.5,19,19.5,20,20.5,21,21.5,22,22.5,23,23.5,24,24.5,25,25.5,26,26.5,27,27.5,28,28.5,29,29.5,30,30.5,31,31.5,32,32.5,33,33.5,34,34.5,35,35.5,36,36.5,37,37.5,38,38.5,39,39.5,40,40.5,41,41.5,42,42.5,43,43.5,44,44.5,45,45.5,46,46.5,47,47.5,48,48.5,49,49.5,50,50.5,51,51.5,52,52.5,53,53.5,54,54.5,55,…	4.67767592342597,4.67524293165451,4.67279614076927,4.67033557943797,4.66786090464283,4.66537214177723,4.6628689402078,4.66030660448118,4.65767003115303,4.65497583219329,4.65223434695892,4.64943874588492,4.64660004569217,4.64372905644408,4.64082267622527,4.63786822129064,4.63487007355476,4.6318179331013,4.62871611153506,4.62553756709216,4.6222980751722,4.61899330610096,4.61563194329034,4.612190268…
TE.20-mer.EX10/mis_5_C	TGTGTATCTTZCTCTTTCTC	GAGACAGAGAAAGATACACA	4,4.5,5,5.5,6,6.5,7,7.5,8,8.5,9,9.5,10,10.5,11,11.5,12,12.5,13,13.5,14,14.5,15,15.5,16,16.5,17,17.5,18,18.5,19,19.5,20,20.5,21,21.5,22,22.5,23,23.5,24,24.5,25,25.5,26,26.5,27,27.5,28,28.5,29,29.5,30,30.5,31,31.5,32,32.5,33,33.5,34,34.5,35,35.5,36,36.5,37,37.5,38,38.5,39,39.5,40,40.5,41,41.5,42,42.5,43,43.5,44,44.5,45,45.5,46,46.5,47,47.5,48,48.5,49,49.5,50,50.5,51,51.5,52,52.5,53,53.5,54,54.5,55,…	4.57917756174248,4.5769760850163,4.57476339193114,4.57253936760843,4.57030389539563,4.5680568568295,4.56579813159846,4.56345747147323,4.56103862117532,4.55853949869785,4.55597883079623,4.55335694493052,4.5506904166981,4.54799019977163,4.5452562602028,4.54247847502137,4.53965836580008,4.53679143460094,4.53389478196483,4.53094184821074,4.52793148259881,4.52488065159475,4.5217757143312,4.51858013184…
TE.20-mer.EX10/mis_5_C	TGTGTATCTTZCTCTTTCTC	GAGACAGAGAAAGATACACA	4,4.5,5,5.5,6,6.5,7,7.5,8,8.5,9,9.5,10,10.5,11,11.5,12,12.5,13,13.5,14,14.5,15,15.5,16,16.5,17,17.5,18,18.5,19,19.5,20,20.5,21,21.5,22,22.5,23,23.5,24,24.5,25,25.5,26,26.5,27,27.5,28,28.5,29,29.5,30,30.5,31,31.5,32,32.5,33,33.5,34,34.5,35,35.5,36,36.5,37,37.5,38,38.5,39,39.5,40,40.5,41,41.5,42,42.5,43,43.5,44,44.5,45,45.5,46,46.5,47,47.5,48,48.5,49,49.5,50,50.5,51,51.5,52,52.5,53,53.5,54,54.5,55,…	4.58137533685723,4.5792164721887,4.57704682223387,4.57486627868889,4.57267484778446,4.57047218614668,4.56825829604179,4.56598339651979,4.5636564290212,4.56127804829642,4.55883787985837,4.55636800191189,4.55384323471202,4.5512596474459,4.54859564368383,4.54587232118992,4.54306988211743,4.54019465987485,4.53728061386992,4.53433089412507,4.53132445957058,4.52828407143276,4.52520514229442,4.522050581…
TE.20-mer.EX10/mis_5_C	TGTGTATCTTZCTCTTTCTC	GAGACAGAGAAAGATACACA	4,4.5,5,5.5,6,6.5,7,7.5,8,8.5,9,9.5,10,10.5,11,11.5,12,12.5,13,13.5,14,14.5,15,15.5,16,16.5,17,17.5,18,18.5,19,19.5,20,20.5,21,21.5,22,22.5,23,23.5,24,24.5,25,25.5,26,26.5,27,27.5,28,28.5,29,29.5,30,30.5,31,31.5,32,32.5,33,33.5,34,34.5,35,35.5,36,36.5,37,37.5,38,38.5,39,39.5,40,40.5,41,41.5,42,42.5,43,43.5,44,44.5,45,45.5,46,46.5,47,47.5,48,48.5,49,49.5,50,50.5,51,51.5,52,52.5,53,53.5,54,54.5,55,…	4.57183805303139,4.56950452949633,4.56715839985596,4.56479940886933,4.56242765330416,4.56004275442092,4.55764480694205,4.55517706554722,4.5526571457196,4.55007075508554,4.54740644474033,4.5446865354146,4.54193526936971,4.53913195099439,4.5362895765281,4.533419702406,4.53051179124514,4.52754032645202,4.5245550097608,4.5215255055925,4.51845010705863,4.51532785200083,4.51217724547847,4.5089340642089…
TE.20-mer.EX10/mis_5_G	TGTGTATCTTZCTCTTTCTC	GAGAGAGAGAAAGATACACA	4,4.5,5,5.5,6,6.5,7,7.5,8,8.5,9,9.5,10,10.5,11,11.5,12,12.5,13,13.5,14,14.5,15,15.5,16,16.5,17,17.5,18,18.5,19,19.5,20,20.5,21,21.5,22,22.5,23,23.5,24,24.5,25,25.5,26,26.5,27,27.5,28,28.5,29,29.5,30,30.5,31,31.5,32,32.5,33,33.5,34,34.5,35,35.5,36,36.5,37,37.5,38,38.5,39,39.5,40,40.5,41,41.5,42,42.5,43,43.5,44,44.5,45,45.5,46,46.5,47,47.5,48,48.5,49,49.5,50,50.5,51,51.5,52,52.5,53,53.5,54,54.5,55,…	4.45594428943787,4.45222265930527,4.44846886128976,4.44468233445366,4.4408625030578,4.43700877603623,4.43312054644726,4.42920802159932,4.42527265212444,4.4213154529675,4.41735758249285,4.41336264000471,4.40934211467911,4.40531271513953,4.40126781941194,4.39719116089576,4.39311697834577,4.38904588338137,4.38494449821624,4.38080238448564,4.3766355281188,4.37242719969337,4.3681689491039,4.3638657142…
TE.20-mer.EX10/mis_5_G	TGTGTATCTTZCTCTTTCTC	GAGAGAGAGAAAGATACACA	4,4.5,5,5.5,6,6.5,7,7.5,8,8.5,9,9.5,10,10.5,11,11.5,12,12.5,13,13.5,14,14.5,15,15.5,16,16.5,17,17.5,18,18.5,19,19.5,20,20.5,21,21.5,22,22.5,23,23.5,24,24.5,25,25.5,26,26.5,27,27.5,28,28.5,29,29.5,30,30.5,31,31.5,32,32.5,33,33.5,34,34.5,35,35.5,36,36.5,37,37.5,38,38.5,39,39.5,40,40.5,41,41.5,42,42.5,43,43.5,44,44.5,45,45.5,46,46.5,47,47.5,48,48.5,49,49.5,50,50.5,51,51.5,52,52.5,53,53.5,54,54.5,55,…	4.38088694848168,4.3777086613913,4.37450712648465,4.37128163038274,4.36803218532842,4.36475824412575,4.36145924569556,4.35811938294415,4.35473521549076,4.35131499346026,4.34784832183613,4.34435532760566,4.34084451233515,4.33733604395287,4.33380343126912,4.33025443516585,4.32667353697726,4.32305440477171,4.31938841513757,4.31568365845641,4.31194215574038,4.30817241131014,4.30437332138473,4.3005348…
TE.20-mer.EX10/mis_5_G	TGTGTATCTTZCTCTTTCTC	GAGAGAGAGAAAGATACACA	4,4.5,5,5.5,6,6.5,7,7.5,8,8.5,9,9.5,10,10.5,11,11.5,12,12.5,13,13.5,14,14.5,15,15.5,16,16.5,17,17.5,18,18.5,19,19.5,20,20.5,21,21.5,22,22.5,23,23.5,24,24.5,25,25.5,26,26.5,27,27.5,28,28.5,29,29.5,30,30.5,31,31.5,32,32.5,33,33.5,34,34.5,35,35.5,36,36.5,37,37.5,38,38.5,39,39.5,40,40.5,41,41.5,42,42.5,43,43.5,44,44.5,45,45.5,46,46.5,47,47.5,48,48.5,49,49.5,50,50.5,51,51.5,52,52.5,53,53.5,54,54.5,55,…	4.36432318896451,4.36101576492353,4.35768295936059,4.35432437970011,4.35093962418756,4.34752808650151,4.34408973430107,4.340629096787,4.33716503945586,4.33366849672433,4.33015149394724,4.32663484758364,4.32309279526172,4.31950288768515,4.31591264549728,4.312289301943,4.308617976801,4.30490997081862,4.30118349163452,4.29740724338151,4.29359345399867,4.28976192246564,4.2859124751329,4.2820299633163…
TE.20-mer.EX10/mis_5_G	TGTGTATCTTZCTCTTTCTC	GAGAGAGAGAAAGATACACA	4,4.5,5,5.5,6,6.5,7,7.5,8,8.5,9,9.5,10,10.5,11,11.5,12,12.5,13,13.5,14,14.5,15,15.5,16,16.5,17,17.5,18,18.5,19,19.5,20,20.5,21,21.5,22,22.5,23,23.5,24,24.5,25,25.5,26,26.5,27,27.5,28,28.5,29,29.5,30,30.5,31,31.5,32,32.5,33,33.5,34,34.5,35,35.5,36,36.5,37,37.5,38,38.5,39,39.5,40,40.5,41,41.5,42,42.5,43,43.5,44,44.5,45,45.5,46,46.5,47,47.5,48,48.5,49,49.5,50,50.5,51,51.5,52,52.5,53,53.5,54,54.5,55,…	4.3761170548931,4.3728116988063,4.36948099304882,4.36612454578665,4.36274195603004,4.35933281334597,4.35589669755928,4.352449382445,4.3489670951649,4.34547057821307,4.34195991073014,4.33841824213088,4.33484705185206,4.33127217811187,4.32767028853546,4.32404919093557,4.32041384544224,4.31674027303075,4.31303451674058,4.3092987850425,4.30552247356179,4.30170198051911,4.2978698913999,4.2939849288256…
TE.20-mer.EX10/mis_5_T	TGTGTATCTTZCTCTTTCTC	GAGATAGAGAAAGATACACA	4,4.5,5,5.5,6,6.5,7,7.5,8,8.5,9,9.5,10,10.5,11,11.5,12,12.5,13,13.5,14,14.5,15,15.5,16,16.5,17,17.5,18,18.5,19,19.5,20,20.5,21,21.5,22,22.5,23,23.5,24,24.5,25,25.5,26,26.5,27,27.5,28,28.5,29,29.5,30,30.5,31,31.5,32,32.5,33,33.5,34,34.5,35,35.5,36,36.5,37,37.5,38,38.5,39,39.5,40,40.5,41,41.5,42,42.5,43,43.5,44,44.5,45,45.5,46,46.5,47,47.5,48,48.5,49,49.5,50,50.5,51,51.5,52,52.5,53,53.5,54,54.5,55,…	4.66363544655681,4.66113317880348,4.65861641018323,4.65608497164828,4.65353869117744,4.65097739370593,4.6484009010532,4.64576396984513,4.64306193183412,4.64030937457271,4.63752325094953,4.63469224813331,4.63181347221365,4.6288918072701,4.62592558754249,4.62290026695424,4.61982766933078,4.61671575354171,4.61356319230737,4.61035264187008,4.60710573147238,4.60380300416822,4.60045284605833,4.59704358…
TE.20-mer.EX10/mis_5_T	TGTGTATCTTZCTCTTTCTC	GAGATAGAGAAAGATACACA	4,4.5,5,5.5,6,6.5,7,7.5,8,8.5,9,9.5,10,10.5,11,11.5,12,12.5,13,13.5,14,14.5,15,15.5,16,16.5,17,17.5,18,18.5,19,19.5,20,20.5,21,21.5,22,22.5,23,23.5,24,24.5,25,25.5,26,26.5,27,27.5,28,28.5,29,29.5,30,30.5,31,31.5,32,32.5,33,33.5,34,34.5,35,35.5,36,36.5,37,37.5,38,38.5,39,39.5,40,40.5,41,41.5,42,42.5,43,43.5,44,44.5,45,45.5,46,46.5,47,47.5,48,48.5,49,49.5,50,50.5,51,51.5,52,52.5,53,53.5,54,54.5,55,…	4.57636784481693,4.57409762285515,4.57181558759807,4.56952138081332,4.56721510789052,4.56489640407233,4.56256537309539,4.56016533005062,4.55769880260121,4.55517476748387,4.5525927858705,4.54996035350437,4.54728058359155,4.54457165792207,4.54181754133372,4.53902074154623,4.53617915306128,4.53328755877787,4.53033880388951,4.5273420370691,4.52430574828902,4.52123016530153,4.51811407332271,4.51494268…
TE.20-mer.EX10/mis_5_T	TGTGTATCTTZCTCTTTCTC	GAGATAGAGAAAGATACACA	4,4.5,5,5.5,6,6.5,7,7.5,8,8.5,9,9.5,10,10.5,11,11.5,12,12.5,13,13.5,14,14.5,15,15.5,16,16.5,17,17.5,18,18.5,19,19.5,20,20.5,21,21.5,22,22.5,23,23.5,24,24.5,25,25.5,26,26.5,27,27.5,28,28.5,29,29.5,30,30.5,31,31.5,32,32.5,33,33.5,34,34.5,35,35.5,36,36.5,37,37.5,38,38.5,39,39.5,40,40.5,41,41.5,42,42.5,43,43.5,44,44.5,45,45.5,46,46.5,47,47.5,48,48.5,49,49.5,50,50.5,51,51.5,52,52.5,53,53.5,54,54.5,55,…	4.57128376043236,4.56900067744672,4.56670564663536,4.56439842326495,4.56207875805169,4.5597467561031,4.5574020441957,4.55497684651882,4.55250176549294,4.54997443065506,4.54738009327224,4.5447410513156,4.54205346414533,4.53931050433529,4.53651943006501,4.53368056483123,4.53078502463836,4.52783540111618,4.52483071839974,4.52177297130937,4.51866946841296,4.51551699307818,4.51232971987751,4.509096019…
TE.20-mer.EX10/mis_5_T	TGTGTATCTTZCTCTTTCTC	GAGATAGAGAAAGATACACA	4,4.5,5,5.5,6,6.5,7,7.5,8,8.5,9,9.5,10,10.5,11,11.5,12,12.5,13,13.5,14,14.5,15,15.5,16,16.5,17,17.5,18,18.5,19,19.5,20,20.5,21,21.5,22,22.5,23,23.5,24,24.5,25,25.5,26,26.5,27,27.5,28,28.5,29,29.5,30,30.5,31,31.5,32,32.5,33,33.5,34,34.5,35,35.5,36,36.5,37,37.5,38,38.5,39,39.5,40,40.5,41,41.5,42,42.5,43,43.5,44,44.5,45,45.5,46,46.5,47,47.5,48,48.5,49,49.5,50,50.5,51,51.5,52,52.5,53,53.5,54,54.5,55,…	4.55479433088921,4.55246866244361,4.5501304728469,4.54777974957206,4.54541610946558,4.54303953486137,4.54064988341778,4.53817670574647,4.53565229690376,4.53310333001935,4.53051896021843,4.52788395969648,4.52522691325368,4.52252104336518,4.51976815935689,4.51697830019262,4.51415817387471,4.51128455737293,4.50838506472099,4.50544302820198,4.5024405036962,4.49937499314439,4.49625998659842,4.49307489…
TE.20-mer.EX10/mis_6_C	TGTGTATCTTZCTCTTTCTC	GAGAACGAGAAAGATACACA	4,4.5,5,5.5,6,6.5,7,7.5,8,8.5,9,9.5,10,10.5,11,11.5,12,12.5,13,13.5,14,14.5,15,15.5,16,16.5,17,17.5,18,18.5,19,19.5,20,20.5,21,21.5,22,22.5,23,23.5,24,24.5,25,25.5,26,26.5,27,27.5,28,28.5,29,29.5,30,30.5,31,31.5,32,32.5,33,33.5,34,34.5,35,35.5,36,36.5,37,37.5,38,38.5,39,39.5,40,40.5,41,41.5,42,42.5,43,43.5,44,44.5,45,45.5,46,46.5,47,47.5,48,48.5,49,49.5,50,50.5,51,51.5,52,52.5,53,53.5,54,54.5,55,…	4.62523155350754,4.62258244688337,4.6199170820335,4.61723525816343,4.61453687623451,4.61182151753682,4.60908907460873,4.6063013787615,4.6034680775135,4.60060233560666,4.59768235430808,4.59471511246316,4.59171100181046,4.5886634598555,4.5855624665841,4.58242974377211,4.57926052833852,4.5760435778697,4.57280018159385,4.56953565711192,4.56621079849801,4.56285078256975,4.55945486746338,4.556000681887…
TE.20-mer.EX10/mis_6_C	TGTGTATCTTZCTCTTTCTC	GAGAACGAGAAAGATACACA	4,4.5,5,5.5,6,6.5,7,7.5,8,8.5,9,9.5,10,10.5,11,11.5,12,12.5,13,13.5,14,14.5,15,15.5,16,16.5,17,17.5,18,18.5,19,19.5,20,20.5,21,21.5,22,22.5,23,23.5,24,24.5,25,25.5,26,26.5,27,27.5,28,28.5,29,29.5,30,30.5,31,31.5,32,32.5,33,33.5,34,34.5,35,35.5,36,36.5,37,37.5,38,38.5,39,39.5,40,40.5,41,41.5,42,42.5,43,43.5,44,44.5,45,45.5,46,46.5,47,47.5,48,48.5,49,49.5,50,50.5,51,51.5,52,52.5,53,53.5,54,54.5,55,…	4.52041540277251,4.51809167939065,4.51575532340633,4.5134063306124,4.51104456356598,4.50867001719104,4.50628228098515,4.50383941932705,4.50132551133609,4.49875950623548,4.49613502017396,4.49346279126222,4.49073852470632,4.48796769390518,4.4851476653837,4.48228731911003,4.47937963925378,4.47643264185519,4.47345967069629,4.4704368066012,4.46734478560745,4.4642089687559,4.46101759534577,4.4577599139…
TE.20-mer.EX10/mis_6_C	TGTGTATCTTZCTCTTTCTC	GAGAACGAGAAAGATACACA	4,4.5,5,5.5,6,6.5,7,7.5,8,8.5,9,9.5,10,10.5,11,11.5,12,12.5,13,13.5,14,14.5,15,15.5,16,16.5,17,17.5,18,18.5,19,19.5,20,20.5,21,21.5,22,22.5,23,23.5,24,24.5,25,25.5,26,26.5,27,27.5,28,28.5,29,29.5,30,30.5,31,31.5,32,32.5,33,33.5,34,34.5,35,35.5,36,36.5,37,37.5,38,38.5,39,39.5,40,40.5,41,41.5,42,42.5,43,43.5,44,44.5,45,45.5,46,46.5,47,47.5,48,48.5,49,49.5,50,50.5,51,51.5,52,52.5,53,53.5,54,54.5,55,…	4.55936695115146,4.55689454708984,4.55440786603664,4.55190698658852,4.54939149983393,4.54686148143663,4.54431651378709,4.54172847583302,4.53908965459394,4.53637963803994,4.53361269466106,4.53079858584618,4.52794783751685,4.52505504848745,4.52212759176487,4.51917790263311,4.51618991623545,4.51314792085455,4.51009117670452,4.50699857580451,4.5038549375499,4.50067713421141,4.49745228488511,4.4941598…
TE.20-mer.EX10/mis_6_C	TGTGTATCTTZCTCTTTCTC	GAGAACGAGAAAGATACACA	4,4.5,5,5.5,6,6.5,7,7.5,8,8.5,9,9.5,10,10.5,11,11.5,12,12.5,13,13.5,14,14.5,15,15.5,16,16.5,17,17.5,18,18.5,19,19.5,20,20.5,21,21.5,22,22.5,23,23.5,24,24.5,25,25.5,26,26.5,27,27.5,28,28.5,29,29.5,30,30.5,31,31.5,32,32.5,33,33.5,34,34.5,35,35.5,36,36.5,37,37.5,38,38.5,39,39.5,40,40.5,41,41.5,42,42.5,43,43.5,44,44.5,45,45.5,46,46.5,47,47.5,48,48.5,49,49.5,50,50.5,51,51.5,52,52.5,53,53.5,54,54.5,55,…	4.53306896932544,4.53044585674533,4.52780693321709,4.52515187659629,4.52248035800131,4.51979243527939,4.51708764084894,4.51431925631993,4.5115039559962,4.50863272544578,4.50572395331486,4.50277428020835,4.49979481826498,4.49676668791741,4.49369736983598,4.4905743471699,4.48741004283564,4.48418220792842,4.4809458441195,4.47765351821973,4.47433094348327,4.47096792362347,4.46757717857218,4.464102772…
TE.20-mer.EX10/mis_6_G	TGTGTATCTTZCTCTTTCTC	GAGAAGGAGAAAGATACACA	4,4.5,5,5.5,6,6.5,7,7.5,8,8.5,9,9.5,10,10.5,11,11.5,12,12.5,13,13.5,14,14.5,15,15.5,16,16.5,17,17.5,18,18.5,19,19.5,20,20.5,21,21.5,22,22.5,23,23.5,24,24.5,25,25.5,26,26.5,27,27.5,28,28.5,29,29.5,30,30.5,31,31.5,32,32.5,33,33.5,34,34.5,35,35.5,36,36.5,37,37.5,38,38.5,39,39.5,40,40.5,41,41.5,42,42.5,43,43.5,44,44.5,45,45.5,46,46.5,47,47.5,48,48.5,49,49.5,50,50.5,51,51.5,52,52.5,53,53.5,54,54.5,55,…	4.62315900980468,4.62066989853164,4.6181664389144,4.61564835934382,4.61311570037181,4.61056818510746,4.6080056382312,4.60539189635276,4.60272742311755,4.60003526671004,4.5972767017509,4.5944788481597,4.59163705287461,4.5887573966731,4.58581828300949,4.58285868918785,4.5798518212066,4.57680143552715,4.57371660874869,4.57061531626435,4.56746232487277,4.56428402479592,4.56108491832636,4.557833221428…
TE.20-mer.EX10/mis_6_G	TGTGTATCTTZCTCTTTCTC	GAGAAGGAGAAAGATACACA	4,4.5,5,5.5,6,6.5,7,7.5,8,8.5,9,9.5,10,10.5,11,11.5,12,12.5,13,13.5,14,14.5,15,15.5,16,16.5,17,17.5,18,18.5,19,19.5,20,20.5,21,21.5,22,22.5,23,23.5,24,24.5,25,25.5,26,26.5,27,27.5,28,28.5,29,29.5,30,30.5,31,31.5,32,32.5,33,33.5,34,34.5,35,35.5,36,36.5,37,37.5,38,38.5,39,39.5,40,40.5,41,41.5,42,42.5,43,43.5,44,44.5,45,45.5,46,46.5,47,47.5,48,48.5,49,49.5,50,50.5,51,51.5,52,52.5,53,53.5,54,54.5,55,…	4.54879772094912,4.54644061696267,4.54407052602594,4.54168742969923,4.53929118446583,4.53688177057469,4.53445878807507,4.53199210307651,4.52945075956806,4.5268821937608,4.52425496969059,4.52160365414078,4.51891935531584,4.51621783285911,4.51347090903456,4.51070006854601,4.50787812534602,4.505004872581,4.50208296233546,4.49911098562897,4.49607889827275,4.4929957659052,4.48986894087986,4.4866969249…
TE.20-mer.EX10/mis_6_G	TGTGTATCTTZCTCTTTCTC	GAGAAGGAGAAAGATACACA	4,4.5,5,5.5,6,6.5,7,7.5,8,8.5,9,9.5,10,10.5,11,11.5,12,12.5,13,13.5,14,14.5,15,15.5,16,16.5,17,17.5,18,18.5,19,19.5,20,20.5,21,21.5,22,22.5,23,23.5,24,24.5,25,25.5,26,26.5,27,27.5,28,28.5,29,29.5,30,30.5,31,31.5,32,32.5,33,33.5,34,34.5,35,35.5,36,36.5,37,37.5,38,38.5,39,39.5,40,40.5,41,41.5,42,42.5,43,43.5,44,44.5,45,45.5,46,46.5,47,47.5,48,48.5,49,49.5,50,50.5,51,51.5,52,52.5,53,53.5,54,54.5,55,…	4.55950193250656,4.5571898464949,4.55486550658447,4.55252853817251,4.55017892630718,4.54781665645462,4.54544134344545,4.54302846504752,4.54056220427711,4.53804537277544,4.5354699547152,4.53282276543693,4.53012167192013,4.52737479071232,4.5245749964118,4.52174985086555,4.51889108585338,4.51598280088381,4.51304264806842,4.51007131736596,4.50704411578772,4.50398518708599,4.5008911289415,4.4977467080…
TE.20-mer.EX10/mis_6_G	TGTGTATCTTZCTCTTTCTC	GAGAAGGAGAAAGATACACA	4,4.5,5,5.5,6,6.5,7,7.5,8,8.5,9,9.5,10,10.5,11,11.5,12,12.5,13,13.5,14,14.5,15,15.5,16,16.5,17,17.5,18,18.5,19,19.5,20,20.5,21,21.5,22,22.5,23,23.5,24,24.5,25,25.5,26,26.5,27,27.5,28,28.5,29,29.5,30,30.5,31,31.5,32,32.5,33,33.5,34,34.5,35,35.5,36,36.5,37,37.5,38,38.5,39,39.5,40,40.5,41,41.5,42,42.5,43,43.5,44,44.5,45,45.5,46,46.5,47,47.5,48,48.5,49,49.5,50,50.5,51,51.5,52,52.5,53,53.5,54,54.5,55,…	4.53210372370146,4.52945371118444,4.52678755840724,4.52410480692614,4.52140538032207,4.51868907000339,4.51595579582172,4.51316777324155,4.51033934184386,4.50746510065828,4.50458176673549,4.50167478418119,4.49873884642211,4.49575532842869,4.49274628470049,4.48969796516414,4.48661096048938,4.48347475091058,4.48032478195428,4.47712487382527,4.47387933658708,4.47059907555685,4.46729533054897,4.463937…
TE.20-mer.EX10/mis_6_T	TGTGTATCTTZCTCTTTCTC	GAGAATGAGAAAGATACACA	4,4.5,5,5.5,6,6.5,7,7.5,8,8.5,9,9.5,10,10.5,11,11.5,12,12.5,13,13.5,14,14.5,15,15.5,16,16.5,17,17.5,18,18.5,19,19.5,20,20.5,21,21.5,22,22.5,23,23.5,24,24.5,25,25.5,26,26.5,27,27.5,28,28.5,29,29.5,30,30.5,31,31.5,32,32.5,33,33.5,34,34.5,35,35.5,36,36.5,37,37.5,38,38.5,39,39.5,40,40.5,41,41.5,42,42.5,43,43.5,44,44.5,45,45.5,46,46.5,47,47.5,48,48.5,49,49.5,50,50.5,51,51.5,52,52.5,53,53.5,54,54.5,55,…	4.59202089435173,4.58951441901768,4.58699339386719,4.58445776205786,4.58190712522588,4.57934141981274,4.57676046671634,4.57411684426175,4.57141042838746,4.56867648873105,4.56589277998673,4.56306771567396,4.56021327461548,4.55733874478592,4.55440532156853,4.55144243435143,4.54844040020687,4.54538258558735,4.54227156624183,4.53914161457901,4.53596858842554,4.53276214782723,4.52953570676776,4.526276…
TE.20-mer.EX10/mis_6_T	TGTGTATCTTZCTCTTTCTC	GAGAATGAGAAAGATACACA	4,4.5,5,5.5,6,6.5,7,7.5,8,8.5,9,9.5,10,10.5,11,11.5,12,12.5,13,13.5,14,14.5,15,15.5,16,16.5,17,17.5,18,18.5,19,19.5,20,20.5,21,21.5,22,22.5,23,23.5,24,24.5,25,25.5,26,26.5,27,27.5,28,28.5,29,29.5,30,30.5,31,31.5,32,32.5,33,33.5,34,34.5,35,35.5,36,36.5,37,37.5,38,38.5,39,39.5,40,40.5,41,41.5,42,42.5,43,43.5,44,44.5,45,45.5,46,46.5,47,47.5,48,48.5,49,49.5,50,50.5,51,51.5,52,52.5,53,53.5,54,54.5,55,…	4.4184033882496,4.41584723746678,4.41327595268857,4.41068952233401,4.4080874265191,4.4054696461025,4.4028361626238,4.40014236815192,4.39740828056634,4.39463831729702,4.39181269516769,4.3889446263563,4.38602928124169,4.38306115670349,4.3800528763113,4.37702051374007,4.37394149510548,4.37083660820403,4.3677052663849,4.36453467382917,4.36132488821751,4.3580799685386,4.35479181892868,4.35146234362034…
TE.20-mer.EX10/mis_6_T	TGTGTATCTTZCTCTTTCTC	GAGAATGAGAAAGATACACA	4,4.5,5,5.5,6,6.5,7,7.5,8,8.5,9,9.5,10,10.5,11,11.5,12,12.5,13,13.5,14,14.5,15,15.5,16,16.5,17,17.5,18,18.5,19,19.5,20,20.5,21,21.5,22,22.5,23,23.5,24,24.5,25,25.5,26,26.5,27,27.5,28,28.5,29,29.5,30,30.5,31,31.5,32,32.5,33,33.5,34,34.5,35,35.5,36,36.5,37,37.5,38,38.5,39,39.5,40,40.5,41,41.5,42,42.5,43,43.5,44,44.5,45,45.5,46,46.5,47,47.5,48,48.5,49,49.5,50,50.5,51,51.5,52,52.5,53,53.5,54,54.5,55,…	4.49627591654062,4.4939220728783,4.49155540200499,4.48917576335121,4.48678301402402,4.48437700875561,4.48195759985029,4.47951124809391,4.47704408821155,4.47455511472486,4.47201503032934,4.46943657425469,4.46680476909639,4.46409441908754,4.46131405501931,4.45851411412042,4.45566011081535,4.45276104583827,4.44985113076146,4.44690746422055,4.44389214113928,4.44085117227356,4.43778479782431,4.4346437…
TE.20-mer.EX10/mis_6_T	TGTGTATCTTZCTCTTTCTC	GAGAATGAGAAAGATACACA	4,4.5,5,5.5,6,6.5,7,7.5,8,8.5,9,9.5,10,10.5,11,11.5,12,12.5,13,13.5,14,14.5,15,15.5,16,16.5,17,17.5,18,18.5,19,19.5,20,20.5,21,21.5,22,22.5,23,23.5,24,24.5,25,25.5,26,26.5,27,27.5,28,28.5,29,29.5,30,30.5,31,31.5,32,32.5,33,33.5,34,34.5,35,35.5,36,36.5,37,37.5,38,38.5,39,39.5,40,40.5,41,41.5,42,42.5,43,43.5,44,44.5,45,45.5,46,46.5,47,47.5,48,48.5,49,49.5,50,50.5,51,51.5,52,52.5,53,53.5,54,54.5,55,…	4.49884254876992,4.49651604156384,4.49417686495929,4.49182502093177,4.48946037153726,4.48708277656617,4.48469223575649,4.48224740548693,4.47975448985622,4.47718668349276,4.4745578815481,4.47187775973775,4.4691752455412,4.4664213870541,4.4636448777732,4.46083412152141,4.45798675030391,4.45506941600248,4.45212637190999,4.4491265012703,4.44608757323035,4.4430082831905,4.43990053754577,4.436747834290…
TE.20-mer.EX10/mis_7_A	TGTGTATCTTZCTCTTTCTC	GAGAAAAAGAAAGATACACA	4,4.5,5,5.5,6,6.5,7,7.5,8,8.5,9,9.5,10,10.5,11,11.5,12,12.5,13,13.5,14,14.5,15,15.5,16,16.5,17,17.5,18,18.5,19,19.5,20,20.5,21,21.5,22,22.5,23,23.5,24,24.5,25,25.5,26,26.5,27,27.5,28,28.5,29,29.5,30,30.5,31,31.5,32,32.5,33,33.5,34,34.5,35,35.5,36,36.5,37,37.5,38,38.5,39,39.5,40,40.5,41,41.5,42,42.5,43,43.5,44,44.5,45,45.5,46,46.5,47,47.5,48,48.5,49,49.5,50,50.5,51,51.5,52,52.5,53,53.5,54,54.5,55,…	4.75375735446711,4.75095064085524,4.74812567025058,4.74528212550932,4.74241991846427,4.73953872290192,4.73663820554788,4.73367913680069,4.73066028474992,4.72758574146963,4.72444111588941,4.72125424667756,4.71800508035567,4.71469967471756,4.71134266504312,4.70794937950268,4.70450381670752,4.70102231357698,4.6974934146652,4.6939217223607,4.69029125985787,4.68661097936169,4.68288536410374,4.67911996…
TE.20-mer.EX10/mis_7_A	TGTGTATCTTZCTCTTTCTC	GAGAAAAAGAAAGATACACA	4,4.5,5,5.5,6,6.5,7,7.5,8,8.5,9,9.5,10,10.5,11,11.5,12,12.5,13,13.5,14,14.5,15,15.5,16,16.5,17,17.5,18,18.5,19,19.5,20,20.5,21,21.5,22,22.5,23,23.5,24,24.5,25,25.5,26,26.5,27,27.5,28,28.5,29,29.5,30,30.5,31,31.5,32,32.5,33,33.5,34,34.5,35,35.5,36,36.5,37,37.5,38,38.5,39,39.5,40,40.5,41,41.5,42,42.5,43,43.5,44,44.5,45,45.5,46,46.5,47,47.5,48,48.5,49,49.5,50,50.5,51,51.5,52,52.5,53,53.5,54,54.5,55,…	4.70026305676692,4.69722288933995,4.694161202055,4.69107777716446,4.68797230379114,4.68484446434084,4.68169402469117,4.67848933405637,4.67525476548033,4.67198640552,4.6686916790918,4.66534830443647,4.66198703065314,4.65857856790026,4.65511450952273,4.65159198844994,4.64802825898814,4.64440362784724,4.64074273008745,4.63704880693783,4.6333039985347,4.62951632456142,4.62568144447126,4.6217823125409…
TE.20-mer.EX10/mis_7_A	TGTGTATCTTZCTCTTTCTC	GAGAAAAAGAAAGATACACA	4,4.5,5,5.5,6,6.5,7,7.5,8,8.5,9,9.5,10,10.5,11,11.5,12,12.5,13,13.5,14,14.5,15,15.5,16,16.5,17,17.5,18,18.5,19,19.5,20,20.5,21,21.5,22,22.5,23,23.5,24,24.5,25,25.5,26,26.5,27,27.5,28,28.5,29,29.5,30,30.5,31,31.5,32,32.5,33,33.5,34,34.5,35,35.5,36,36.5,37,37.5,38,38.5,39,39.5,40,40.5,41,41.5,42,42.5,43,43.5,44,44.5,45,45.5,46,46.5,47,47.5,48,48.5,49,49.5,50,50.5,51,51.5,52,52.5,53,53.5,54,54.5,55,…	4.70569474912591,4.70313569219462,4.70056146673377,4.69797189185103,4.69536687098131,4.69274604200821,4.69010930109433,4.68740677083588,4.68463426476601,4.68181331483752,4.67891425327505,4.6759540396347,4.67292675368238,4.66984570955731,4.66669259921758,4.66349352616716,4.6602287415964,4.65691109579413,4.65353801611492,4.65011860767065,4.64664551093483,4.64313157470642,4.63956387843089,4.63593198…
TE.20-mer.EX10/mis_7_A	TGTGTATCTTZCTCTTTCTC	GAGAAAAAGAAAGATACACA	4,4.5,5,5.5,6,6.5,7,7.5,8,8.5,9,9.5,10,10.5,11,11.5,12,12.5,13,13.5,14,14.5,15,15.5,16,16.5,17,17.5,18,18.5,19,19.5,20,20.5,21,21.5,22,22.5,23,23.5,24,24.5,25,25.5,26,26.5,27,27.5,28,28.5,29,29.5,30,30.5,31,31.5,32,32.5,33,33.5,34,34.5,35,35.5,36,36.5,37,37.5,38,38.5,39,39.5,40,40.5,41,41.5,42,42.5,43,43.5,44,44.5,45,45.5,46,46.5,47,47.5,48,48.5,49,49.5,50,50.5,51,51.5,52,52.5,53,53.5,54,54.5,55,…	4.62542584670592,4.62244644823628,4.61944646887141,4.61642562229766,4.61338361618485,4.61032015201654,4.60723492491423,4.60409704198128,4.60090061610442,4.59764769607895,4.59436160717262,4.59104645536498,4.58769783498726,4.58433178985477,4.58095176204199,4.57755176969643,4.57410746524794,4.57062850614432,4.56712298299101,4.56357790091298,4.55998558049163,4.55637584208669,4.55272064457819,4.548987…
TE.20-mer.EX10/mis_7_C	TGTGTATCTTZCTCTTTCTC	GAGAAACAGAAAGATACACA	4,4.5,5,5.5,6,6.5,7,7.5,8,8.5,9,9.5,10,10.5,11,11.5,12,12.5,13,13.5,14,14.5,15,15.5,16,16.5,17,17.5,18,18.5,19,19.5,20,20.5,21,21.5,22,22.5,23,23.5,24,24.5,25,25.5,26,26.5,27,27.5,28,28.5,29,29.5,30,30.5,31,31.5,32,32.5,33,33.5,34,34.5,35,35.5,36,36.5,37,37.5,38,38.5,39,39.5,40,40.5,41,41.5,42,42.5,43,43.5,44,44.5,45,45.5,46,46.5,47,47.5,48,48.5,49,49.5,50,50.5,51,51.5,52,52.5,53,53.5,54,54.5,55,…	4.572380711455,4.56753733245397,4.5626393289133,4.55768545463307,4.55267442027476,4.54760489134693,4.5424754860719,4.53728414293742,4.53202667664539,4.52670697945213,4.52133255699153,4.51590456101553,4.51041952923038,4.50486705190065,4.4992652273332,4.49361138634049,4.48791488409284,4.48217028598248,4.47642408709266,4.47063654754017,4.46479973214484,4.45892914402842,4.45303151924504,4.44705797698…
TE.20-mer.EX10/mis_7_C	TGTGTATCTTZCTCTTTCTC	GAGAAACAGAAAGATACACA	4,4.5,5,5.5,6,6.5,7,7.5,8,8.5,9,9.5,10,10.5,11,11.5,12,12.5,13,13.5,14,14.5,15,15.5,16,16.5,17,17.5,18,18.5,19,19.5,20,20.5,21,21.5,22,22.5,23,23.5,24,24.5,25,25.5,26,26.5,27,27.5,28,28.5,29,29.5,30,30.5,31,31.5,32,32.5,33,33.5,34,34.5,35,35.5,36,36.5,37,37.5,38,38.5,39,39.5,40,40.5,41,41.5,42,42.5,43,43.5,44,44.5,45,45.5,46,46.5,47,47.5,48,48.5,49,49.5,50,50.5,51,51.5,52,52.5,53,53.5,54,54.5,55,…	4.53149590528825,4.52729380476686,4.5230507786765,4.51876575765729,4.51443816912736,4.51006688914638,4.50565129898952,4.50119350285426,4.49669072039703,4.49213530943088,4.48752666199489,4.48285029680006,4.47813877189732,4.47336827101679,4.4685456720152,4.46367115859618,4.45875309171315,4.45376402772582,4.44873197497791,4.44364953310139,4.4385062747408,4.43330906147086,4.42805846168634,4.422753613…
TE.20-mer.EX10/mis_7_C	TGTGTATCTTZCTCTTTCTC	GAGAAACAGAAAGATACACA	4,4.5,5,5.5,6,6.5,7,7.5,8,8.5,9,9.5,10,10.5,11,11.5,12,12.5,13,13.5,14,14.5,15,15.5,16,16.5,17,17.5,18,18.5,19,19.5,20,20.5,21,21.5,22,22.5,23,23.5,24,24.5,25,25.5,26,26.5,27,27.5,28,28.5,29,29.5,30,30.5,31,31.5,32,32.5,33,33.5,34,34.5,35,35.5,36,36.5,37,37.5,38,38.5,39,39.5,40,40.5,41,41.5,42,42.5,43,43.5,44,44.5,45,45.5,46,46.5,47,47.5,48,48.5,49,49.5,50,50.5,51,51.5,52,52.5,53,53.5,54,54.5,55,…	4.49569111260147,4.49171263006259,4.48769736423866,4.48364462861366,4.47955371727086,4.47542390415486,4.47125444229826,4.4670213007975,4.46271117600627,4.45834484690464,4.45392042963024,4.44944137072586,4.44489443160341,4.44027574642981,4.43559132529819,4.43083408456459,4.42602236432908,4.42114866616055,4.41626395559129,4.41133260640083,4.40637256151474,4.40138020429395,4.39634530830056,4.3912312…
TE.20-mer.EX10/mis_7_C	TGTGTATCTTZCTCTTTCTC	GAGAAACAGAAAGATACACA	4,4.5,5,5.5,6,6.5,7,7.5,8,8.5,9,9.5,10,10.5,11,11.5,12,12.5,13,13.5,14,14.5,15,15.5,16,16.5,17,17.5,18,18.5,19,19.5,20,20.5,21,21.5,22,22.5,23,23.5,24,24.5,25,25.5,26,26.5,27,27.5,28,28.5,29,29.5,30,30.5,31,31.5,32,32.5,33,33.5,34,34.5,35,35.5,36,36.5,37,37.5,38,38.5,39,39.5,40,40.5,41,41.5,42,42.5,43,43.5,44,44.5,45,45.5,46,46.5,47,47.5,48,48.5,49,49.5,50,50.5,51,51.5,52,52.5,53,53.5,54,54.5,55,…	4.50409131769601,4.50001487870141,4.49589981399252,4.49174552454795,4.48755097137819,4.48331551046917,4.47903848017073,4.47469110506996,4.47026727073982,4.46577398648985,4.46121766024722,4.45660346351927,4.45194539197264,4.44723092465545,4.4424651878136,4.4376655976329,4.43280451617812,4.42786181575293,4.4229056799567,4.41789482033385,4.41281539825836,4.40772325476798,4.40260627308881,4.397386886…
TE.20-mer.EX10/mis_7_T	TGTGTATCTTZCTCTTTCTC	GAGAAATAGAAAGATACACA	4,4.5,5,5.5,6,6.5,7,7.5,8,8.5,9,9.5,10,10.5,11,11.5,12,12.5,13,13.5,14,14.5,15,15.5,16,16.5,17,17.5,18,18.5,19,19.5,20,20.5,21,21.5,22,22.5,23,23.5,24,24.5,25,25.5,26,26.5,27,27.5,28,28.5,29,29.5,30,30.5,31,31.5,32,32.5,33,33.5,34,34.5,35,35.5,36,36.5,37,37.5,38,38.5,39,39.5,40,40.5,41,41.5,42,42.5,43,43.5,44,44.5,45,45.5,46,46.5,47,47.5,48,48.5,49,49.5,50,50.5,51,51.5,52,52.5,53,53.5,54,54.5,55,…	4.61981901887363,4.616369841965,4.61289305216436,4.60938820378314,4.60585484025444,4.60229249377605,4.59870068493874,4.59505211059487,4.59134547131002,4.58760119920986,4.58381757108126,4.57999086562,4.57611919266223,4.57221048392893,4.56826944525051,4.56428260350742,4.56026659327665,4.55623542121714,4.55218182598935,4.54810946290434,4.54402337176322,4.53989646640057,4.5357287034817,4.531526942247…
TE.20-mer.EX10/mis_7_T	TGTGTATCTTZCTCTTTCTC	GAGAAATAGAAAGATACACA	4,4.5,5,5.5,6,6.5,7,7.5,8,8.5,9,9.5,10,10.5,11,11.5,12,12.5,13,13.5,14,14.5,15,15.5,16,16.5,17,17.5,18,18.5,19,19.5,20,20.5,21,21.5,22,22.5,23,23.5,24,24.5,25,25.5,26,26.5,27,27.5,28,28.5,29,29.5,30,30.5,31,31.5,32,32.5,33,33.5,34,34.5,35,35.5,36,36.5,37,37.5,38,38.5,39,39.5,40,40.5,41,41.5,42,42.5,43,43.5,44,44.5,45,45.5,46,46.5,47,47.5,48,48.5,49,49.5,50,50.5,51,51.5,52,52.5,53,53.5,54,54.5,55,…	4.56923306298821,4.56609487139239,4.56293383821871,4.55974962851926,4.55654189992416,4.55331018094928,4.55005435573858,4.54675655018468,4.543416113557,4.54005116181935,4.53666018685963,4.53323794684296,4.52980327165457,4.52633565825408,4.52281563770724,4.51925463540534,4.51563995023561,4.51196099253047,4.50824656094574,4.50450198921504,4.50071991417208,4.49690654963143,4.49306149786578,4.48917632…
TE.20-mer.EX10/mis_7_T	TGTGTATCTTZCTCTTTCTC	GAGAAATAGAAAGATACACA	4,4.5,5,5.5,6,6.5,7,7.5,8,8.5,9,9.5,10,10.5,11,11.5,12,12.5,13,13.5,14,14.5,15,15.5,16,16.5,17,17.5,18,18.5,19,19.5,20,20.5,21,21.5,22,22.5,23,23.5,24,24.5,25,25.5,26,26.5,27,27.5,28,28.5,29,29.5,30,30.5,31,31.5,32,32.5,33,33.5,34,34.5,35,35.5,36,36.5,37,37.5,38,38.5,39,39.5,40,40.5,41,41.5,42,42.5,43,43.5,44,44.5,45,45.5,46,46.5,47,47.5,48,48.5,49,49.5,50,50.5,51,51.5,52,52.5,53,53.5,54,54.5,55,…	4.54340244358207,4.54051579345924,4.53760970207395,4.53468416023145,4.53173864964651,4.528773025263,4.52578713991055,4.52275921099024,4.519688761053,4.51656723420966,4.51339501175559,4.51018173987645,4.50691248273074,4.50360440021147,4.50026063212747,4.4968810984287,4.49346069997432,4.49000387417776,4.48650500391086,4.48296243345625,4.47938122340474,4.47574496854422,4.47206878404233,4.46834275109…
TE.20-mer.EX10/mis_7_T	TGTGTATCTTZCTCTTTCTC	GAGAAATAGAAAGATACACA	4,4.5,5,5.5,6,6.5,7,7.5,8,8.5,9,9.5,10,10.5,11,11.5,12,12.5,13,13.5,14,14.5,15,15.5,16,16.5,17,17.5,18,18.5,19,19.5,20,20.5,21,21.5,22,22.5,23,23.5,24,24.5,25,25.5,26,26.5,27,27.5,28,28.5,29,29.5,30,30.5,31,31.5,32,32.5,33,33.5,34,34.5,35,35.5,36,36.5,37,37.5,38,38.5,39,39.5,40,40.5,41,41.5,42,42.5,43,43.5,44,44.5,45,45.5,46,46.5,47,47.5,48,48.5,49,49.5,50,50.5,51,51.5,52,52.5,53,53.5,54,54.5,55,…	4.55117249763486,4.54825634515227,4.54532035544055,4.54236450676256,4.53938827693379,4.53639163641074,4.53337404808538,4.53030921884141,4.52718158590302,4.52399332036123,4.52075018497034,4.51747183147694,4.51414581111958,4.5107882274244,4.5074040784168,4.50398886127125,4.50052366756791,4.49701359433871,4.49347812706579,4.48990085076732,4.48627529535502,4.48263837232139,4.47898039304054,4.47526081…
TE.20-mer.EX10/mis_8_C	TGTGTATCTTZCTCTTTCTC	GAGAAAGCGAAAGATACACA	4,4.5,5,5.5,6,6.5,7,7.5,8,8.5,9,9.5,10,10.5,11,11.5,12,12.5,13,13.5,14,14.5,15,15.5,16,16.5,17,17.5,18,18.5,19,19.5,20,20.5,21,21.5,22,22.5,23,23.5,24,24.5,25,25.5,26,26.5,27,27.5,28,28.5,29,29.5,30,30.5,31,31.5,32,32.5,33,33.5,34,34.5,35,35.5,36,36.5,37,37.5,38,38.5,39,39.5,40,40.5,41,41.5,42,42.5,43,43.5,44,44.5,45,45.5,46,46.5,47,47.5,48,48.5,49,49.5,50,50.5,51,51.5,52,52.5,53,53.5,54,54.5,55,…	4.59101148622203,4.58725308732541,4.58346187897906,4.57963716897905,4.5757785916777,4.57188542451447,4.56795692427712,4.5639477604675,4.55986785983165,4.5557101294517,4.55148659428052,4.54722367548224,4.54290307037829,4.53852132879366,4.53410241835217,4.52963038663179,4.52508240105138,4.52045510288039,4.5157909491103,4.5110464379857,4.5062208215432,4.50135289396269,4.49644459954938,4.491432295972…
TE.20-mer.EX10/mis_8_C	TGTGTATCTTZCTCTTTCTC	GAGAAAGCGAAAGATACACA	4,4.5,5,5.5,6,6.5,7,7.5,8,8.5,9,9.5,10,10.5,11,11.5,12,12.5,13,13.5,14,14.5,15,15.5,16,16.5,17,17.5,18,18.5,19,19.5,20,20.5,21,21.5,22,22.5,23,23.5,24,24.5,25,25.5,26,26.5,27,27.5,28,28.5,29,29.5,30,30.5,31,31.5,32,32.5,33,33.5,34,34.5,35,35.5,36,36.5,37,37.5,38,38.5,39,39.5,40,40.5,41,41.5,42,42.5,43,43.5,44,44.5,45,45.5,46,46.5,47,47.5,48,48.5,49,49.5,50,50.5,51,51.5,52,52.5,53,53.5,54,54.5,55,…	4.49976719981129,4.4962022183415,4.49260759103693,4.48898310361042,4.48532797052573,4.48164195688582,4.477924246235,4.47412721000398,4.47024565126276,4.46630356072741,4.46232401177856,4.45827999403725,4.45418651942411,4.4500366832947,4.44581693989122,4.44150959808164,4.437162123284,4.43274343107477,4.42829211625513,4.42378095552024,4.4192231052203,4.41459518013561,4.40990321174744,4.4051195046046…
TE.20-mer.EX10/mis_8_C	TGTGTATCTTZCTCTTTCTC	GAGAAAGCGAAAGATACACA	4,4.5,5,5.5,6,6.5,7,7.5,8,8.5,9,9.5,10,10.5,11,11.5,12,12.5,13,13.5,14,14.5,15,15.5,16,16.5,17,17.5,18,18.5,19,19.5,20,20.5,21,21.5,22,22.5,23,23.5,24,24.5,25,25.5,26,26.5,27,27.5,28,28.5,29,29.5,30,30.5,31,31.5,32,32.5,33,33.5,34,34.5,35,35.5,36,36.5,37,37.5,38,38.5,39,39.5,40,40.5,41,41.5,42,42.5,43,43.5,44,44.5,45,45.5,46,46.5,47,47.5,48,48.5,49,49.5,50,50.5,51,51.5,52,52.5,53,53.5,54,54.5,55,…	4.51365473851631,4.51004488156715,4.50640476780657,4.50273402221017,4.49903184841837,4.49529798247738,4.49153159582386,4.48770414572348,4.48380189523601,4.47983232722871,4.47579797218538,4.47170834581841,4.46756578385487,4.46335598256204,4.45908505530619,4.45476256483636,4.45038307212362,4.44592676892345,4.44144249597747,4.43690143249909,4.43229344536793,4.42762614486398,4.42290978026573,4.418102…
TE.20-mer.EX10/mis_8_C	TGTGTATCTTZCTCTTTCTC	GAGAAAGCGAAAGATACACA	4,4.5,5,5.5,6,6.5,7,7.5,8,8.5,9,9.5,10,10.5,11,11.5,12,12.5,13,13.5,14,14.5,15,15.5,16,16.5,17,17.5,18,18.5,19,19.5,20,20.5,21,21.5,22,22.5,23,23.5,24,24.5,25,25.5,26,26.5,27,27.5,28,28.5,29,29.5,30,30.5,31,31.5,32,32.5,33,33.5,34,34.5,35,35.5,36,36.5,37,37.5,38,38.5,39,39.5,40,40.5,41,41.5,42,42.5,43,43.5,44,44.5,45,45.5,46,46.5,47,47.5,48,48.5,49,49.5,50,50.5,51,51.5,52,52.5,53,53.5,54,54.5,55,…	4.53978131719936,4.53622565057465,4.53264075982704,4.52902603107227,4.52538096343907,4.52170491269669,4.51799761226443,4.51420084261637,4.51031801862545,4.50636755170783,4.50235582428373,4.49828063469473,4.49415779553648,4.48998237199153,4.48574583711935,4.48145036833499,4.47709259033792,4.47265071425486,4.46817801119363,4.46362875011715,4.45900854050183,4.45432751298023,4.44961105858836,4.444773…
TE.20-mer.EX10/mis_8_G	TGTGTATCTTZCTCTTTCTC	GAGAAAGGGAAAGATACACA	4,4.5,5,5.5,6,6.5,7,7.5,8,8.5,9,9.5,10,10.5,11,11.5,12,12.5,13,13.5,14,14.5,15,15.5,16,16.5,17,17.5,18,18.5,19,19.5,20,20.5,21,21.5,22,22.5,23,23.5,24,24.5,25,25.5,26,26.5,27,27.5,28,28.5,29,29.5,30,30.5,31,31.5,32,32.5,33,33.5,34,34.5,35,35.5,36,36.5,37,37.5,38,38.5,39,39.5,40,40.5,41,41.5,42,42.5,43,43.5,44,44.5,45,45.5,46,46.5,47,47.5,48,48.5,49,49.5,50,50.5,51,51.5,52,52.5,53,53.5,54,54.5,55,…	4.56618898345123,4.56230059839893,4.55837708456649,4.55441780143603,4.55042196852822,4.54638915273245,4.5423185373287,4.53819293091451,4.53402839181055,4.52982455689132,4.52558804825918,4.52134223260781,4.51706664640908,4.51274188041069,4.50838061927427,4.50399389621539,4.49955375023962,4.49506607286521,4.4905596102531,4.48601695839146,4.48141869148011,4.47679178979964,4.47213819997457,4.46742976…
TE.20-mer.EX10/mis_8_G	TGTGTATCTTZCTCTTTCTC	GAGAAAGGGAAAGATACACA	4,4.5,5,5.5,6,6.5,7,7.5,8,8.5,9,9.5,10,10.5,11,11.5,12,12.5,13,13.5,14,14.5,15,15.5,16,16.5,17,17.5,18,18.5,19,19.5,20,20.5,21,21.5,22,22.5,23,23.5,24,24.5,25,25.5,26,26.5,27,27.5,28,28.5,29,29.5,30,30.5,31,31.5,32,32.5,33,33.5,34,34.5,35,35.5,36,36.5,37,37.5,38,38.5,39,39.5,40,40.5,41,41.5,42,42.5,43,43.5,44,44.5,45,45.5,46,46.5,47,47.5,48,48.5,49,49.5,50,50.5,51,51.5,52,52.5,53,53.5,54,54.5,55,…	4.45452748051952,4.45083116552016,4.44710327576484,4.44334295288202,4.43954978680249,4.43572319875314,4.43186275519086,4.42794564028267,4.42397389481541,4.4199618582931,4.41591274584829,4.41182603098943,4.40769947536308,4.40352698846524,4.3992913394438,4.39501764590191,4.39071843544955,4.3863946153266,4.38205560477115,4.37771139140951,4.37333210844196,4.3689128591752,4.3644568098372,4.35995077316…
TE.20-mer.EX10/mis_8_G	TGTGTATCTTZCTCTTTCTC	GAGAAAGGGAAAGATACACA	4,4.5,5,5.5,6,6.5,7,7.5,8,8.5,9,9.5,10,10.5,11,11.5,12,12.5,13,13.5,14,14.5,15,15.5,16,16.5,17,17.5,18,18.5,19,19.5,20,20.5,21,21.5,22,22.5,23,23.5,24,24.5,25,25.5,26,26.5,27,27.5,28,28.5,29,29.5,30,30.5,31,31.5,32,32.5,33,33.5,34,34.5,35,35.5,36,36.5,37,37.5,38,38.5,39,39.5,40,40.5,41,41.5,42,42.5,43,43.5,44,44.5,45,45.5,46,46.5,47,47.5,48,48.5,49,49.5,50,50.5,51,51.5,52,52.5,53,53.5,54,54.5,55,…	4.48536419302479,4.48165126905923,4.47790618368304,4.47412866766443,4.47031785905186,4.46647346381958,4.46259458396989,4.45865023568292,4.45466104597593,4.45063225803771,4.44655875699943,4.44245076286869,4.4383290253787,4.43415980399633,4.42994710374676,4.42571269450347,4.42144284613056,4.41711298227856,4.41277091085778,4.40840686517932,4.40400229033178,4.39955985565132,4.39509529042248,4.3905774…
TE.20-mer.EX10/mis_8_G	TGTGTATCTTZCTCTTTCTC	GAGAAAGGGAAAGATACACA	4,4.5,5,5.5,6,6.5,7,7.5,8,8.5,9,9.5,10,10.5,11,11.5,12,12.5,13,13.5,14,14.5,15,15.5,16,16.5,17,17.5,18,18.5,19,19.5,20,20.5,21,21.5,22,22.5,23,23.5,24,24.5,25,25.5,26,26.5,27,27.5,28,28.5,29,29.5,30,30.5,31,31.5,32,32.5,33,33.5,34,34.5,35,35.5,36,36.5,37,37.5,38,38.5,39,39.5,40,40.5,41,41.5,42,42.5,43,43.5,44,44.5,45,45.5,46,46.5,47,47.5,48,48.5,49,49.5,50,50.5,51,51.5,52,52.5,53,53.5,54,54.5,55,…	4.48258805543482,4.47890168195248,4.47518374976936,4.4714337138741,4.46765086705768,4.46383492993223,4.45998516656463,4.45606465576785,4.45209048866268,4.44807280818077,4.44400011440319,4.43990905428354,4.43579994723189,4.43164805355143,4.4274547855316,4.42323849906223,4.41895754133251,4.41460420786177,4.41021642073484,4.40577753727941,4.40129350502391,4.39678777485844,4.39227317758043,4.38770973…
TE.20-mer.EX10/mis_8_T	TGTGTATCTTZCTCTTTCTC	GAGAAAGTGAAAGATACACA	4,4.5,5,5.5,6,6.5,7,7.5,8,8.5,9,9.5,10,10.5,11,11.5,12,12.5,13,13.5,14,14.5,15,15.5,16,16.5,17,17.5,18,18.5,19,19.5,20,20.5,21,21.5,22,22.5,23,23.5,24,24.5,25,25.5,26,26.5,27,27.5,28,28.5,29,29.5,30,30.5,31,31.5,32,32.5,33,33.5,34,34.5,35,35.5,36,36.5,37,37.5,38,38.5,39,39.5,40,40.5,41,41.5,42,42.5,43,43.5,44,44.5,45,45.5,46,46.5,47,47.5,48,48.5,49,49.5,50,50.5,51,51.5,52,52.5,53,53.5,54,54.5,55,…	4.63829502898496,4.63584339876917,4.63337795129979,4.63089832618072,4.62840456437024,4.62589629761958,4.62337356356043,4.62080239905351,4.61816936828581,4.61547248587249,4.61270768961843,4.60989841564164,4.60703543152025,4.60412848791793,4.60120543675438,4.59825272083531,4.59525012539076,4.59220019311536,4.58910497650154,4.58592816226374,4.58269615306134,4.57942035170524,4.57610835842379,4.572748…
TE.20-mer.EX10/mis_8_T	TGTGTATCTTZCTCTTTCTC	GAGAAAGTGAAAGATACACA	4,4.5,5,5.5,6,6.5,7,7.5,8,8.5,9,9.5,10,10.5,11,11.5,12,12.5,13,13.5,14,14.5,15,15.5,16,16.5,17,17.5,18,18.5,19,19.5,20,20.5,21,21.5,22,22.5,23,23.5,24,24.5,25,25.5,26,26.5,27,27.5,28,28.5,29,29.5,30,30.5,31,31.5,32,32.5,33,33.5,34,34.5,35,35.5,36,36.5,37,37.5,38,38.5,39,39.5,40,40.5,41,41.5,42,42.5,43,43.5,44,44.5,45,45.5,46,46.5,47,47.5,48,48.5,49,49.5,50,50.5,51,51.5,52,52.5,53,53.5,54,54.5,55,…	4.5500217999762,4.54761916812705,4.54520317030516,4.54277365696696,4.54033047604501,4.5378734728909,4.53540249021653,4.53287395271133,4.53027322738607,4.52762384390309,4.52492993067761,4.52218866796847,4.5193926939722,4.51655890580553,4.51368321780293,4.51078273476478,4.50785034182405,4.50488918762795,4.50189129628572,4.49884640442225,4.4957213493142,4.49253368679887,4.4892909240443,4.48599951298…
TE.20-mer.EX10/mis_8_T	TGTGTATCTTZCTCTTTCTC	GAGAAAGTGAAAGATACACA	4,4.5,5,5.5,6,6.5,7,7.5,8,8.5,9,9.5,10,10.5,11,11.5,12,12.5,13,13.5,14,14.5,15,15.5,16,16.5,17,17.5,18,18.5,19,19.5,20,20.5,21,21.5,22,22.5,23,23.5,24,24.5,25,25.5,26,26.5,27,27.5,28,28.5,29,29.5,30,30.5,31,31.5,32,32.5,33,33.5,34,34.5,35,35.5,36,36.5,37,37.5,38,38.5,39,39.5,40,40.5,41,41.5,42,42.5,43,43.5,44,44.5,45,45.5,46,46.5,47,47.5,48,48.5,49,49.5,50,50.5,51,51.5,52,52.5,53,53.5,54,54.5,55,…	4.55614612660476,4.55381326703954,4.55146780856113,4.54910973699812,4.54673866865351,4.54435470816287,4.54195746451267,4.53949186847272,4.53696880841611,4.5343970027442,4.53177988099778,4.52911363001302,4.52640299509031,4.52363826979936,4.52081341882254,4.51793581198461,4.51500863048865,4.51203834304495,4.50904101005033,4.50600483227784,4.50291754111579,4.49978629932729,4.49660726534545,4.4933671…
TE.20-mer.EX10/mis_8_T	TGTGTATCTTZCTCTTTCTC	GAGAAAGTGAAAGATACACA	4,4.5,5,5.5,6,6.5,7,7.5,8,8.5,9,9.5,10,10.5,11,11.5,12,12.5,13,13.5,14,14.5,15,15.5,16,16.5,17,17.5,18,18.5,19,19.5,20,20.5,21,21.5,22,22.5,23,23.5,24,24.5,25,25.5,26,26.5,27,27.5,28,28.5,29,29.5,30,30.5,31,31.5,32,32.5,33,33.5,34,34.5,35,35.5,36,36.5,37,37.5,38,38.5,39,39.5,40,40.5,41,41.5,42,42.5,43,43.5,44,44.5,45,45.5,46,46.5,47,47.5,48,48.5,49,49.5,50,50.5,51,51.5,52,52.5,53,53.5,54,54.5,55,…	4.57283258361729,4.57048678150766,4.56812812252243,4.56575658364686,4.56337214213172,4.56097441747377,4.55856338153666,4.55607672959982,4.55352646769287,4.55092047037702,4.54825929457982,4.54555438357389,4.54281198726583,4.54002824281755,4.53719262998967,4.53430665600663,4.53137710137249,4.5283911173338,4.52537280235263,4.52231157736603,4.51920799295585,4.51604593852029,4.51285255939948,4.5095674…
TE.20-mer.EX10/mis_9_A	TGTGTATCTTZCTCTTTCTC	GAGAAAGAAAAAGATACACA	4,4.5,5,5.5,6,6.5,7,7.5,8,8.5,9,9.5,10,10.5,11,11.5,12,12.5,13,13.5,14,14.5,15,15.5,16,16.5,17,17.5,18,18.5,19,19.5,20,20.5,21,21.5,22,22.5,23,23.5,24,24.5,25,25.5,26,26.5,27,27.5,28,28.5,29,29.5,30,30.5,31,31.5,32,32.5,33,33.5,34,34.5,35,35.5,36,36.5,37,37.5,38,38.5,39,39.5,40,40.5,41,41.5,42,42.5,43,43.5,44,44.5,45,45.5,46,46.5,47,47.5,48,48.5,49,49.5,50,50.5,51,51.5,52,52.5,53,53.5,54,54.5,55,…	4.30261747714891,4.29904508378009,4.29544306094047,4.2918109130223,4.28814813187792,4.28445419639313,4.28072857204227,4.27698218608913,4.27320945188767,4.26942350770488,4.26561958315388,4.26181436992855,4.25798870872964,4.25415735054405,4.25030970678436,4.24644195140614,4.24255161471997,4.23864516677344,4.23474221813949,4.23083552680693,4.22690084302782,4.22297644989339,4.21905403828033,4.2150858…
TE.20-mer.EX10/mis_9_A	TGTGTATCTTZCTCTTTCTC	GAGAAAGAAAAAGATACACA	4,4.5,5,5.5,6,6.5,7,7.5,8,8.5,9,9.5,10,10.5,11,11.5,12,12.5,13,13.5,14,14.5,15,15.5,16,16.5,17,17.5,18,18.5,19,19.5,20,20.5,21,21.5,22,22.5,23,23.5,24,24.5,25,25.5,26,26.5,27,27.5,28,28.5,29,29.5,30,30.5,31,31.5,32,32.5,33,33.5,34,34.5,35,35.5,36,36.5,37,37.5,38,38.5,39,39.5,40,40.5,41,41.5,42,42.5,43,43.5,44,44.5,45,45.5,46,46.5,47,47.5,48,48.5,49,49.5,50,50.5,51,51.5,52,52.5,53,53.5,54,54.5,55,…	4.29789504497286,4.29405400196305,4.29017868414448,4.28626824966128,4.28232251174912,4.2783403675084,4.27432160284914,4.27024269267621,4.26613311053469,4.26200683801241,4.2578443429453,4.25365803415284,4.24948086274179,4.24524806240079,4.24097484794289,4.2366964400358,4.23242531123764,4.22815388055683,4.22397306524021,4.21987334861814,4.21583180267219,4.21184216297803,4.20787958164093,4.203875080…
TE.20-mer.EX10/mis_9_A	TGTGTATCTTZCTCTTTCTC	GAGAAAGAAAAAGATACACA	4,4.5,5,5.5,6,6.5,7,7.5,8,8.5,9,9.5,10,10.5,11,11.5,12,12.5,13,13.5,14,14.5,15,15.5,16,16.5,17,17.5,18,18.5,19,19.5,20,20.5,21,21.5,22,22.5,23,23.5,24,24.5,25,25.5,26,26.5,27,27.5,28,28.5,29,29.5,30,30.5,31,31.5,32,32.5,33,33.5,34,34.5,35,35.5,36,36.5,37,37.5,38,38.5,39,39.5,40,40.5,41,41.5,42,42.5,43,43.5,44,44.5,45,45.5,46,46.5,47,47.5,48,48.5,49,49.5,50,50.5,51,51.5,52,52.5,53,53.5,54,54.5,55,…	4.2821431507723,4.27872457082513,4.27527886763873,4.2718058396358,4.26830457983943,4.2647748634959,4.26121646224527,4.25761618554537,4.25396233936661,4.25029189094154,4.24660418719097,4.24288167452377,4.2391502664588,4.23541607129761,4.23166579419729,4.22791574226802,4.22416490871874,4.22040231443071,4.2166366387812,4.21285265788616,4.20905554537459,4.20524335122891,4.20141651691151,4.19755648872…
TE.20-mer.EX10/mis_9_A	TGTGTATCTTZCTCTTTCTC	GAGAAAGAAAAAGATACACA	4,4.5,5,5.5,6,6.5,7,7.5,8,8.5,9,9.5,10,10.5,11,11.5,12,12.5,13,13.5,14,14.5,15,15.5,16,16.5,17,17.5,18,18.5,19,19.5,20,20.5,21,21.5,22,22.5,23,23.5,24,24.5,25,25.5,26,26.5,27,27.5,28,28.5,29,29.5,30,30.5,31,31.5,32,32.5,33,33.5,34,34.5,35,35.5,36,36.5,37,37.5,38,38.5,39,39.5,40,40.5,41,41.5,42,42.5,43,43.5,44,44.5,45,45.5,46,46.5,47,47.5,48,48.5,49,49.5,50,50.5,51,51.5,52,52.5,53,53.5,54,54.5,55,…	4.35823532052947,4.35459569009357,4.35092549313171,4.34722381977335,4.34349052099848,4.33972465279359,4.33592584402839,4.33211110072726,4.32827376949454,4.32441478174844,4.32054922415193,4.31667094534623,4.31278477442376,4.30887439130579,4.30494483439397,4.30098982156632,4.29700722694748,4.29299662075703,4.28900891153946,4.2850236766731,4.28102745534543,4.27703634713565,4.2730494471262,4.26900573…
TE.20-mer.EX10/mis_9_C	TGTGTATCTTZCTCTTTCTC	GAGAAAGACAAAGATACACA	4,4.5,5,5.5,6,6.5,7,7.5,8,8.5,9,9.5,10,10.5,11,11.5,12,12.5,13,13.5,14,14.5,15,15.5,16,16.5,17,17.5,18,18.5,19,19.5,20,20.5,21,21.5,22,22.5,23,23.5,24,24.5,25,25.5,26,26.5,27,27.5,28,28.5,29,29.5,30,30.5,31,31.5,32,32.5,33,33.5,34,34.5,35,35.5,36,36.5,37,37.5,38,38.5,39,39.5,40,40.5,41,41.5,42,42.5,43,43.5,44,44.5,45,45.5,46,46.5,47,47.5,48,48.5,49,49.5,50,50.5,51,51.5,52,52.5,53,53.5,54,54.5,55,…	4.03180984960718,4.02872900143559,4.02562573233798,4.02250054138455,4.01935228303071,4.01618145419413,4.0129868829365,4.00973806411334,4.00643437824604,4.00311011159474,3.99976672122226,3.99639651631506,3.99302422696241,3.98964467249564,3.98622785415783,3.98279614058753,3.97938445906452,3.97596228875966,3.97257770696159,3.96923274311935,3.96589235264537,3.96258003814214,3.95927422627797,3.9559363…
TE.20-mer.EX10/mis_9_C	TGTGTATCTTZCTCTTTCTC	GAGAAAGACAAAGATACACA	4,4.5,5,5.5,6,6.5,7,7.5,8,8.5,9,9.5,10,10.5,11,11.5,12,12.5,13,13.5,14,14.5,15,15.5,16,16.5,17,17.5,18,18.5,19,19.5,20,20.5,21,21.5,22,22.5,23,23.5,24,24.5,25,25.5,26,26.5,27,27.5,28,28.5,29,29.5,30,30.5,31,31.5,32,32.5,33,33.5,34,34.5,35,35.5,36,36.5,37,37.5,38,38.5,39,39.5,40,40.5,41,41.5,42,42.5,43,43.5,44,44.5,45,45.5,46,46.5,47,47.5,48,48.5,49,49.5,50,50.5,51,51.5,52,52.5,53,53.5,54,54.5,55,…	4.01724918012274,4.01426593565511,4.01126205693949,4.00823683040921,4.00519081185553,4.00212327840176,3.99903348869095,3.99587289479787,3.99264893726568,3.98939997773528,3.98611262903181,3.98277987391196,3.97944001518417,3.97608161493095,3.97269889152483,3.96931664701406,3.96594496450771,3.96256631008321,3.95921602949023,3.95590364151928,3.95260600015852,3.94932266138037,3.94604529177297,3.942743…
TE.20-mer.EX10/mis_9_C	TGTGTATCTTZCTCTTTCTC	GAGAAAGACAAAGATACACA	4,4.5,5,5.5,6,6.5,7,7.5,8,8.5,9,9.5,10,10.5,11,11.5,12,12.5,13,13.5,14,14.5,15,15.5,16,16.5,17,17.5,18,18.5,19,19.5,20,20.5,21,21.5,22,22.5,23,23.5,24,24.5,25,25.5,26,26.5,27,27.5,28,28.5,29,29.5,30,30.5,31,31.5,32,32.5,33,33.5,34,34.5,35,35.5,36,36.5,37,37.5,38,38.5,39,39.5,40,40.5,41,41.5,42,42.5,43,43.5,44,44.5,45,45.5,46,46.5,47,47.5,48,48.5,49,49.5,50,50.5,51,51.5,52,52.5,53,53.5,54,54.5,55,…	4.01313901773396,4.01003692526605,4.00691294300587,4.00376632629399,4.0005963110462,3.99740342378617,3.99418644864568,3.99093304966338,3.98765509465706,3.98435986391906,3.98105849310631,3.97771903374392,3.97439884441009,3.97107071679502,3.96774261632916,3.96439588580745,3.96106259386286,3.95769969049823,3.95435492890375,3.95100511261802,3.94765473427675,3.94429410793374,3.94093464062934,3.9375384…
TE.20-mer.EX10/mis_9_C	TGTGTATCTTZCTCTTTCTC	GAGAAAGACAAAGATACACA	4,4.5,5,5.5,6,6.5,7,7.5,8,8.5,9,9.5,10,10.5,11,11.5,12,12.5,13,13.5,14,14.5,15,15.5,16,16.5,17,17.5,18,18.5,19,19.5,20,20.5,21,21.5,22,22.5,23,23.5,24,24.5,25,25.5,26,26.5,27,27.5,28,28.5,29,29.5,30,30.5,31,31.5,32,32.5,33,33.5,34,34.5,35,35.5,36,36.5,37,37.5,38,38.5,39,39.5,40,40.5,41,41.5,42,42.5,43,43.5,44,44.5,45,45.5,46,46.5,47,47.5,48,48.5,49,49.5,50,50.5,51,51.5,52,52.5,53,53.5,54,54.5,55,…	4.1241033282073,4.12053708041369,4.11694097365181,4.11331517565627,4.10965851451615,4.1059708034998,4.10225185396769,4.09850286006258,4.09471214235884,4.09092186421508,4.0871166942719,4.08330764521375,4.07951769391438,4.07574800414591,4.07196076204564,4.06818697532033,4.06440594564926,4.06059699679726,4.05680007467867,4.05304116173746,4.04926532717132,4.04550995903646,4.04176956815333,4.038005834…
TE.20-mer.EX10/mis_9_T	TGTGTATCTTZCTCTTTCTC	GAGAAAGATAAAGATACACA	4,4.5,5,5.5,6,6.5,7,7.5,8,8.5,9,9.5,10,10.5,11,11.5,12,12.5,13,13.5,14,14.5,15,15.5,16,16.5,17,17.5,18,18.5,19,19.5,20,20.5,21,21.5,22,22.5,23,23.5,24,24.5,25,25.5,26,26.5,27,27.5,28,28.5,29,29.5,30,30.5,31,31.5,32,32.5,33,33.5,34,34.5,35,35.5,36,36.5,37,37.5,38,38.5,39,39.5,40,40.5,41,41.5,42,42.5,43,43.5,44,44.5,45,45.5,46,46.5,47,47.5,48,48.5,49,49.5,50,50.5,51,51.5,52,52.5,53,53.5,54,54.5,55,…	4.10032711349776,4.09776941264912,4.09519655939038,4.09260837311832,4.09000431697726,4.08738490766175,4.08474960369155,4.08211726351068,4.07948406085436,4.07684461964475,4.07420551301138,4.07156795039555,4.06891278909186,4.06625471759674,4.06358552936729,4.06091531078432,4.05822667398804,4.05552663902371,4.05281855771358,4.05008806612892,4.04732004724025,4.0445393684297,4.04174392680134,4.0389208…
TE.20-mer.EX10/mis_9_T	TGTGTATCTTZCTCTTTCTC	GAGAAAGATAAAGATACACA	4,4.5,5,5.5,6,6.5,7,7.5,8,8.5,9,9.5,10,10.5,11,11.5,12,12.5,13,13.5,14,14.5,15,15.5,16,16.5,17,17.5,18,18.5,19,19.5,20,20.5,21,21.5,22,22.5,23,23.5,24,24.5,25,25.5,26,26.5,27,27.5,28,28.5,29,29.5,30,30.5,31,31.5,32,32.5,33,33.5,34,34.5,35,35.5,36,36.5,37,37.5,38,38.5,39,39.5,40,40.5,41,41.5,42,42.5,43,43.5,44,44.5,45,45.5,46,46.5,47,47.5,48,48.5,49,49.5,50,50.5,51,51.5,52,52.5,53,53.5,54,54.5,55,…	4.10184429829893,4.09920258511689,4.09654470461049,4.09387010779614,4.09117928944249,4.08847169521903,4.08574675815313,4.08299708213001,4.08023674561596,4.07749217931174,4.07476123640715,4.07201374785202,4.06929542041012,4.06657263891789,4.06383117964022,4.06107343702933,4.05831515891874,4.05551020536192,4.0527024046225,4.0498747839933,4.04702980163571,4.04416331325942,4.04129989415224,4.03840594…
TE.20-mer.EX10/mis_9_T	TGTGTATCTTZCTCTTTCTC	GAGAAAGATAAAGATACACA	4,4.5,5,5.5,6,6.5,7,7.5,8,8.5,9,9.5,10,10.5,11,11.5,12,12.5,13,13.5,14,14.5,15,15.5,16,16.5,17,17.5,18,18.5,19,19.5,20,20.5,21,21.5,22,22.5,23,23.5,24,24.5,25,25.5,26,26.5,27,27.5,28,28.5,29,29.5,30,30.5,31,31.5,32,32.5,33,33.5,34,34.5,35,35.5,36,36.5,37,37.5,38,38.5,39,39.5,40,40.5,41,41.5,42,42.5,43,43.5,44,44.5,45,45.5,46,46.5,47,47.5,48,48.5,49,49.5,50,50.5,51,51.5,52,52.5,53,53.5,54,54.5,55,…	4.08406375835814,4.08158851552036,4.07909908423675,4.07659566498198,4.07407736528214,4.07154437776112,4.0689969005812,4.06645004501658,4.06389716275419,4.06131636374165,4.05871520472777,4.05609684576234,4.053457997002,4.05081228837517,4.04817912746522,4.0455432002337,4.04289589804976,4.0402351309262,4.0375559701135,4.03483011813082,4.03208059532844,4.0293208613106,4.02655491742428,4.0237663107911…
TE.20-mer.EX10/mis_9_T	TGTGTATCTTZCTCTTTCTC	GAGAAAGATAAAGATACACA	4,4.5,5,5.5,6,6.5,7,7.5,8,8.5,9,9.5,10,10.5,11,11.5,12,12.5,13,13.5,14,14.5,15,15.5,16,16.5,17,17.5,18,18.5,19,19.5,20,20.5,21,21.5,22,22.5,23,23.5,24,24.5,25,25.5,26,26.5,27,27.5,28,28.5,29,29.5,30,30.5,31,31.5,32,32.5,33,33.5,34,34.5,35,35.5,36,36.5,37,37.5,38,38.5,39,39.5,40,40.5,41,41.5,42,42.5,43,43.5,44,44.5,45,45.5,46,46.5,47,47.5,48,48.5,49,49.5,50,50.5,51,51.5,52,52.5,53,53.5,54,54.5,55,…	4.15777972443374,4.15411983007008,4.15042883066337,4.1467061929616,4.14295105739349,4.13916348480011,4.13534258916737,4.13165843543479,4.12805952016005,4.12456714732913,4.12118776069287,4.11789080067994,4.11467602346628,4.11155082712089,4.10848350130768,4.10543830734334,4.10241415169811,4.09938088139464,4.09636906648197,4.09335478464997,4.09033918891872,4.08731351868533,4.08432027257798,4.0813015…
TE.20-mer.EX12/full	TGTGTATCZTTCTCTTTCTC	GAGAAAGAGAAAGATACACA	4,4.5,5,5.5,6,6.5,7,7.5,8,8.5,9,9.5,10,10.5,11,11.5,12,12.5,13,13.5,14,14.5,15,15.5,16,16.5,17,17.5,18,18.5,19,19.5,20,20.5,21,21.5,22,22.5,23,23.5,24,24.5,25,25.5,26,26.5,27,27.5,28,28.5,29,29.5,30,30.5,31,31.5,32,32.5,33,33.5,34,34.5,35,35.5,36,36.5,37,37.5,38,38.5,39,39.5,40,40.5,41,41.5,42,42.5,43,43.5,44,44.5,45,45.5,46,46.5,47,47.5,48,48.5,49,49.5,50,50.5,51,51.5,52,52.5,53,53.5,54,54.5,55,…	4.66250907965918,4.65990032950012,4.65727571856186,4.65463514958654,4.65197852411633,4.64930545033226,4.64661591987372,4.64386772284401,4.6410780080372,4.63826636176937,4.63542603811228,4.63253138925745,4.62959408409454,4.62659963461839,4.62353872358549,4.62043371024334,4.61729700766734,4.61413421177964,4.61096629664455,4.60780853440984,4.60463476732418,4.60146688311945,4.59829554480626,4.5950994…
TE.20-mer.EX12/full	TGTGTATCZTTCTCTTTCTC	GAGAAAGAGAAAGATACACA	4,4.5,5,5.5,6,6.5,7,7.5,8,8.5,9,9.5,10,10.5,11,11.5,12,12.5,13,13.5,14,14.5,15,15.5,16,16.5,17,17.5,18,18.5,19,19.5,20,20.5,21,21.5,22,22.5,23,23.5,24,24.5,25,25.5,26,26.5,27,27.5,28,28.5,29,29.5,30,30.5,31,31.5,32,32.5,33,33.5,34,34.5,35,35.5,36,36.5,37,37.5,38,38.5,39,39.5,40,40.5,41,41.5,42,42.5,43,43.5,44,44.5,45,45.5,46,46.5,47,47.5,48,48.5,49,49.5,50,50.5,51,51.5,52,52.5,53,53.5,54,54.5,55,…	4.49830531464996,4.49560968493049,4.49289707950636,4.49016756506944,4.48742078724356,4.48465652626617,4.48187455815146,4.47909641542485,4.4763099591419,4.47350492539802,4.47067739566601,4.46783562516315,4.46497126656871,4.46210152818522,4.45922657970877,4.45635798493995,4.4534736795843,4.45056178016779,4.44763130945844,4.44466111904055,4.44163905855572,4.43860657848423,4.43557794459423,4.43252563…
TE.20-mer.EX12/full	TGTGTATCZTTCTCTTTCTC	GAGAAAGAGAAAGATACACA	4,4.5,5,5.5,6,6.5,7,7.5,8,8.5,9,9.5,10,10.5,11,11.5,12,12.5,13,13.5,14,14.5,15,15.5,16,16.5,17,17.5,18,18.5,19,19.5,20,20.5,21,21.5,22,22.5,23,23.5,24,24.5,25,25.5,26,26.5,27,27.5,28,28.5,29,29.5,30,30.5,31,31.5,32,32.5,33,33.5,34,34.5,35,35.5,36,36.5,37,37.5,38,38.5,39,39.5,40,40.5,41,41.5,42,42.5,43,43.5,44,44.5,45,45.5,46,46.5,47,47.5,48,48.5,49,49.5,50,50.5,51,51.5,52,52.5,53,53.5,54,54.5,55,…	4.52970247317439,4.52729960840222,4.5248832453701,4.5224534931398,4.52001007063021,4.51755269125106,4.51508146070661,4.51258194612365,4.51003750072684,4.5074483608968,4.50481299796028,4.50213093396591,4.49942725282903,4.49669667097392,4.49396566266871,4.49123096553123,4.4884747083152,4.48567487215965,4.48286201179241,4.47999169924092,4.47706638538413,4.47411963009073,4.47115289070576,4.4681409176…
TE.20-mer.EX12/full	TGTGTATCZTTCTCTTTCTC	GAGAAAGAGAAAGATACACA	4,4.5,5,5.5,6,6.5,7,7.5,8,8.5,9,9.5,10,10.5,11,11.5,12,12.5,13,13.5,14,14.5,15,15.5,16,16.5,17,17.5,18,18.5,19,19.5,20,20.5,21,21.5,22,22.5,23,23.5,24,24.5,25,25.5,26,26.5,27,27.5,28,28.5,29,29.5,30,30.5,31,31.5,32,32.5,33,33.5,34,34.5,35,35.5,36,36.5,37,37.5,38,38.5,39,39.5,40,40.5,41,41.5,42,42.5,43,43.5,44,44.5,45,45.5,46,46.5,47,47.5,48,48.5,49,49.5,50,50.5,51,51.5,52,52.5,53,53.5,54,54.5,55,…	4.50772461940131,4.50511930518896,4.50249840398284,4.49986158995615,4.49720853047678,4.49453930314044,4.49185342896218,4.48919786868859,4.48655288588706,4.48389924937984,4.48122313249896,4.4785006971599,4.47574119269556,4.47295030317831,4.47013474260253,4.46730362280803,4.46446137848439,4.46158015566892,4.45868769561852,4.45577781890349,4.45283897537284,4.44988334614891,4.44691087849022,4.4438891…
TE.20-mer.EX12/full	TGTGTATCZTTCTCTTTCTC	GAGAAAGAGAAAGATACACA	4,4.5,5,5.5,6,6.5,7,7.5,8,8.5,9,9.5,10,10.5,11,11.5,12,12.5,13,13.5,14,14.5,15,15.5,16,16.5,17,17.5,18,18.5,19,19.5,20,20.5,21,21.5,22,22.5,23,23.5,24,24.5,25,25.5,26,26.5,27,27.5,28,28.5,29,29.5,30,30.5,31,31.5,32,32.5,33,33.5,34,34.5,35,35.5,36,36.5,37,37.5,38,38.5,39,39.5,40,40.5,41,41.5,42,42.5,43,43.5,44,44.5,45,45.5,46,46.5,47,47.5,48,48.5,49,49.5,50,50.5,51,51.5,52,52.5,53,53.5,54,54.5,55,…	4.38324897830133,4.38067568837257,4.37808706020982,4.37548290986736,4.37286305007051,4.37022729013483,4.36757543588281,4.36491759898572,4.36225584359474,4.35960063432564,4.35696421977268,4.35432764488081,4.35168153598478,4.34901473381876,4.34634006280114,4.34361318595325,4.34085045605158,4.33807641927859,4.33529498463056,4.33246128502577,4.32961263420492,4.32675520326907,4.32385742092913,4.320921…
TE.20-mer.EX12/full	TGTGTATCZTTCTCTTTCTC	GAGAAAGAGAAAGATACACA	4,4.5,5,5.5,6,6.5,7,7.5,8,8.5,9,9.5,10,10.5,11,11.5,12,12.5,13,13.5,14,14.5,15,15.5,16,16.5,17,17.5,18,18.5,19,19.5,20,20.5,21,21.5,22,22.5,23,23.5,24,24.5,25,25.5,26,26.5,27,27.5,28,28.5,29,29.5,30,30.5,31,31.5,32,32.5,33,33.5,34,34.5,35,35.5,36,36.5,37,37.5,38,38.5,39,39.5,40,40.5,41,41.5,42,42.5,43,43.5,44,44.5,45,45.5,46,46.5,47,47.5,48,48.5,49,49.5,50,50.5,51,51.5,52,52.5,53,53.5,54,54.5,55,…	4.55494756204178,4.5526230812031,4.55028596971215,4.54793633619926,4.54557392144524,4.54319846130483,4.54081006163883,4.53842517365591,4.53602572649837,4.53361599944683,4.53118643620373,4.52874127669705,4.52626792314927,4.52377702238432,4.52125723671648,4.51869591061864,4.51610033277082,4.51346944447573,4.51081917257432,4.50815181940454,4.5054734072466,4.50279734158373,4.50011511895845,4.49737892…
TE.20-mer.EX12/full	TGTGTATCZTTCTCTTTCTC	GAGAAAGAGAAAGATACACA	4,4.5,5,5.5,6,6.5,7,7.5,8,8.5,9,9.5,10,10.5,11,11.5,12,12.5,13,13.5,14,14.5,15,15.5,16,16.5,17,17.5,18,18.5,19,19.5,20,20.5,21,21.5,22,22.5,23,23.5,24,24.5,25,25.5,26,26.5,27,27.5,28,28.5,29,29.5,30,30.5,31,31.5,32,32.5,33,33.5,34,34.5,35,35.5,36,36.5,37,37.5,38,38.5,39,39.5,40,40.5,41,41.5,42,42.5,43,43.5,44,44.5,45,45.5,46,46.5,47,47.5,48,48.5,49,49.5,50,50.5,51,51.5,52,52.5,53,53.5,54,54.5,55,…	4.50454507361431,4.50209307645336,4.49962715684048,4.49714715576892,4.49465305052954,4.49214439930384,4.48962117291557,4.48707839059855,4.48451095481801,4.48190791991448,4.47925807443706,4.47657920660824,4.47388254526445,4.47116609962624,4.46843004529326,4.46570384299593,4.46295204370974,4.46017471931705,4.45737876200119,4.45457307425991,4.45173609741628,4.4488849466602,4.44601433223038,4.4430926…
TE.20-mer.EX12/full	TGTGTATCZTTCTCTTTCTC	GAGAAAGAGAAAGATACACA	4,4.5,5,5.5,6,6.5,7,7.5,8,8.5,9,9.5,10,10.5,11,11.5,12,12.5,13,13.5,14,14.5,15,15.5,16,16.5,17,17.5,18,18.5,19,19.5,20,20.5,21,21.5,22,22.5,23,23.5,24,24.5,25,25.5,26,26.5,27,27.5,28,28.5,29,29.5,30,30.5,31,31.5,32,32.5,33,33.5,34,34.5,35,35.5,36,36.5,37,37.5,38,38.5,39,39.5,40,40.5,41,41.5,42,42.5,43,43.5,44,44.5,45,45.5,46,46.5,47,47.5,48,48.5,49,49.5,50,50.5,51,51.5,52,52.5,53,53.5,54,54.5,55,…	4.53222870475212,4.52971914629354,4.52719513109771,4.52465623138284,4.52210253237587,4.51953372847751,4.51694950785668,4.51435712594279,4.51176013749548,4.50914846745588,4.50652086154144,4.50387467483922,4.50124472252715,4.4985885511355,4.49591963887503,4.49323798989236,4.4905437499649,4.48778819908833,4.48502784681471,4.48224368575096,4.47941636126774,4.47655630459599,4.47369611095705,4.47078419…
TE.20-mer.EX12/full	TGTGTATCZTTCTCTTTCTC	GAGAAAGAGAAAGATACACA	4,4.5,5,5.5,6,6.5,7,7.5,8,8.5,9,9.5,10,10.5,11,11.5,12,12.5,13,13.5,14,14.5,15,15.5,16,16.5,17,17.5,18,18.5,19,19.5,20,20.5,21,21.5,22,22.5,23,23.5,24,24.5,25,25.5,26,26.5,27,27.5,28,28.5,29,29.5,30,30.5,31,31.5,32,32.5,33,33.5,34,34.5,35,35.5,36,36.5,37,37.5,38,38.5,39,39.5,40,40.5,41,41.5,42,42.5,43,43.5,44,44.5,45,45.5,46,46.5,47,47.5,48,48.5,49,49.5,50,50.5,51,51.5,52,52.5,53,53.5,54,54.5,55,…	4.35847927851091,4.35612628813625,4.3537604798742,4.35138171330892,4.34898984570454,4.34658473195377,4.34416622452505,4.34168434516314,4.33916095322257,4.33657619721219,4.33398180274802,4.3313533893066,4.32869654312359,4.32600017728645,4.32328572832365,4.32053469164986,4.31775567035046,4.31494907809218,4.31212042034148,4.30927897075858,4.3064254564833,4.30357141944384,4.30070676031098,4.297836642…
TE.20-mer.EX12/full	TGTGTATCZTTCTCTTTCTC	GAGAAAGAGAAAGATACACA	4,4.5,5,5.5,6,6.5,7,7.5,8,8.5,9,9.5,10,10.5,11,11.5,12,12.5,13,13.5,14,14.5,15,15.5,16,16.5,17,17.5,18,18.5,19,19.5,20,20.5,21,21.5,22,22.5,23,23.5,24,24.5,25,25.5,26,26.5,27,27.5,28,28.5,29,29.5,30,30.5,31,31.5,32,32.5,33,33.5,34,34.5,35,35.5,36,36.5,37,37.5,38,38.5,39,39.5,40,40.5,41,41.5,42,42.5,43,43.5,44,44.5,45,45.5,46,46.5,47,47.5,48,48.5,49,49.5,50,50.5,51,51.5,52,52.5,53,53.5,54,54.5,55,…	4.41231402182958,4.40958690166708,4.40684271867722,4.40408108565737,4.40130177925997,4.39850439832963,4.39568905663154,4.39287327267147,4.39004194364434,4.3872046777546,4.38435305566069,4.3814959370974,4.37860119040156,4.37569250501174,4.37275850059207,4.36980046214373,4.36682549702473,4.36382381128774,4.36081069576039,4.35777805363073,4.35470739075745,4.35158393752777,4.34845206976893,4.34528960…
TE.20-mer.EX12/full	TGTGTATCZTTCTCTTTCTC	GAGAAAGAGAAAGATACACA	4,4.5,5,5.5,6,6.5,7,7.5,8,8.5,9,9.5,10,10.5,11,11.5,12,12.5,13,13.5,14,14.5,15,15.5,16,16.5,17,17.5,18,18.5,19,19.5,20,20.5,21,21.5,22,22.5,23,23.5,24,24.5,25,25.5,26,26.5,27,27.5,28,28.5,29,29.5,30,30.5,31,31.5,32,32.5,33,33.5,34,34.5,35,35.5,36,36.5,37,37.5,38,38.5,39,39.5,40,40.5,41,41.5,42,42.5,43,43.5,44,44.5,45,45.5,46,46.5,47,47.5,48,48.5,49,49.5,50,50.5,51,51.5,52,52.5,53,53.5,54,54.5,55,…	4.509834814099,4.50754474068584,4.50524266315753,4.50292831788229,4.50060143626405,4.49826215827953,4.49591007313561,4.49351994923239,4.49107244146258,4.48859583566125,4.48608020985597,4.48352938717724,4.48093594281291,4.47832229862594,4.47567176932,4.47299137271401,4.47029021268132,4.46756223219355,4.46483160217081,4.46209043847883,4.4593137647499,4.45651709881389,4.45371025155993,4.450859463590…
TE.20-mer.EX12/full	TGTGTATCZTTCTCTTTCTC	GAGAAAGAGAAAGATACACA	4,4.5,5,5.5,6,6.5,7,7.5,8,8.5,9,9.5,10,10.5,11,11.5,12,12.5,13,13.5,14,14.5,15,15.5,16,16.5,17,17.5,18,18.5,19,19.5,20,20.5,21,21.5,22,22.5,23,23.5,24,24.5,25,25.5,26,26.5,27,27.5,28,28.5,29,29.5,30,30.5,31,31.5,32,32.5,33,33.5,34,34.5,35,35.5,36,36.5,37,37.5,38,38.5,39,39.5,40,40.5,41,41.5,42,42.5,43,43.5,44,44.5,45,45.5,46,46.5,47,47.5,48,48.5,49,49.5,50,50.5,51,51.5,52,52.5,53,53.5,54,54.5,55,…	4.28143450641513,4.27899011274495,4.27653188307813,4.27405965989089,4.27157305056729,4.26907235554144,4.26655717792395,4.26401907282236,4.26146081436501,4.25890247091958,4.25634966614462,4.25379580891004,4.25123731669094,4.24866464255231,4.24607786972984,4.24345576311393,4.24081099405251,4.23814173779924,4.23546733838492,4.23277560552812,4.23007961409081,4.22738041800369,4.224671072255,4.22193299…
TE.20-mer.EX12/full	TGTGTATCZTTCTCTTTCTC	GAGAAAGAGAAAGATACACA	4,4.5,5,5.5,6,6.5,7,7.5,8,8.5,9,9.5,10,10.5,11,11.5,12,12.5,13,13.5,14,14.5,15,15.5,16,16.5,17,17.5,18,18.5,19,19.5,20,20.5,21,21.5,22,22.5,23,23.5,24,24.5,25,25.5,26,26.5,27,27.5,28,28.5,29,29.5,30,30.5,31,31.5,32,32.5,33,33.5,34,34.5,35,35.5,36,36.5,37,37.5,38,38.5,39,39.5,40,40.5,41,41.5,42,42.5,43,43.5,44,44.5,45,45.5,46,46.5,47,47.5,48,48.5,49,49.5,50,50.5,51,51.5,52,52.5,53,53.5,54,54.5,55,…	4.55695333394019,4.55468342849957,4.55240171842026,4.55010783490788,4.54780177105605,4.54548352050105,4.54315270440975,4.54078468214377,4.5383718706568,4.535914224431,4.53342046539008,4.53091140891223,4.52836384371967,4.52580836406549,4.52324062235104,4.52066114447681,4.51805637367016,4.51545245313942,4.5128453594556,4.51023137389952,4.50760142468967,4.50494391099459,4.50226142825331,4.4995284537…
TE.20-mer.EX12/full	TGTGTATCZTTCTCTTTCTC	GAGAAAGAGAAAGATACACA	4,4.5,5,5.5,6,6.5,7,7.5,8,8.5,9,9.5,10,10.5,11,11.5,12,12.5,13,13.5,14,14.5,15,15.5,16,16.5,17,17.5,18,18.5,19,19.5,20,20.5,21,21.5,22,22.5,23,23.5,24,24.5,25,25.5,26,26.5,27,27.5,28,28.5,29,29.5,30,30.5,31,31.5,32,32.5,33,33.5,34,34.5,35,35.5,36,36.5,37,37.5,38,38.5,39,39.5,40,40.5,41,41.5,42,42.5,43,43.5,44,44.5,45,45.5,46,46.5,47,47.5,48,48.5,49,49.5,50,50.5,51,51.5,52,52.5,53,53.5,54,54.5,55,…	4.47123477953734,4.46882036505708,4.46639245281922,4.46395104027894,4.46149567549683,4.45902634988481,4.45654290377634,4.45403754143895,4.45150105788138,4.44896403815421,4.44638523062709,4.44376772765781,4.44110226866522,4.43839819288824,4.43564850723264,4.43288210271421,4.4301121593647,4.42731031084277,4.42451183912083,4.42169998744891,4.41887428133676,4.41601257295251,4.41314396023998,4.4102300…
TE.20-mer.EX12/full	TGTGTATCZTTCTCTTTCTC	GAGAAAGAGAAAGATACACA	4,4.5,5,5.5,6,6.5,7,7.5,8,8.5,9,9.5,10,10.5,11,11.5,12,12.5,13,13.5,14,14.5,15,15.5,16,16.5,17,17.5,18,18.5,19,19.5,20,20.5,21,21.5,22,22.5,23,23.5,24,24.5,25,25.5,26,26.5,27,27.5,28,28.5,29,29.5,30,30.5,31,31.5,32,32.5,33,33.5,34,34.5,35,35.5,36,36.5,37,37.5,38,38.5,39,39.5,40,40.5,41,41.5,42,42.5,43,43.5,44,44.5,45,45.5,46,46.5,47,47.5,48,48.5,49,49.5,50,50.5,51,51.5,52,52.5,53,53.5,54,54.5,55,…	4.45114802937109,4.44872795681358,4.44629432298367,4.44384697503886,4.44138575753809,4.43891051238247,4.43642107875436,4.43391073682512,4.43135443476991,4.42876843391413,4.42615212867577,4.42350653627061,4.42082379962362,4.41813251357318,4.41543796148955,4.4127277621198,4.40999615060267,4.40726085162284,4.40451711341605,4.40175110927965,4.39897725400029,4.396191149492,4.39338723152969,4.390555904…
TE.20-mer.EX12/full	TGTGTATCZTTCTCTTTCTC	GAGAAAGAGAAAGATACACA	4,4.5,5,5.5,6,6.5,7,7.5,8,8.5,9,9.5,10,10.5,11,11.5,12,12.5,13,13.5,14,14.5,15,15.5,16,16.5,17,17.5,18,18.5,19,19.5,20,20.5,21,21.5,22,22.5,23,23.5,24,24.5,25,25.5,26,26.5,27,27.5,28,28.5,29,29.5,30,30.5,31,31.5,32,32.5,33,33.5,34,34.5,35,35.5,36,36.5,37,37.5,38,38.5,39,39.5,40,40.5,41,41.5,42,42.5,43,43.5,44,44.5,45,45.5,46,46.5,47,47.5,48,48.5,49,49.5,50,50.5,51,51.5,52,52.5,53,53.5,54,54.5,55,…	4.6954424481202,4.69277106528027,4.69008306012693,4.68737840348085,4.68465679742798,4.68191793785542,4.67916178701646,4.67636945928598,4.6735366827346,4.67068057948978,4.6677894240878,4.6648840601469,4.66199251623286,4.65910301394849,4.6561979919945,4.65328971482113,4.65036163654494,4.64739470764471,4.64442381729546,4.64145100700961,4.6384777754545,4.63550043466188,4.63253746222745,4.629563206156…
TE.20-mer.EX12/full	TGTGTATCZTTCTCTTTCTC	GAGAAAGAGAAAGATACACA	4,4.5,5,5.5,6,6.5,7,7.5,8,8.5,9,9.5,10,10.5,11,11.5,12,12.5,13,13.5,14,14.5,15,15.5,16,16.5,17,17.5,18,18.5,19,19.5,20,20.5,21,21.5,22,22.5,23,23.5,24,24.5,25,25.5,26,26.5,27,27.5,28,28.5,29,29.5,30,30.5,31,31.5,32,32.5,33,33.5,34,34.5,35,35.5,36,36.5,37,37.5,38,38.5,39,39.5,40,40.5,41,41.5,42,42.5,43,43.5,44,44.5,45,45.5,46,46.5,47,47.5,48,48.5,49,49.5,50,50.5,51,51.5,52,52.5,53,53.5,54,54.5,55,…	4.68192615845804,4.67949975822607,4.67705981686611,4.67460599813771,4.67213832859958,4.66965646462884,4.66716033598525,4.66463398521618,4.66207980329005,4.65949719367799,4.65687846377774,4.65422901996946,4.65156525132082,4.64885394735094,4.64610824666,4.64335109892128,4.6405628222918,4.63772772571109,4.63489544248148,4.63204162840107,4.62915312652807,4.62625052175318,4.62333169512762,4.6203730296…
TE.20-mer.EX12/full	TGTGTATCZTTCTCTTTCTC	GAGAAAGAGAAAGATACACA	4,4.5,5,5.5,6,6.5,7,7.5,8,8.5,9,9.5,10,10.5,11,11.5,12,12.5,13,13.5,14,14.5,15,15.5,16,16.5,17,17.5,18,18.5,19,19.5,20,20.5,21,21.5,22,22.5,23,23.5,24,24.5,25,25.5,26,26.5,27,27.5,28,28.5,29,29.5,30,30.5,31,31.5,32,32.5,33,33.5,34,34.5,35,35.5,36,36.5,37,37.5,38,38.5,39,39.5,40,40.5,41,41.5,42,42.5,43,43.5,44,44.5,45,45.5,46,46.5,47,47.5,48,48.5,49,49.5,50,50.5,51,51.5,52,52.5,53,53.5,54,54.5,55,…	4.62633769794449,4.62385295360541,4.6213539113686,4.6188403012747,4.61631216323985,4.61376922205909,4.61121119704579,4.60858828512244,4.60593501648884,4.60325298680911,4.60054906134105,4.59780900880448,4.59505255195385,4.5922709368818,4.58947105562041,4.586647156678,4.58380160516541,4.58094423922934,4.57806714598467,4.57517259815162,4.572270257205,4.56936068157627,4.56644008499021,4.5635242753755…
TE.20-mer.EX12/full	TGTGTATCZTTCTCTTTCTC	GAGAAAGAGAAAGATACACA	4,4.5,5,5.5,6,6.5,7,7.5,8,8.5,9,9.5,10,10.5,11,11.5,12,12.5,13,13.5,14,14.5,15,15.5,16,16.5,17,17.5,18,18.5,19,19.5,20,20.5,21,21.5,22,22.5,23,23.5,24,24.5,25,25.5,26,26.5,27,27.5,28,28.5,29,29.5,30,30.5,31,31.5,32,32.5,33,33.5,34,34.5,35,35.5,36,36.5,37,37.5,38,38.5,39,39.5,40,40.5,41,41.5,42,42.5,43,43.5,44,44.5,45,45.5,46,46.5,47,47.5,48,48.5,49,49.5,50,50.5,51,51.5,52,52.5,53,53.5,54,54.5,55,…	4.61291296069253,4.61071444650748,4.60850474620773,4.60628374538026,4.60405132784764,4.6018073756316,4.59955176891564,4.59725891766628,4.59494407449206,4.59259907276556,4.59020697570923,4.58775865623871,4.58530627369629,4.58283882944592,4.58035842763898,4.57787479812859,4.57539997368799,4.57291177838774,4.57042571124984,4.56792274699963,4.56539156989497,4.56283759201372,4.56026217022864,4.5576392…
TE.20-mer.EX12/full	TGTGTATCZTTCTCTTTCTC	GAGAAAGAGAAAGATACACA	4,4.5,5,5.5,6,6.5,7,7.5,8,8.5,9,9.5,10,10.5,11,11.5,12,12.5,13,13.5,14,14.5,15,15.5,16,16.5,17,17.5,18,18.5,19,19.5,20,20.5,21,21.5,22,22.5,23,23.5,24,24.5,25,25.5,26,26.5,27,27.5,28,28.5,29,29.5,30,30.5,31,31.5,32,32.5,33,33.5,34,34.5,35,35.5,36,36.5,37,37.5,38,38.5,39,39.5,40,40.5,41,41.5,42,42.5,43,43.5,44,44.5,45,45.5,46,46.5,47,47.5,48,48.5,49,49.5,50,50.5,51,51.5,52,52.5,53,53.5,54,54.5,55,…	4.72568650818847,4.72354432802155,4.72139152903981,4.71922800544338,4.71705364984328,4.7148683532294,4.71267200493778,4.71044985827359,4.70820182788849,4.70593936526443,4.70364769737744,4.70131657408161,4.69897009119491,4.69659784874966,4.69418851508248,4.69174021771426,4.6892704903089,4.68676537672131,4.68425246818426,4.68172737500903,4.67917515091523,4.67660884535661,4.67400161802138,4.67134578…
TE.20-mer.EX12/full	TGTGTATCZTTCTCTTTCTC	GAGAAAGAGAAAGATACACA	4,4.5,5,5.5,6,6.5,7,7.5,8,8.5,9,9.5,10,10.5,11,11.5,12,12.5,13,13.5,14,14.5,15,15.5,16,16.5,17,17.5,18,18.5,19,19.5,20,20.5,21,21.5,22,22.5,23,23.5,24,24.5,25,25.5,26,26.5,27,27.5,28,28.5,29,29.5,30,30.5,31,31.5,32,32.5,33,33.5,34,34.5,35,35.5,36,36.5,37,37.5,38,38.5,39,39.5,40,40.5,41,41.5,42,42.5,43,43.5,44,44.5,45,45.5,46,46.5,47,47.5,48,48.5,49,49.5,50,50.5,51,51.5,52,52.5,53,53.5,54,54.5,55,…	4.62914057945088,4.62691360668442,4.62467525864035,4.62242521078758,4.62016344486513,4.6178898381802,4.61560437134269,4.61327168726156,4.6109054489025,4.60852057811963,4.60610328463372,4.6036611029608,4.60119368754876,4.59870998525896,4.59620814548608,4.59369192050655,4.59116515126321,4.58862661853655,4.58606414864728,4.58348125697469,4.58087550204278,4.57823578194081,4.57558257315849,4.572921763…
TE.20-mer.EX12/full	TGTGTATCZTTCTCTTTCTC	GAGAAAGAGAAAGATACACA	4,4.5,5,5.5,6,6.5,7,7.5,8,8.5,9,9.5,10,10.5,11,11.5,12,12.5,13,13.5,14,14.5,15,15.5,16,16.5,17,17.5,18,18.5,19,19.5,20,20.5,21,21.5,22,22.5,23,23.5,24,24.5,25,25.5,26,26.5,27,27.5,28,28.5,29,29.5,30,30.5,31,31.5,32,32.5,33,33.5,34,34.5,35,35.5,36,36.5,37,37.5,38,38.5,39,39.5,40,40.5,41,41.5,42,42.5,43,43.5,44,44.5,45,45.5,46,46.5,47,47.5,48,48.5,49,49.5,50,50.5,51,51.5,52,52.5,53,53.5,54,54.5,55,…	4.59066933057814,4.58844393349298,4.58620696173457,4.58395840806008,4.58169826569966,4.57942618523232,4.57714227045887,4.57482894170578,4.57248916181982,4.57012315255735,4.56774371278094,4.56535376381727,4.56294215479077,4.560514212099,4.55806276740163,4.55559426486414,4.5530976754427,4.55059911893341,4.54810429961193,4.54559667330158,4.54307871227315,4.54053918713291,4.53796509418176,4.535337420…
TE.20-mer.EX12/full	TGTGTATCZTTCTCTTTCTC	GAGAAAGAGAAAGATACACA	4,4.5,5,5.5,6,6.5,7,7.5,8,8.5,9,9.5,10,10.5,11,11.5,12,12.5,13,13.5,14,14.5,15,15.5,16,16.5,17,17.5,18,18.5,19,19.5,20,20.5,21,21.5,22,22.5,23,23.5,24,24.5,25,25.5,26,26.5,27,27.5,28,28.5,29,29.5,30,30.5,31,31.5,32,32.5,33,33.5,34,34.5,35,35.5,36,36.5,37,37.5,38,38.5,39,39.5,40,40.5,41,41.5,42,42.5,43,43.5,44,44.5,45,45.5,46,46.5,47,47.5,48,48.5,49,49.5,50,50.5,51,51.5,52,52.5,53,53.5,54,54.5,55,…	4.71884400716092,4.71676753030417,4.71468107754549,4.71258455256862,4.71047794224322,4.70836097866063,4.70623364539526,4.70406716893295,4.70186791592168,4.69964038478302,4.69737504242919,4.69507170518796,4.69276428094404,4.69043868537457,4.6880648548259,4.68566400636575,4.68322675571511,4.68073661985819,4.67823084830705,4.67572345584427,4.67319606490531,4.67065897865908,4.66809495377662,4.6654732…
TE.20-mer.EX12/full	TGTGTATCZTTCTCTTTCTC	GAGAAAGAGAAAGATACACA	4,4.5,5,5.5,6,6.5,7,7.5,8,8.5,9,9.5,10,10.5,11,11.5,12,12.5,13,13.5,14,14.5,15,15.5,16,16.5,17,17.5,18,18.5,19,19.5,20,20.5,21,21.5,22,22.5,23,23.5,24,24.5,25,25.5,26,26.5,27,27.5,28,28.5,29,29.5,30,30.5,31,31.5,32,32.5,33,33.5,34,34.5,35,35.5,36,36.5,37,37.5,38,38.5,39,39.5,40,40.5,41,41.5,42,42.5,43,43.5,44,44.5,45,45.5,46,46.5,47,47.5,48,48.5,49,49.5,50,50.5,51,51.5,52,52.5,53,53.5,54,54.5,55,…	4.45535322025162,4.45232612912415,4.44927763622917,4.44620759334215,4.4431158501717,4.44000178128557,4.43686538071498,4.43363640584374,4.43028795607692,4.42686440898568,4.42334140821444,4.41970005047163,4.41610504670555,4.41265287125376,4.40931097776362,4.40609646253201,4.40301116132699,4.39996067627892,4.39686475528531,4.39374379962991,4.39059106613147,4.38739747982159,4.38416248334868,4.3809138…
TE.20-mer.EX12/full	TGTGTATCZTTCTCTTTCTC	GAGAAAGAGAAAGATACACA	4,4.5,5,5.5,6,6.5,7,7.5,8,8.5,9,9.5,10,10.5,11,11.5,12,12.5,13,13.5,14,14.5,15,15.5,16,16.5,17,17.5,18,18.5,19,19.5,20,20.5,21,21.5,22,22.5,23,23.5,24,24.5,25,25.5,26,26.5,27,27.5,28,28.5,29,29.5,30,30.5,31,31.5,32,32.5,33,33.5,34,34.5,35,35.5,36,36.5,37,37.5,38,38.5,39,39.5,40,40.5,41,41.5,42,42.5,43,43.5,44,44.5,45,45.5,46,46.5,47,47.5,48,48.5,49,49.5,50,50.5,51,51.5,52,52.5,53,53.5,54,54.5,55,…	4.54199349803131,4.5396860673691,4.5373661856734,4.53503397191897,4.53268903886658,4.53033150387013,4.52796097251688,4.52557535922161,4.52316159600668,4.52072674814003,4.51828449282859,4.51582034804795,4.5133308215994,4.51084824025219,4.50835906494804,4.50587816792151,4.50339855190636,4.50090880860736,4.49840222850379,4.4958763834191,4.49333115991436,4.49078341715744,4.48823898425683,4.4856576968…
TE.20-mer.EX12/full	TGTGTATCZTTCTCTTTCTC	GAGAAAGAGAAAGATACACA	4,4.5,5,5.5,6,6.5,7,7.5,8,8.5,9,9.5,10,10.5,11,11.5,12,12.5,13,13.5,14,14.5,15,15.5,16,16.5,17,17.5,18,18.5,19,19.5,20,20.5,21,21.5,22,22.5,23,23.5,24,24.5,25,25.5,26,26.5,27,27.5,28,28.5,29,29.5,30,30.5,31,31.5,32,32.5,33,33.5,34,34.5,35,35.5,36,36.5,37,37.5,38,38.5,39,39.5,40,40.5,41,41.5,42,42.5,43,43.5,44,44.5,45,45.5,46,46.5,47,47.5,48,48.5,49,49.5,50,50.5,51,51.5,52,52.5,53,53.5,54,54.5,55,…	4.64540075060523,4.64329995564528,4.64118894917996,4.63906763145239,4.6369359012367,4.63479365580907,4.63264079091801,4.63044638554288,4.62819963859688,4.62592692352695,4.6236358472094,4.6212919050805,4.61893096183613,4.61654860784828,4.61412354638804,4.61166511501924,4.60918916324739,4.60665389611876,4.60410168877508,4.60153906852726,4.59894778696144,4.59632895971806,4.59370365305591,4.591035096…
TE.20-mer.EX12/full	TGTGTATCZTTCTCTTTCTC	GAGAAAGAGAAAGATACACA	4,4.5,5,5.5,6,6.5,7,7.5,8,8.5,9,9.5,10,10.5,11,11.5,12,12.5,13,13.5,14,14.5,15,15.5,16,16.5,17,17.5,18,18.5,19,19.5,20,20.5,21,21.5,22,22.5,23,23.5,24,24.5,25,25.5,26,26.5,27,27.5,28,28.5,29,29.5,30,30.5,31,31.5,32,32.5,33,33.5,34,34.5,35,35.5,36,36.5,37,37.5,38,38.5,39,39.5,40,40.5,41,41.5,42,42.5,43,43.5,44,44.5,45,45.5,46,46.5,47,47.5,48,48.5,49,49.5,50,50.5,51,51.5,52,52.5,53,53.5,54,54.5,55,…	4.4073784958797,4.40476104315602,4.40212771958612,4.39947815842687,4.39681250761452,4.39413039423914,4.39143161369704,4.38873441162914,4.3860316023597,4.38331438225681,4.38060988579475,4.37789007927486,4.37517015805815,4.37243935861243,4.36971463834144,4.36694155932308,4.36415197406105,4.36133301509692,4.35848669786213,4.35559938879258,4.35269911768152,4.34976420857494,4.34679740974019,4.34381236…
TE.20-mer.EX12/full	TGTGTATCZTTCTCTTTCTC	GAGAAAGAGAAAGATACACA	4,4.5,5,5.5,6,6.5,7,7.5,8,8.5,9,9.5,10,10.5,11,11.5,12,12.5,13,13.5,14,14.5,15,15.5,16,16.5,17,17.5,18,18.5,19,19.5,20,20.5,21,21.5,22,22.5,23,23.5,24,24.5,25,25.5,26,26.5,27,27.5,28,28.5,29,29.5,30,30.5,31,31.5,32,32.5,33,33.5,34,34.5,35,35.5,36,36.5,37,37.5,38,38.5,39,39.5,40,40.5,41,41.5,42,42.5,43,43.5,44,44.5,45,45.5,46,46.5,47,47.5,48,48.5,49,49.5,50,50.5,51,51.5,52,52.5,53,53.5,54,54.5,55,…	4.66167802391102,4.659300053368,4.65690889488479,4.65450459435319,4.65208681246435,4.64965559233866,4.64721058751186,4.64473156554012,4.64218584924628,4.63960231888568,4.63699320930694,4.63439594569151,4.63178143358336,4.62916761132086,4.62654699310548,4.62390344472153,4.62122801999739,4.61854207418953,4.6158764361834,4.61321243154168,4.61053422071963,4.60786210408293,4.60519705180407,4.602476605…
TE.20-mer.EX12/full	TGTGTATCZTTCTCTTTCTC	GAGAAAGAGAAAGATACACA	4,4.5,5,5.5,6,6.5,7,7.5,8,8.5,9,9.5,10,10.5,11,11.5,12,12.5,13,13.5,14,14.5,15,15.5,16,16.5,17,17.5,18,18.5,19,19.5,20,20.5,21,21.5,22,22.5,23,23.5,24,24.5,25,25.5,26,26.5,27,27.5,28,28.5,29,29.5,30,30.5,31,31.5,32,32.5,33,33.5,34,34.5,35,35.5,36,36.5,37,37.5,38,38.5,39,39.5,40,40.5,41,41.5,42,42.5,43,43.5,44,44.5,45,45.5,46,46.5,47,47.5,48,48.5,49,49.5,50,50.5,51,51.5,52,52.5,53,53.5,54,54.5,55,…	4.73829876336827,4.73604382355759,4.73377711453461,4.73149843220945,4.7292078118845,4.72690504594182,4.72459000489443,4.72223785953914,4.7198431046657,4.71742042049208,4.71497409983465,4.71248655806094,4.70997511672492,4.70742189457256,4.70480944053331,4.7021615180081,4.69948208294996,4.69675554644895,4.69403286930818,4.69131175751031,4.6885556067939,4.68578364375935,4.68299153149667,4.6801422592…
TE.20-mer.EX12/full	TGTGTATCZTTCTCTTTCTC	GAGAAAGAGAAAGATACACA	4,4.5,5,5.5,6,6.5,7,7.5,8,8.5,9,9.5,10,10.5,11,11.5,12,12.5,13,13.5,14,14.5,15,15.5,16,16.5,17,17.5,18,18.5,19,19.5,20,20.5,21,21.5,22,22.5,23,23.5,24,24.5,25,25.5,26,26.5,27,27.5,28,28.5,29,29.5,30,30.5,31,31.5,32,32.5,33,33.5,34,34.5,35,35.5,36,36.5,37,37.5,38,38.5,39,39.5,40,40.5,41,41.5,42,42.5,43,43.5,44,44.5,45,45.5,46,46.5,47,47.5,48,48.5,49,49.5,50,50.5,51,51.5,52,52.5,53,53.5,54,54.5,55,…	4.65254869427068,4.65020607874824,4.64785066071964,4.64548239826853,4.6431011505416,4.64070677435588,4.63829922402853,4.63582632228845,4.63330096741503,4.63072913223554,4.62812735492133,4.6255016674499,4.62285969831923,4.62018958341672,4.61750064541336,4.61478145901989,4.6120176577698,4.60922654369539,4.60641425844695,4.60358991858295,4.60075602084132,4.59793211885295,4.59509723722934,4.592255611…
TE.20-mer.EX12/full	TGTGTATCZTTCTCTTTCTC	GAGAAAGAGAAAGATACACA	4,4.5,5,5.5,6,6.5,7,7.5,8,8.5,9,9.5,10,10.5,11,11.5,12,12.5,13,13.5,14,14.5,15,15.5,16,16.5,17,17.5,18,18.5,19,19.5,20,20.5,21,21.5,22,22.5,23,23.5,24,24.5,25,25.5,26,26.5,27,27.5,28,28.5,29,29.5,30,30.5,31,31.5,32,32.5,33,33.5,34,34.5,35,35.5,36,36.5,37,37.5,38,38.5,39,39.5,40,40.5,41,41.5,42,42.5,43,43.5,44,44.5,45,45.5,46,46.5,47,47.5,48,48.5,49,49.5,50,50.5,51,51.5,52,52.5,53,53.5,54,54.5,55,…	4.57000920034815,4.56764218027475,4.56526218858332,4.56286908231734,4.56046271614395,4.55804294230099,4.55560961054261,4.55315588483217,4.55068589503835,4.54819698366447,4.54570893131601,4.54321039709334,4.54066876776308,4.53807229675485,4.53542730014359,4.53271413165659,4.52993955605886,4.52711965963251,4.52424847583551,4.52132811136584,4.51834927157383,4.51531194289907,4.51221116297769,4.509068…
TE.20-mer.EX12/full	TGTGTATCZTTCTCTTTCTC	GAGAAAGAGAAAGATACACA	4,4.5,5,5.5,6,6.5,7,7.5,8,8.5,9,9.5,10,10.5,11,11.5,12,12.5,13,13.5,14,14.5,15,15.5,16,16.5,17,17.5,18,18.5,19,19.5,20,20.5,21,21.5,22,22.5,23,23.5,24,24.5,25,25.5,26,26.5,27,27.5,28,28.5,29,29.5,30,30.5,31,31.5,32,32.5,33,33.5,34,34.5,35,35.5,36,36.5,37,37.5,38,38.5,39,39.5,40,40.5,41,41.5,42,42.5,43,43.5,44,44.5,45,45.5,46,46.5,47,47.5,48,48.5,49,49.5,50,50.5,51,51.5,52,52.5,53,53.5,54,54.5,55,…	4.64737534054995,4.64509003475704,4.64279263978863,4.64048302706172,4.63816106593089,4.63582662364393,4.63347966629245,4.6311243233487,4.62872764980975,4.62630104295015,4.62383581213725,4.62133791729398,4.61880373924179,4.61622936144215,4.61361108788034,4.61095640414795,4.60827362016999,4.60551524552107,4.60273696281915,4.59991416993699,4.59703007472307,4.59408899071047,4.59112540399828,4.5880738…
TE.20-mer.EX12/full	TGTGTATCZTTCTCTTTCTC	GAGAAAGAGAAAGATACACA	4,4.5,5,5.5,6,6.5,7,7.5,8,8.5,9,9.5,10,10.5,11,11.5,12,12.5,13,13.5,14,14.5,15,15.5,16,16.5,17,17.5,18,18.5,19,19.5,20,20.5,21,21.5,22,22.5,23,23.5,24,24.5,25,25.5,26,26.5,27,27.5,28,28.5,29,29.5,30,30.5,31,31.5,32,32.5,33,33.5,34,34.5,35,35.5,36,36.5,37,37.5,38,38.5,39,39.5,40,40.5,41,41.5,42,42.5,43,43.5,44,44.5,45,45.5,46,46.5,47,47.5,48,48.5,49,49.5,50,50.5,51,51.5,52,52.5,53,53.5,54,54.5,55,…	4.43450982319284,4.43225733005006,4.4299930932875,4.42771698980979,4.42542889457598,4.4231288444872,4.42081638350387,4.41844266265618,4.41602690350798,4.41359126395509,4.41113598949121,4.40864353589479,4.40615067358748,4.40363656142512,4.40109798032783,4.39853389099939,4.39596225178576,4.39334369332373,4.3907030683179,4.38802105227201,4.3853137859217,4.38256686080425,4.37979701682694,4.3769709279…
TE.20-mer.EX12/full	TGTGTATCZTTCTCTTTCTC	GAGAAAGAGAAAGATACACA	4,4.5,5,5.5,6,6.5,7,7.5,8,8.5,9,9.5,10,10.5,11,11.5,12,12.5,13,13.5,14,14.5,15,15.5,16,16.5,17,17.5,18,18.5,19,19.5,20,20.5,21,21.5,22,22.5,23,23.5,24,24.5,25,25.5,26,26.5,27,27.5,28,28.5,29,29.5,30,30.5,31,31.5,32,32.5,33,33.5,34,34.5,35,35.5,36,36.5,37,37.5,38,38.5,39,39.5,40,40.5,41,41.5,42,42.5,43,43.5,44,44.5,45,45.5,46,46.5,47,47.5,48,48.5,49,49.5,50,50.5,51,51.5,52,52.5,53,53.5,54,54.5,55,…	4.54027327570173,4.53808840001958,4.53589235048544,4.53368526705313,4.53146690991119,4.52923716329656,4.52699590965395,4.52471617460492,4.52239506284911,4.52005544678088,4.51769485186771,4.51531432930149,4.51291362079124,4.51049594824399,4.50802834137139,4.50550391977284,4.50293459283833,4.50032719501229,4.49771012317903,4.49507440709214,4.49241840461026,4.48974774629033,4.48704132032874,4.484237…
TE.20-mer.EX12/full	TGTGTATCZTTCTCTTTCTC	GAGAAAGAGAAAGATACACA	4,4.5,5,5.5,6,6.5,7,7.5,8,8.5,9,9.5,10,10.5,11,11.5,12,12.5,13,13.5,14,14.5,15,15.5,16,16.5,17,17.5,18,18.5,19,19.5,20,20.5,21,21.5,22,22.5,23,23.5,24,24.5,25,25.5,26,26.5,27,27.5,28,28.5,29,29.5,30,30.5,31,31.5,32,32.5,33,33.5,34,34.5,35,35.5,36,36.5,37,37.5,38,38.5,39,39.5,40,40.5,41,41.5,42,42.5,43,43.5,44,44.5,45,45.5,46,46.5,47,47.5,48,48.5,49,49.5,50,50.5,51,51.5,52,52.5,53,53.5,54,54.5,55,…	4.43674116178279,4.43467746408523,4.43260375279669,4.43052009222517,4.42842654838197,4.4263227008465,4.42420877555769,4.42206939237344,4.41988969107357,4.4176835572953,4.41545364583363,4.41318539039793,4.41089494074434,4.40857573511845,4.4062185131111,4.40382049266692,4.40140484923718,4.39895576384828,4.39647518472863,4.39396860988938,4.39143355344102,4.38885895618208,4.38624330756729,4.383590802…
TE.20-mer.EX12/full	TGTGTATCZTTCTCTTTCTC	GAGAAAGAGAAAGATACACA	4,4.5,5,5.5,6,6.5,7,7.5,8,8.5,9,9.5,10,10.5,11,11.5,12,12.5,13,13.5,14,14.5,15,15.5,16,16.5,17,17.5,18,18.5,19,19.5,20,20.5,21,21.5,22,22.5,23,23.5,24,24.5,25,25.5,26,26.5,27,27.5,28,28.5,29,29.5,30,30.5,31,31.5,32,32.5,33,33.5,34,34.5,35,35.5,36,36.5,37,37.5,38,38.5,39,39.5,40,40.5,41,41.5,42,42.5,43,43.5,44,44.5,45,45.5,46,46.5,47,47.5,48,48.5,49,49.5,50,50.5,51,51.5,52,52.5,53,53.5,54,54.5,55,…	4.54025412379393,4.53826272995677,4.5362621627953,4.53425246432525,4.53223329520794,4.53020469448254,4.52816657362466,4.52608159712014,4.52396290996678,4.52181764122281,4.51962956378142,4.51738726216575,4.51513557798592,4.51284189277338,4.51048991565284,4.50810922614556,4.50571419448528,4.50326839889949,4.50081834692333,4.49835687606386,4.49585697251925,4.49333757507854,4.49077780585482,4.4881355…
TE.20-mer.EX12/full	TGTGTATCZTTCTCTTTCTC	GAGAAAGAGAAAGATACACA	4,4.5,5,5.5,6,6.5,7,7.5,8,8.5,9,9.5,10,10.5,11,11.5,12,12.5,13,13.5,14,14.5,15,15.5,16,16.5,17,17.5,18,18.5,19,19.5,20,20.5,21,21.5,22,22.5,23,23.5,24,24.5,25,25.5,26,26.5,27,27.5,28,28.5,29,29.5,30,30.5,31,31.5,32,32.5,33,33.5,34,34.5,35,35.5,36,36.5,37,37.5,38,38.5,39,39.5,40,40.5,41,41.5,42,42.5,43,43.5,44,44.5,45,45.5,46,46.5,47,47.5,48,48.5,49,49.5,50,50.5,51,51.5,52,52.5,53,53.5,54,54.5,55,…	4.42344871583086,4.42135545251995,4.41925221636737,4.41713874490557,4.41501493802779,4.41288052630822,4.41073574151464,4.40856742879556,4.40635177498583,4.40409615791683,4.40180862027883,4.39950412319385,4.39716505747276,4.39480965108476,4.39241113917768,4.38999753798819,4.38754251452155,4.38507246046753,4.38255894173599,4.38003911841897,4.37748073535565,4.37491836558617,4.37233839241662,4.369748…
TE.20-mer.EX12/full	TGTGTATCZTTCTCTTTCTC	GAGAAAGAGAAAGATACACA	4,4.5,5,5.5,6,6.5,7,7.5,8,8.5,9,9.5,10,10.5,11,11.5,12,12.5,13,13.5,14,14.5,15,15.5,16,16.5,17,17.5,18,18.5,19,19.5,20,20.5,21,21.5,22,22.5,23,23.5,24,24.5,25,25.5,26,26.5,27,27.5,28,28.5,29,29.5,30,30.5,31,31.5,32,32.5,33,33.5,34,34.5,35,35.5,36,36.5,37,37.5,38,38.5,39,39.5,40,40.5,41,41.5,42,42.5,43,43.5,44,44.5,45,45.5,46,46.5,47,47.5,48,48.5,49,49.5,50,50.5,51,51.5,52,52.5,53,53.5,54,54.5,55,…	4.52905146484309,4.52696441810854,4.52486716371321,4.52275973228677,4.52064215553938,4.51851407148226,4.51637550824182,4.51422702665318,4.51204381984754,4.50984018450109,4.5075973760776,4.50531809916957,4.50299706462981,4.50064888615828,4.49825981420052,4.49583880867721,4.4933749484987,4.49088272521719,4.48837470697097,4.48582927707789,4.48325685075368,4.48067254259463,4.47806828626441,4.47541387…
TE.20-mer.EX12/full	TGTGTATCZTTCTCTTTCTC	GAGAAAGAGAAAGATACACA	4,4.5,5,5.5,6,6.5,7,7.5,8,8.5,9,9.5,10,10.5,11,11.5,12,12.5,13,13.5,14,14.5,15,15.5,16,16.5,17,17.5,18,18.5,19,19.5,20,20.5,21,21.5,22,22.5,23,23.5,24,24.5,25,25.5,26,26.5,27,27.5,28,28.5,29,29.5,30,30.5,31,31.5,32,32.5,33,33.5,34,34.5,35,35.5,36,36.5,37,37.5,38,38.5,39,39.5,40,40.5,41,41.5,42,42.5,43,43.5,44,44.5,45,45.5,46,46.5,47,47.5,48,48.5,49,49.5,50,50.5,51,51.5,52,52.5,53,53.5,54,54.5,55,…	4.61645093643165,4.6138139246922,4.61116090962072,4.60849148118854,4.60580565099712,4.6031029989557,4.60038353169514,4.59764221192848,4.59487475832526,4.59208466831715,4.58928771919109,4.58649042144411,4.58365867841409,4.58078394955922,4.57785367598955,4.5748455876923,4.57172571424191,4.56852122377746,4.5652326440657,4.56187800438025,4.55843819205784,4.55497491041601,4.55148220288642,4.5479572429…
TE.20-mer.EX12/full	TGTGTATCZTTCTCTTTCTC	GAGAAAGAGAAAGATACACA	4,4.5,5,5.5,6,6.5,7,7.5,8,8.5,9,9.5,10,10.5,11,11.5,12,12.5,13,13.5,14,14.5,15,15.5,16,16.5,17,17.5,18,18.5,19,19.5,20,20.5,21,21.5,22,22.5,23,23.5,24,24.5,25,25.5,26,26.5,27,27.5,28,28.5,29,29.5,30,30.5,31,31.5,32,32.5,33,33.5,34,34.5,35,35.5,36,36.5,37,37.5,38,38.5,39,39.5,40,40.5,41,41.5,42,42.5,43,43.5,44,44.5,45,45.5,46,46.5,47,47.5,48,48.5,49,49.5,50,50.5,51,51.5,52,52.5,53,53.5,54,54.5,55,…	4.64304484045813,4.64063723825342,4.63821621456347,4.63578171937163,4.6333333992977,4.63087119861588,4.62839506122325,4.62591284409949,4.62340643520496,4.62087944709357,4.61831957670533,4.61571527991004,4.61307558342439,4.61039173299678,4.60764735698995,4.60484712524023,4.60199104160593,4.59904728812631,4.59607551922569,4.59306232558032,4.58998923307546,4.58689041742611,4.58377182320065,4.5805819…
TE.20-mer.EX12/full	TGTGTATCZTTCTCTTTCTC	GAGAAAGAGAAAGATACACA	4,4.5,5,5.5,6,6.5,7,7.5,8,8.5,9,9.5,10,10.5,11,11.5,12,12.5,13,13.5,14,14.5,15,15.5,16,16.5,17,17.5,18,18.5,19,19.5,20,20.5,21,21.5,22,22.5,23,23.5,24,24.5,25,25.5,26,26.5,27,27.5,28,28.5,29,29.5,30,30.5,31,31.5,32,32.5,33,33.5,34,34.5,35,35.5,36,36.5,37,37.5,38,38.5,39,39.5,40,40.5,41,41.5,42,42.5,43,43.5,44,44.5,45,45.5,46,46.5,47,47.5,48,48.5,49,49.5,50,50.5,51,51.5,52,52.5,53,53.5,54,54.5,55,…	4.52011327482978,4.51792922294985,4.5157339995609,4.51352775672865,4.51131024879457,4.5090812256345,4.50684083812123,4.50456410006413,4.5022591056611,4.49991653837982,4.4975380638372,4.4951245479818,4.49266583939003,4.49016096242508,4.48762459789407,4.48506921140919,4.48249083584656,4.47989778039401,4.47727684903336,4.47463636461266,4.47194427620047,4.46920325783422,4.46640580732101,4.46358349988…
TE.20-mer.EX12/full	TGTGTATCZTTCTCTTTCTC	GAGAAAGAGAAAGATACACA	4,4.5,5,5.5,6,6.5,7,7.5,8,8.5,9,9.5,10,10.5,11,11.5,12,12.5,13,13.5,14,14.5,15,15.5,16,16.5,17,17.5,18,18.5,19,19.5,20,20.5,21,21.5,22,22.5,23,23.5,24,24.5,25,25.5,26,26.5,27,27.5,28,28.5,29,29.5,30,30.5,31,31.5,32,32.5,33,33.5,34,34.5,35,35.5,36,36.5,37,37.5,38,38.5,39,39.5,40,40.5,41,41.5,42,42.5,43,43.5,44,44.5,45,45.5,46,46.5,47,47.5,48,48.5,49,49.5,50,50.5,51,51.5,52,52.5,53,53.5,54,54.5,55,…	4.52087415654515,4.51868893845204,4.51649266947737,4.51428523728183,4.51206639423156,4.5098362909662,4.50759467698192,4.50531823483405,4.50299529153693,4.50063997255628,4.49825485022673,4.49585586329877,4.49342249734317,4.49094975934532,4.48842858925859,4.48588418544704,4.48329495906177,4.48066895293251,4.47804676275645,4.4754026852057,4.47270716798911,4.46999643483403,4.46727208176417,4.46449252…
TE.20-mer.EX12/full	TGTGTATCZTTCTCTTTCTC	GAGAAAGAGAAAGATACACA	4,4.5,5,5.5,6,6.5,7,7.5,8,8.5,9,9.5,10,10.5,11,11.5,12,12.5,13,13.5,14,14.5,15,15.5,16,16.5,17,17.5,18,18.5,19,19.5,20,20.5,21,21.5,22,22.5,23,23.5,24,24.5,25,25.5,26,26.5,27,27.5,28,28.5,29,29.5,30,30.5,31,31.5,32,32.5,33,33.5,34,34.5,35,35.5,36,36.5,37,37.5,38,38.5,39,39.5,40,40.5,41,41.5,42,42.5,43,43.5,44,44.5,45,45.5,46,46.5,47,47.5,48,48.5,49,49.5,50,50.5,51,51.5,52,52.5,53,53.5,54,54.5,55,…	4.49649333646115,4.49416336333771,4.49182082254307,4.48946557776379,4.48709749045658,4.4847165620545,4.4823223656827,4.47989001284192,4.4774184999296,4.47489137304302,4.47233935563704,4.46975767674187,4.46715433791512,4.46452680514273,4.4618930242957,4.45924332421472,4.45656734118012,4.4538685055562,4.45113819331099,4.4483698818679,4.44554426961301,4.44267398226191,4.43975982948416,4.436827419875…
TE.20-mer.EX12/full	TGTGTATCZTTCTCTTTCTC	GAGAAAGAGAAAGATACACA	4,4.5,5,5.5,6,6.5,7,7.5,8,8.5,9,9.5,10,10.5,11,11.5,12,12.5,13,13.5,14,14.5,15,15.5,16,16.5,17,17.5,18,18.5,19,19.5,20,20.5,21,21.5,22,22.5,23,23.5,24,24.5,25,25.5,26,26.5,27,27.5,28,28.5,29,29.5,30,30.5,31,31.5,32,32.5,33,33.5,34,34.5,35,35.5,36,36.5,37,37.5,38,38.5,39,39.5,40,40.5,41,41.5,42,42.5,43,43.5,44,44.5,45,45.5,46,46.5,47,47.5,48,48.5,49,49.5,50,50.5,51,51.5,52,52.5,53,53.5,54,54.5,55,…	4.41457194123648,4.4119950905787,4.40940268989007,4.40679489182197,4.40417134012583,4.4015318433099,4.39887603302585,4.39621016071929,4.39350413108467,4.39076365052225,4.38802745054197,4.38526263397879,4.38246300155183,4.37963197721697,4.37678401871147,4.37388274317109,4.37096029176417,4.36801301635147,4.36506265480058,4.36207305729775,4.35903746839187,4.35595793358174,4.35283539904342,4.34964676…
TE.20-mer.EX12/full	TGTGTATCZTTCTCTTTCTC	GAGAAAGAGAAAGATACACA	4,4.5,5,5.5,6,6.5,7,7.5,8,8.5,9,9.5,10,10.5,11,11.5,12,12.5,13,13.5,14,14.5,15,15.5,16,16.5,17,17.5,18,18.5,19,19.5,20,20.5,21,21.5,22,22.5,23,23.5,24,24.5,25,25.5,26,26.5,27,27.5,28,28.5,29,29.5,30,30.5,31,31.5,32,32.5,33,33.5,34,34.5,35,35.5,36,36.5,37,37.5,38,38.5,39,39.5,40,40.5,41,41.5,42,42.5,43,43.5,44,44.5,45,45.5,46,46.5,47,47.5,48,48.5,49,49.5,50,50.5,51,51.5,52,52.5,53,53.5,54,54.5,55,…	4.50993898804869,4.5077027626488,4.50545496308008,4.50319546890867,4.5009241578111,4.4986409055346,4.49634558585629,4.4939997794204,4.49162947289199,4.48919660153404,4.48672836078213,4.48422408039044,4.48168493448192,4.47910160327953,4.47651397617946,4.47389742154978,4.47127043597707,4.46861314362982,4.4659409775177,4.46323179118381,4.46048739836885,4.4576899778878,4.45486482185751,4.452004448801…
TE.20-mer.EX12/full	TGTGTATCZTTCTCTTTCTC	GAGAAAGAGAAAGATACACA	4,4.5,5,5.5,6,6.5,7,7.5,8,8.5,9,9.5,10,10.5,11,11.5,12,12.5,13,13.5,14,14.5,15,15.5,16,16.5,17,17.5,18,18.5,19,19.5,20,20.5,21,21.5,22,22.5,23,23.5,24,24.5,25,25.5,26,26.5,27,27.5,28,28.5,29,29.5,30,30.5,31,31.5,32,32.5,33,33.5,34,34.5,35,35.5,36,36.5,37,37.5,38,38.5,39,39.5,40,40.5,41,41.5,42,42.5,43,43.5,44,44.5,45,45.5,46,46.5,47,47.5,48,48.5,49,49.5,50,50.5,51,51.5,52,52.5,53,53.5,54,54.5,55,…	4.52589247399098,4.52380224536501,4.52170190794396,4.51959149475416,4.51747064419029,4.5153393857352,4.51319774995854,4.51101363447243,4.50880367573066,4.5065377723747,4.50424067300131,4.50190811488089,4.49953477797674,4.49711950667042,4.49468141320835,4.49220774344345,4.4897213095666,4.48718491463972,4.4846388838407,4.48204778232919,4.47940484097017,4.47671282591505,4.47402268299594,4.4712528282…
TE.20-mer.EX12/full	TGTGTATCZTTCTCTTTCTC	GAGAAAGAGAAAGATACACA	4,4.5,5,5.5,6,6.5,7,7.5,8,8.5,9,9.5,10,10.5,11,11.5,12,12.5,13,13.5,14,14.5,15,15.5,16,16.5,17,17.5,18,18.5,19,19.5,20,20.5,21,21.5,22,22.5,23,23.5,24,24.5,25,25.5,26,26.5,27,27.5,28,28.5,29,29.5,30,30.5,31,31.5,32,32.5,33,33.5,34,34.5,35,35.5,36,36.5,37,37.5,38,38.5,39,39.5,40,40.5,41,41.5,42,42.5,43,43.5,44,44.5,45,45.5,46,46.5,47,47.5,48,48.5,49,49.5,50,50.5,51,51.5,52,52.5,53,53.5,54,54.5,55,…	4.06551249283948,4.06346471598057,4.06140761475315,4.05934034453547,4.05726356753812,4.05517642926872,4.05307959647609,4.0509498043846,4.04880912811199,4.0466399050399,4.04443352555486,4.0422387347674,4.04002131017737,4.03778056255904,4.03552019010363,4.03323672731912,4.03088376207693,4.02848910308325,4.02607053328538,4.0236355400744,4.02118888545595,4.01874999876025,4.01631239702375,4.0138408445…
TE.20-mer.EX12/full	TGTGTATCZTTCTCTTTCTC	GAGAAAGAGAAAGATACACA	4,4.5,5,5.5,6,6.5,7,7.5,8,8.5,9,9.5,10,10.5,11,11.5,12,12.5,13,13.5,14,14.5,15,15.5,16,16.5,17,17.5,18,18.5,19,19.5,20,20.5,21,21.5,22,22.5,23,23.5,24,24.5,25,25.5,26,26.5,27,27.5,28,28.5,29,29.5,30,30.5,31,31.5,32,32.5,33,33.5,34,34.5,35,35.5,36,36.5,37,37.5,38,38.5,39,39.5,40,40.5,41,41.5,42,42.5,43,43.5,44,44.5,45,45.5,46,46.5,47,47.5,48,48.5,49,49.5,50,50.5,51,51.5,52,52.5,53,53.5,54,54.5,55,…	4.51017208070449,4.50820020351358,4.50621933232986,4.50422938473167,4.50223027715915,4.5002219248932,4.49820424203392,4.49616453322697,4.49408777434266,4.49198033278823,4.48983871569659,4.48767673657143,4.48545935147074,4.48318647718642,4.48087380337303,4.47850863390322,4.47610134798114,4.47365525393961,4.47121188744041,4.46873462516197,4.46623186987796,4.46370176777715,4.46114467427242,4.4585257…
TE.20-mer.EX12/full	TGTGTATCZTTCTCTTTCTC	GAGAAAGAGAAAGATACACA	4,4.5,5,5.5,6,6.5,7,7.5,8,8.5,9,9.5,10,10.5,11,11.5,12,12.5,13,13.5,14,14.5,15,15.5,16,16.5,17,17.5,18,18.5,19,19.5,20,20.5,21,21.5,22,22.5,23,23.5,24,24.5,25,25.5,26,26.5,27,27.5,28,28.5,29,29.5,30,30.5,31,31.5,32,32.5,33,33.5,34,34.5,35,35.5,36,36.5,37,37.5,38,38.5,39,39.5,40,40.5,41,41.5,42,42.5,43,43.5,44,44.5,45,45.5,46,46.5,47,47.5,48,48.5,49,49.5,50,50.5,51,51.5,52,52.5,53,53.5,54,54.5,55,…	4.32543458475546,4.32324240322702,4.32103930746537,4.3188247703692,4.31659888309271,4.31436152868997,4.31211258839825,4.30982321524668,4.30749582397499,4.30513309237532,4.30276219449556,4.30034783500892,4.29790138781777,4.29543624216558,4.29294153813838,4.29042663569951,4.28789193740447,4.28535226461498,4.2827990116345,4.28022382500149,4.27761150608951,4.27498430099092,4.27231790797015,4.26960819…
TE.20-mer.EX12/full	TGTGTATCZTTCTCTTTCTC	GAGAAAGAGAAAGATACACA	4,4.5,5,5.5,6,6.5,7,7.5,8,8.5,9,9.5,10,10.5,11,11.5,12,12.5,13,13.5,14,14.5,15,15.5,16,16.5,17,17.5,18,18.5,19,19.5,20,20.5,21,21.5,22,22.5,23,23.5,24,24.5,25,25.5,26,26.5,27,27.5,28,28.5,29,29.5,30,30.5,31,31.5,32,32.5,33,33.5,34,34.5,35,35.5,36,36.5,37,37.5,38,38.5,39,39.5,40,40.5,41,41.5,42,42.5,43,43.5,44,44.5,45,45.5,46,46.5,47,47.5,48,48.5,49,49.5,50,50.5,51,51.5,52,52.5,53,53.5,54,54.5,55,…	4.50222166922596,4.50016303386678,4.49809473164389,4.4960163934962,4.49392820078086,4.49182977905656,4.4897213095666,4.48756623471416,4.48539444714963,4.48321317195087,4.48099362551282,4.47872229423644,4.47642655204152,4.47408260322842,4.47169442045514,4.46928418846623,4.46684286634542,4.46436627615339,4.46189542318425,4.45938524945755,4.45682862918136,4.45424466192336,4.45162250829838,4.44892526…
TE.20-mer.EX12/full	TGTGTATCZTTCTCTTTCTC	GAGAAAGAGAAAGATACACA	4,4.5,5,5.5,6,6.5,7,7.5,8,8.5,9,9.5,10,10.5,11,11.5,12,12.5,13,13.5,14,14.5,15,15.5,16,16.5,17,17.5,18,18.5,19,19.5,20,20.5,21,21.5,22,22.5,23,23.5,24,24.5,25,25.5,26,26.5,27,27.5,28,28.5,29,29.5,30,30.5,31,31.5,32,32.5,33,33.5,34,34.5,35,35.5,36,36.5,37,37.5,38,38.5,39,39.5,40,40.5,41,41.5,42,42.5,43,43.5,44,44.5,45,45.5,46,46.5,47,47.5,48,48.5,49,49.5,50,50.5,51,51.5,52,52.5,53,53.5,54,54.5,55,…	4.26350445860372,4.26142180338592,4.25932935170106,4.25722652946366,4.25511371731805,4.25299033367383,4.25085651720059,4.24869085395971,4.24647740719267,4.24423826764875,4.24196637776672,4.23967503774431,4.23735922432859,4.23504136004673,4.23269809739105,4.23034851110606,4.2279704716832,4.2255612545205,4.22311677373231,4.22065662691167,4.21816669724045,4.21566240976101,4.21314971249217,4.21061570…
TE.20-mer.EX12/full	TGTGTATCZTTCTCTTTCTC	GAGAAAGAGAAAGATACACA	4,4.5,5,5.5,6,6.5,7,7.5,8,8.5,9,9.5,10,10.5,11,11.5,12,12.5,13,13.5,14,14.5,15,15.5,16,16.5,17,17.5,18,18.5,19,19.5,20,20.5,21,21.5,22,22.5,23,23.5,24,24.5,25,25.5,26,26.5,27,27.5,28,28.5,29,29.5,30,30.5,31,31.5,32,32.5,33,33.5,34,34.5,35,35.5,36,36.5,37,37.5,38,38.5,39,39.5,40,40.5,41,41.5,42,42.5,43,43.5,44,44.5,45,45.5,46,46.5,47,47.5,48,48.5,49,49.5,50,50.5,51,51.5,52,52.5,53,53.5,54,54.5,55,…	4.50725283590736,4.50517006397522,4.50307739178328,4.50097445006175,4.49886141359997,4.49673790761531,4.49460396759645,4.49241463122145,4.49018245577123,4.48789807962396,4.48556897087798,4.48320460696458,4.48082916655632,4.4784122287295,4.47595984736614,4.47348156872146,4.47097409046224,4.46840257388356,4.46581440301951,4.46319516961751,4.46054605703596,4.45787206068486,4.45518302086465,4.4524409…
TE.20-mer.EX12/full	TGTGTATCZTTCTCTTTCTC	GAGAAAGAGAAAGATACACA	4,4.5,5,5.5,6,6.5,7,7.5,8,8.5,9,9.5,10,10.5,11,11.5,12,12.5,13,13.5,14,14.5,15,15.5,16,16.5,17,17.5,18,18.5,19,19.5,20,20.5,21,21.5,22,22.5,23,23.5,24,24.5,25,25.5,26,26.5,27,27.5,28,28.5,29,29.5,30,30.5,31,31.5,32,32.5,33,33.5,34,34.5,35,35.5,36,36.5,37,37.5,38,38.5,39,39.5,40,40.5,41,41.5,42,42.5,43,43.5,44,44.5,45,45.5,46,46.5,47,47.5,48,48.5,49,49.5,50,50.5,51,51.5,52,52.5,53,53.5,54,54.5,55,…	4.48070858115805,4.47832662955532,4.4759315417099,4.47352317192761,4.47110137207689,4.46866599153415,4.46621687712754,4.46375491810724,4.46126495942105,4.45875309171315,4.45621111726075,4.45362712984025,4.45098078604493,4.44825571821096,4.44542889349128,4.44247788764024,4.43942143876203,4.43627017331452,4.43306158867542,4.42980829876307,4.4265407013035,4.42323997404717,4.41993477634871,4.41661737…
TE.20-mer.EX12/full	TGTGTATCZTTCTCTTTCTC	GAGAAAGAGAAAGATACACA	4,4.5,5,5.5,6,6.5,7,7.5,8,8.5,9,9.5,10,10.5,11,11.5,12,12.5,13,13.5,14,14.5,15,15.5,16,16.5,17,17.5,18,18.5,19,19.5,20,20.5,21,21.5,22,22.5,23,23.5,24,24.5,25,25.5,26,26.5,27,27.5,28,28.5,29,29.5,30,30.5,31,31.5,32,32.5,33,33.5,34,34.5,35,35.5,36,36.5,37,37.5,38,38.5,39,39.5,40,40.5,41,41.5,42,42.5,43,43.5,44,44.5,45,45.5,46,46.5,47,47.5,48,48.5,49,49.5,50,50.5,51,51.5,52,52.5,53,53.5,54,54.5,55,…	4.64350942717065,4.64130204424761,4.63908338454732,4.63685333225937,4.6346117697801,4.6323585776754,4.63009363464252,4.62779706894529,4.62547265754821,4.62311846533347,4.62071483259489,4.61825713564262,4.61576546356844,4.61322534151235,4.61064302515086,4.6080115285448,4.60533565043071,4.60259807443651,4.5998436782499,4.59703787318015,4.59419469688562,4.59132098779532,4.58841872566074,4.5854449366…
TE.20-mer.EX12/full	TGTGTATCZTTCTCTTTCTC	GAGAAAGAGAAAGATACACA	4,4.5,5,5.5,6,6.5,7,7.5,8,8.5,9,9.5,10,10.5,11,11.5,12,12.5,13,13.5,14,14.5,15,15.5,16,16.5,17,17.5,18,18.5,19,19.5,20,20.5,21,21.5,22,22.5,23,23.5,24,24.5,25,25.5,26,26.5,27,27.5,28,28.5,29,29.5,30,30.5,31,31.5,32,32.5,33,33.5,34,34.5,35,35.5,36,36.5,37,37.5,38,38.5,39,39.5,40,40.5,41,41.5,42,42.5,43,43.5,44,44.5,45,45.5,46,46.5,47,47.5,48,48.5,49,49.5,50,50.5,51,51.5,52,52.5,53,53.5,54,54.5,55,…	4.56146405896455,4.55903345002407,4.5565890405776,4.5541309161975,4.55165879949906,4.54917240763941,4.54667182220294,4.54412363048652,4.54155303573018,4.53895457975334,4.53632924126248,4.53369022339407,4.53104120871816,4.52837799533702,4.52569744346085,4.52300310941186,4.52027426112559,4.51751509926457,4.51466700125496,4.51172912564621,4.50869949828998,4.50556954834239,4.50233560804718,4.49903584…
TE.20-mer.EX12/full	TGTGTATCZTTCTCTTTCTC	GAGAAAGAGAAAGATACACA	4,4.5,5,5.5,6,6.5,7,7.5,8,8.5,9,9.5,10,10.5,11,11.5,12,12.5,13,13.5,14,14.5,15,15.5,16,16.5,17,17.5,18,18.5,19,19.5,20,20.5,21,21.5,22,22.5,23,23.5,24,24.5,25,25.5,26,26.5,27,27.5,28,28.5,29,29.5,30,30.5,31,31.5,32,32.5,33,33.5,34,34.5,35,35.5,36,36.5,37,37.5,38,38.5,39,39.5,40,40.5,41,41.5,42,42.5,43,43.5,44,44.5,45,45.5,46,46.5,47,47.5,48,48.5,49,49.5,50,50.5,51,51.5,52,52.5,53,53.5,54,54.5,55,…	4.58906022973075,4.58676537390302,4.58445832738036,4.58213895995233,4.57980713931113,4.57746273100623,4.57510559839793,4.57274570822823,4.57035879267537,4.567944944919,4.56551264533823,4.5630498994049,4.56053440258201,4.55799223398665,4.5554227672084,4.55282159108263,4.55018810249006,4.54752771476353,4.54482838639284,4.5420492256483,4.53918905087586,4.53625710938377,4.53326338956883,4.53019867331…
TE.20-mer.EX12/full	TGTGTATCZTTCTCTTTCTC	GAGAAAGAGAAAGATACACA	4,4.5,5,5.5,6,6.5,7,7.5,8,8.5,9,9.5,10,10.5,11,11.5,12,12.5,13,13.5,14,14.5,15,15.5,16,16.5,17,17.5,18,18.5,19,19.5,20,20.5,21,21.5,22,22.5,23,23.5,24,24.5,25,25.5,26,26.5,27,27.5,28,28.5,29,29.5,30,30.5,31,31.5,32,32.5,33,33.5,34,34.5,35,35.5,36,36.5,37,37.5,38,38.5,39,39.5,40,40.5,41,41.5,42,42.5,43,43.5,44,44.5,45,45.5,46,46.5,47,47.5,48,48.5,49,49.5,50,50.5,51,51.5,52,52.5,53,53.5,54,54.5,55,…	4.45912277953779,4.45700334040388,4.45487335488706,4.45273287140587,4.45058193985303,4.44842014767466,4.44624754086624,4.4440182375298,4.44175324710832,4.43944164859561,4.43710831504363,4.43474482153238,4.43235908729957,4.42994242383629,4.42750866715453,4.42504079435107,4.42254699916721,4.42001568689978,4.41746206056111,4.41486776817192,4.41223905957694,4.40957438653645,4.40689173148401,4.4041624…
TE.20-mer.EX12/full	TGTGTATCZTTCTCTTTCTC	GAGAAAGAGAAAGATACACA	4,4.5,5,5.5,6,6.5,7,7.5,8,8.5,9,9.5,10,10.5,11,11.5,12,12.5,13,13.5,14,14.5,15,15.5,16,16.5,17,17.5,18,18.5,19,19.5,20,20.5,21,21.5,22,22.5,23,23.5,24,24.5,25,25.5,26,26.5,27,27.5,28,28.5,29,29.5,30,30.5,31,31.5,32,32.5,33,33.5,34,34.5,35,35.5,36,36.5,37,37.5,38,38.5,39,39.5,40,40.5,41,41.5,42,42.5,43,43.5,44,44.5,45,45.5,46,46.5,47,47.5,48,48.5,49,49.5,50,50.5,51,51.5,52,52.5,53,53.5,54,54.5,55,…	4.47974024453855,4.4776714467015,4.47559260151069,4.4735039035697,4.47140496498661,4.46929598037781,4.46717670429709,4.46501622358798,4.46282534300611,4.4606001964667,4.4583375911209,4.45603973416537,4.45371147381947,4.45135253820809,4.44896450153849,4.44656139742029,4.44412133748067,4.4416392156445,4.43913524236885,4.43659942620785,4.43400363416056,4.43139319867638,4.42876260857396,4.42607365600…
TE.20-mer.EX12/full	TGTGTATCZTTCTCTTTCTC	GAGAAAGAGAAAGATACACA	4,4.5,5,5.5,6,6.5,7,7.5,8,8.5,9,9.5,10,10.5,11,11.5,12,12.5,13,13.5,14,14.5,15,15.5,16,16.5,17,17.5,18,18.5,19,19.5,20,20.5,21,21.5,22,22.5,23,23.5,24,24.5,25,25.5,26,26.5,27,27.5,28,28.5,29,29.5,30,30.5,31,31.5,32,32.5,33,33.5,34,34.5,35,35.5,36,36.5,37,37.5,38,38.5,39,39.5,40,40.5,41,41.5,42,42.5,43,43.5,44,44.5,45,45.5,46,46.5,47,47.5,48,48.5,49,49.5,50,50.5,51,51.5,52,52.5,53,53.5,54,54.5,55,…	4.45746495554129,4.4553903568695,4.45330564745241,4.45121103634687,4.44910627390958,4.44699110610148,4.44486574216498,4.44271833031823,4.4405361525631,4.43831177135418,4.43604300072593,4.43375111806878,4.4314051005924,4.42902273093032,4.42663518839875,4.42421924082383,4.42176429010755,4.41928744486188,4.41679057091985,4.41424997963811,4.41168955779119,4.40910684030392,4.40650543548559,4.403872932…
TE.20-mer.EX12/full	TGTGTATCZTTCTCTTTCTC	GAGAAAGAGAAAGATACACA	4,4.5,5,5.5,6,6.5,7,7.5,8,8.5,9,9.5,10,10.5,11,11.5,12,12.5,13,13.5,14,14.5,15,15.5,16,16.5,17,17.5,18,18.5,19,19.5,20,20.5,21,21.5,22,22.5,23,23.5,24,24.5,25,25.5,26,26.5,27,27.5,28,28.5,29,29.5,30,30.5,31,31.5,32,32.5,33,33.5,34,34.5,35,35.5,36,36.5,37,37.5,38,38.5,39,39.5,40,40.5,41,41.5,42,42.5,43,43.5,44,44.5,45,45.5,46,46.5,47,47.5,48,48.5,49,49.5,50,50.5,51,51.5,52,52.5,53,53.5,54,54.5,55,…	4.47453982406805,4.47255475532081,4.47056042459468,4.4685570410522,4.46654437313441,4.46452218536044,4.46249068741548,4.46041970544503,4.4583350213351,4.45621461107074,4.45403967877955,4.45183201103428,4.44957512114791,4.44726131910346,4.44491470017287,4.44254577053879,4.44012853923303,4.437686047863,4.43523723496236,4.43275497537477,4.43022619341433,4.4276840607126,4.42510150377359,4.42245769312…
TE.20-mer.EX12/full	TGTGTATCZTTCTCTTTCTC	GAGAAAGAGAAAGATACACA	4,4.5,5,5.5,6,6.5,7,7.5,8,8.5,9,9.5,10,10.5,11,11.5,12,12.5,13,13.5,14,14.5,15,15.5,16,16.5,17,17.5,18,18.5,19,19.5,20,20.5,21,21.5,22,22.5,23,23.5,24,24.5,25,25.5,26,26.5,27,27.5,28,28.5,29,29.5,30,30.5,31,31.5,32,32.5,33,33.5,34,34.5,35,35.5,36,36.5,37,37.5,38,38.5,39,39.5,40,40.5,41,41.5,42,42.5,43,43.5,44,44.5,45,45.5,46,46.5,47,47.5,48,48.5,49,49.5,50,50.5,51,51.5,52,52.5,53,53.5,54,54.5,55,…	4.45892808732349,4.45680526836134,4.45467186968729,4.45252809249323,4.45037368060616,4.44820837325774,4.44603237149995,4.44380508670616,4.44153033949151,4.43921881478421,4.43688713919825,4.43451445414367,4.4321211884337,4.42969673842058,4.42725088370698,4.42478382772523,4.4222867455952,4.41974845964608,4.41718943464522,4.41459501295372,4.41195825633539,4.4092935468852,4.40661630303023,4.403895551…
TE.20-mer.EX12/full	TGTGTATCZTTCTCTTTCTC	GAGAAAGAGAAAGATACACA	4,4.5,5,5.5,6,6.5,7,7.5,8,8.5,9,9.5,10,10.5,11,11.5,12,12.5,13,13.5,14,14.5,15,15.5,16,16.5,17,17.5,18,18.5,19,19.5,20,20.5,21,21.5,22,22.5,23,23.5,24,24.5,25,25.5,26,26.5,27,27.5,28,28.5,29,29.5,30,30.5,31,31.5,32,32.5,33,33.5,34,34.5,35,35.5,36,36.5,37,37.5,38,38.5,39,39.5,40,40.5,41,41.5,42,42.5,43,43.5,44,44.5,45,45.5,46,46.5,47,47.5,48,48.5,49,49.5,50,50.5,51,51.5,52,52.5,53,53.5,54,54.5,55,…	4.47823249429146,4.47632707299511,4.47441325501039,4.47249096600566,4.47056013065784,4.46862067263471,4.46667251457684,4.4646659716723,4.46261673736871,4.46054650822577,4.45843205798596,4.45627597602043,4.45410699962496,4.45189077643355,4.44962540188663,4.44732969883499,4.4449909327064,4.44258919121667,4.44018465407089,4.43774026009186,4.43524185816322,4.43271665353086,4.43017506728163,4.42754031…
TE.20-mer.EX12/full	TGTGTATCZTTCTCTTTCTC	GAGAAAGAGAAAGATACACA	4,4.5,5,5.5,6,6.5,7,7.5,8,8.5,9,9.5,10,10.5,11,11.5,12,12.5,13,13.5,14,14.5,15,15.5,16,16.5,17,17.5,18,18.5,19,19.5,20,20.5,21,21.5,22,22.5,23,23.5,24,24.5,25,25.5,26,26.5,27,27.5,28,28.5,29,29.5,30,30.5,31,31.5,32,32.5,33,33.5,34,34.5,35,35.5,36,36.5,37,37.5,38,38.5,39,39.5,40,40.5,41,41.5,42,42.5,43,43.5,44,44.5,45,45.5,46,46.5,47,47.5,48,48.5,49,49.5,50,50.5,51,51.5,52,52.5,53,53.5,54,54.5,55,…	4.49769010372634,4.49541555638459,4.49312903372145,4.49083054923734,4.48851969435808,4.48619661952445,4.4838609089911,4.48149909744677,4.47909872114569,4.47665007923462,4.47414674224764,4.47162478694039,4.46906937224227,4.4664966070444,4.46389582457636,4.46127051485896,4.45859600368055,4.45587086783474,4.45309991452272,4.45030008102776,4.4474636360871,4.44457125403459,4.44165461006957,4.438689936…
TE.20-mer.EX12/full	TGTGTATCZTTCTCTTTCTC	GAGAAAGAGAAAGATACACA	4,4.5,5,5.5,6,6.5,7,7.5,8,8.5,9,9.5,10,10.5,11,11.5,12,12.5,13,13.5,14,14.5,15,15.5,16,16.5,17,17.5,18,18.5,19,19.5,20,20.5,21,21.5,22,22.5,23,23.5,24,24.5,25,25.5,26,26.5,27,27.5,28,28.5,29,29.5,30,30.5,31,31.5,32,32.5,33,33.5,34,34.5,35,35.5,36,36.5,37,37.5,38,38.5,39,39.5,40,40.5,41,41.5,42,42.5,43,43.5,44,44.5,45,45.5,46,46.5,47,47.5,48,48.5,49,49.5,50,50.5,51,51.5,52,52.5,53,53.5,54,54.5,55,…	4.56595319310954,4.56375190102235,4.56153939446235,4.55931555858001,4.55708027675244,4.55483355159278,4.55257502135925,4.55027752953325,4.54794236236458,4.54558653403458,4.54320554821882,4.54079080836458,4.53837161921205,4.53590195998449,4.53338269606887,4.53082033406894,4.52822629170777,4.52556629539636,4.52290658266445,4.52023192279385,4.51754082044896,4.51482086057687,4.51209003596751,4.509305…
TE.20-mer.EX12/full	TGTGTATCZTTCTCTTTCTC	GAGAAAGAGAAAGATACACA	4,4.5,5,5.5,6,6.5,7,7.5,8,8.5,9,9.5,10,10.5,11,11.5,12,12.5,13,13.5,14,14.5,15,15.5,16,16.5,17,17.5,18,18.5,19,19.5,20,20.5,21,21.5,22,22.5,23,23.5,24,24.5,25,25.5,26,26.5,27,27.5,28,28.5,29,29.5,30,30.5,31,31.5,32,32.5,33,33.5,34,34.5,35,35.5,36,36.5,37,37.5,38,38.5,39,39.5,40,40.5,41,41.5,42,42.5,43,43.5,44,44.5,45,45.5,46,46.5,47,47.5,48,48.5,49,49.5,50,50.5,51,51.5,52,52.5,53,53.5,54,54.5,55,…	4.37937133693682,4.3772847544167,4.3751879153613,4.37308108726658,4.37096380393688,4.36883633354224,4.36669839002193,4.36452022783,4.36229638946763,4.36003778988988,4.35774127615181,4.35540400758873,4.35303425068471,4.35064393764506,4.34822909834407,4.34579233372703,4.34332054422873,4.34083143587265,4.3382939015684,4.33573263291501,4.33314124603902,4.33053126049593,4.32788263311798,4.325235621452…
TE.20-mer.EX12/full	TGTGTATCZTTCTCTTTCTC	GAGAAAGAGAAAGATACACA	4,4.5,5,5.5,6,6.5,7,7.5,8,8.5,9,9.5,10,10.5,11,11.5,12,12.5,13,13.5,14,14.5,15,15.5,16,16.5,17,17.5,18,18.5,19,19.5,20,20.5,21,21.5,22,22.5,23,23.5,24,24.5,25,25.5,26,26.5,27,27.5,28,28.5,29,29.5,30,30.5,31,31.5,32,32.5,33,33.5,34,34.5,35,35.5,36,36.5,37,37.5,38,38.5,39,39.5,40,40.5,41,41.5,42,42.5,43,43.5,44,44.5,45,45.5,46,46.5,47,47.5,48,48.5,49,49.5,50,50.5,51,51.5,52,52.5,53,53.5,54,54.5,55,…	4.48260978389646,4.48056828672474,4.47851700340269,4.47645598534988,4.47438513972975,4.47230451875074,4.47021373482949,4.46808549305395,4.46591409095077,4.46372356617125,4.46149882691732,4.45923849703599,4.45694131990022,4.45460890544593,4.45224136234218,4.44987240243363,4.44747014587309,4.44502943362409,4.44257884588953,4.44008550243646,4.43751861299797,4.43492784694379,4.43229312435611,4.429593…
TE.20-mer.EX12/full	TGTGTATCZTTCTCTTTCTC	GAGAAAGAGAAAGATACACA	4,4.5,5,5.5,6,6.5,7,7.5,8,8.5,9,9.5,10,10.5,11,11.5,12,12.5,13,13.5,14,14.5,15,15.5,16,16.5,17,17.5,18,18.5,19,19.5,20,20.5,21,21.5,22,22.5,23,23.5,24,24.5,25,25.5,26,26.5,27,27.5,28,28.5,29,29.5,30,30.5,31,31.5,32,32.5,33,33.5,34,34.5,35,35.5,36,36.5,37,37.5,38,38.5,39,39.5,40,40.5,41,41.5,42,42.5,43,43.5,44,44.5,45,45.5,46,46.5,47,47.5,48,48.5,49,49.5,50,50.5,51,51.5,52,52.5,53,53.5,54,54.5,55,…	4.37417807478456,4.37201617541967,4.36984364567749,4.36766000707289,4.36546552080224,4.36325988947167,4.36104281017731,4.35878812070381,4.35649567414289,4.35419221531178,4.35186874766591,4.34952462609934,4.34714728041313,4.34473937401417,4.34230066641583,4.33981581750487,4.33728011531237,4.33472530135093,4.33214809255621,4.32953984095658,4.32692155850454,4.32430962358135,4.32165745074057,4.318990…
TE.20-mer.EX12/full	TGTGTATCZTTCTCTTTCTC	GAGAAAGAGAAAGATACACA	4,4.5,5,5.5,6,6.5,7,7.5,8,8.5,9,9.5,10,10.5,11,11.5,12,12.5,13,13.5,14,14.5,15,15.5,16,16.5,17,17.5,18,18.5,19,19.5,20,20.5,21,21.5,22,22.5,23,23.5,24,24.5,25,25.5,26,26.5,27,27.5,28,28.5,29,29.5,30,30.5,31,31.5,32,32.5,33,33.5,34,34.5,35,35.5,36,36.5,37,37.5,38,38.5,39,39.5,40,40.5,41,41.5,42,42.5,43,43.5,44,44.5,45,45.5,46,46.5,47,47.5,48,48.5,49,49.5,50,50.5,51,51.5,52,52.5,53,53.5,54,54.5,55,…	4.46651084841593,4.46448760994569,4.46245505146073,4.46041278512948,4.45836102081959,4.45629936532781,4.4542280287749,4.45212039157465,4.4499591738961,4.4477626755169,4.44552262919417,4.44323027720104,4.44089035664583,4.43850421779704,4.43608484886351,4.43364968649453,4.43119548266085,4.4287045127121,4.42623286583972,4.42371989750032,4.42114191430911,4.41852898758099,4.41588157642573,4.4131533536…
TE.20-mer.EX12/full	TGTGTATCZTTCTCTTTCTC	GAGAAAGAGAAAGATACACA	4,4.5,5,5.5,6,6.5,7,7.5,8,8.5,9,9.5,10,10.5,11,11.5,12,12.5,13,13.5,14,14.5,15,15.5,16,16.5,17,17.5,18,18.5,19,19.5,20,20.5,21,21.5,22,22.5,23,23.5,24,24.5,25,25.5,26,26.5,27,27.5,28,28.5,29,29.5,30,30.5,31,31.5,32,32.5,33,33.5,34,34.5,35,35.5,36,36.5,37,37.5,38,38.5,39,39.5,40,40.5,41,41.5,42,42.5,43,43.5,44,44.5,45,45.5,46,46.5,47,47.5,48,48.5,49,49.5,50,50.5,51,51.5,52,52.5,53,53.5,54,54.5,55,…	4.38932169344486,4.38713611714934,4.38493930734321,4.38273150871264,4.38051224821552,4.37828158894399,4.37603959590095,4.37374795089016,4.37143860994528,4.36908090820291,4.36670380356021,4.36427851439087,4.36182960006168,4.35933338294923,4.35681662418277,4.35426176030891,4.35169139124337,4.34908900080599,4.34647131335409,4.34382023981463,4.34116020919204,4.33847362598477,4.33574726705555,4.332986…
TE.20-mer.EX12/full	TGTGTATCZTTCTCTTTCTC	GAGAAAGAGAAAGATACACA	4,4.5,5,5.5,6,6.5,7,7.5,8,8.5,9,9.5,10,10.5,11,11.5,12,12.5,13,13.5,14,14.5,15,15.5,16,16.5,17,17.5,18,18.5,19,19.5,20,20.5,21,21.5,22,22.5,23,23.5,24,24.5,25,25.5,26,26.5,27,27.5,28,28.5,29,29.5,30,30.5,31,31.5,32,32.5,33,33.5,34,34.5,35,35.5,36,36.5,37,37.5,38,38.5,39,39.5,40,40.5,41,41.5,42,42.5,43,43.5,44,44.5,45,45.5,46,46.5,47,47.5,48,48.5,49,49.5,50,50.5,51,51.5,52,52.5,53,53.5,54,54.5,55,…	4.47852797008889,4.47645033082968,4.47436270446959,4.47226499452977,4.47015710312651,4.4680389309439,4.46591037720572,4.46372565637073,4.46150242851274,4.45923472576528,4.45691766182443,4.45454501713998,4.45213587894023,4.44967120473189,4.44717509257602,4.44465113495811,4.44211681692537,4.43955010249506,4.43699607404311,4.43439930447427,4.43176650612966,4.42910374469212,4.4264068229438,4.42363427…
TE.20-mer.EX12/mis_10_C	TGTGTATCZTTCTCTTTCTC	GAGAAAGAGCAAGATACACA	4,4.5,5,5.5,6,6.5,7,7.5,8,8.5,9,9.5,10,10.5,11,11.5,12,12.5,13,13.5,14,14.5,15,15.5,16,16.5,17,17.5,18,18.5,19,19.5,20,20.5,21,21.5,22,22.5,23,23.5,24,24.5,25,25.5,26,26.5,27,27.5,28,28.5,29,29.5,30,30.5,31,31.5,32,32.5,33,33.5,34,34.5,35,35.5,36,36.5,37,37.5,38,38.5,39,39.5,40,40.5,41,41.5,42,42.5,43,43.5,44,44.5,45,45.5,46,46.5,47,47.5,48,48.5,49,49.5,50,50.5,51,51.5,52,52.5,53,53.5,54,54.5,55,…	4.26706020604269,4.26203154378614,4.25694421261394,4.25179633811102,4.2465869571314,4.2413140808398,4.2359766498518,4.23062694562338,4.2252676598436,4.219881986765,4.21448143171935,4.20907003693928,4.20364824559788,4.19819836173924,4.19275194748531,4.18730013347165,4.18181930106111,4.17628896280264,4.17076233261516,4.16520781179384,4.15961260530995,4.15401809707898,4.14844130664616,4.142821355534…
TE.20-mer.EX12/mis_10_C	TGTGTATCZTTCTCTTTCTC	GAGAAAGAGCAAGATACACA	4,4.5,5,5.5,6,6.5,7,7.5,8,8.5,9,9.5,10,10.5,11,11.5,12,12.5,13,13.5,14,14.5,15,15.5,16,16.5,17,17.5,18,18.5,19,19.5,20,20.5,21,21.5,22,22.5,23,23.5,24,24.5,25,25.5,26,26.5,27,27.5,28,28.5,29,29.5,30,30.5,31,31.5,32,32.5,33,33.5,34,34.5,35,35.5,36,36.5,37,37.5,38,38.5,39,39.5,40,40.5,41,41.5,42,42.5,43,43.5,44,44.5,45,45.5,46,46.5,47,47.5,48,48.5,49,49.5,50,50.5,51,51.5,52,52.5,53,53.5,54,54.5,55,…	4.23626460826929,4.23100828993894,4.22568731525897,4.22030033852039,4.2148457017397,4.2093216836646,4.20372676819341,4.19811085191255,4.19248465631673,4.18687895751409,4.18127720735888,4.17564834243559,4.17006888105348,4.16447539282903,4.15885983630669,4.15323938590862,4.14761728090671,4.14191862098894,4.13626003431432,4.13059844660954,4.12489986551266,4.11919978378326,4.11349713612711,4.10770742…
TE.20-mer.EX12/mis_10_C	TGTGTATCZTTCTCTTTCTC	GAGAAAGAGCAAGATACACA	4,4.5,5,5.5,6,6.5,7,7.5,8,8.5,9,9.5,10,10.5,11,11.5,12,12.5,13,13.5,14,14.5,15,15.5,16,16.5,17,17.5,18,18.5,19,19.5,20,20.5,21,21.5,22,22.5,23,23.5,24,24.5,25,25.5,26,26.5,27,27.5,28,28.5,29,29.5,30,30.5,31,31.5,32,32.5,33,33.5,34,34.5,35,35.5,36,36.5,37,37.5,38,38.5,39,39.5,40,40.5,41,41.5,42,42.5,43,43.5,44,44.5,45,45.5,46,46.5,47,47.5,48,48.5,49,49.5,50,50.5,51,51.5,52,52.5,53,53.5,54,54.5,55,…	4.24719550219155,4.24220414769973,4.23715475985403,4.23204597328256,4.2268761162763,4.22164423562791,4.21634855796201,4.21105082418665,4.20574932680583,4.20045814314907,4.1951593380614,4.18983688106089,4.18450745536889,4.17915408030482,4.17375543315398,4.1683298028796,4.16289642226349,4.15743893660989,4.1519851499592,4.14654134933147,4.14109372551473,4.1356328359192,4.13012557895094,4.12456975531…
TE.20-mer.EX12/mis_10_C	TGTGTATCZTTCTCTTTCTC	GAGAAAGAGCAAGATACACA	4,4.5,5,5.5,6,6.5,7,7.5,8,8.5,9,9.5,10,10.5,11,11.5,12,12.5,13,13.5,14,14.5,15,15.5,16,16.5,17,17.5,18,18.5,19,19.5,20,20.5,21,21.5,22,22.5,23,23.5,24,24.5,25,25.5,26,26.5,27,27.5,28,28.5,29,29.5,30,30.5,31,31.5,32,32.5,33,33.5,34,34.5,35,35.5,36,36.5,37,37.5,38,38.5,39,39.5,40,40.5,41,41.5,42,42.5,43,43.5,44,44.5,45,45.5,46,46.5,47,47.5,48,48.5,49,49.5,50,50.5,51,51.5,52,52.5,53,53.5,54,54.5,55,…	4.19697796318006,4.19173151051764,4.18642090278016,4.18104455151147,4.17560051866386,4.17008766928963,4.16450394018416,4.15892851546783,4.1533925553243,4.14789727909512,4.14240698773295,4.13689203207356,4.13141397810134,4.12592574271074,4.12040544491038,4.1148744163332,4.10934193200705,4.10375994733766,4.09818531193864,4.09264732060551,4.08711562819286,4.08160147214324,4.0760583248112,4.070484128…
TE.20-mer.EX12/mis_10_C	TGTGTATCZTTCTCTTTCTC	GAGAAAGAGCAAGATACACA	4,4.5,5,5.5,6,6.5,7,7.5,8,8.5,9,9.5,10,10.5,11,11.5,12,12.5,13,13.5,14,14.5,15,15.5,16,16.5,17,17.5,18,18.5,19,19.5,20,20.5,21,21.5,22,22.5,23,23.5,24,24.5,25,25.5,26,26.5,27,27.5,28,28.5,29,29.5,30,30.5,31,31.5,32,32.5,33,33.5,34,34.5,35,35.5,36,36.5,37,37.5,38,38.5,39,39.5,40,40.5,41,41.5,42,42.5,43,43.5,44,44.5,45,45.5,46,46.5,47,47.5,48,48.5,49,49.5,50,50.5,51,51.5,52,52.5,53,53.5,54,54.5,55,…	4.26323282776229,4.25845553052367,4.25362485514205,4.24874008793434,4.24379975326468,4.23880257233863,4.23374696816875,4.22865952333752,4.22354889414422,4.21841575576799,4.21326427818475,4.208093996974,4.20292212235575,4.19772703144578,4.19251253586388,4.18726486295463,4.18197414238427,4.17664275226949,4.17133292451756,4.16601397469433,4.16068937388022,4.15539130779108,4.15008960073711,4.14471521…
TE.20-mer.EX12/mis_10_C	TGTGTATCZTTCTCTTTCTC	GAGAAAGAGCAAGATACACA	4,4.5,5,5.5,6,6.5,7,7.5,8,8.5,9,9.5,10,10.5,11,11.5,12,12.5,13,13.5,14,14.5,15,15.5,16,16.5,17,17.5,18,18.5,19,19.5,20,20.5,21,21.5,22,22.5,23,23.5,24,24.5,25,25.5,26,26.5,27,27.5,28,28.5,29,29.5,30,30.5,31,31.5,32,32.5,33,33.5,34,34.5,35,35.5,36,36.5,37,37.5,38,38.5,39,39.5,40,40.5,41,41.5,42,42.5,43,43.5,44,44.5,45,45.5,46,46.5,47,47.5,48,48.5,49,49.5,50,50.5,51,51.5,52,52.5,53,53.5,54,54.5,55,…	4.23290416229529,4.22789492786329,4.22282750111159,4.2177002479537,4.2125114726264,4.20726022298973,4.20194470018681,4.19663014619188,4.19131097803218,4.18602009730448,4.18072612901088,4.17539612138758,4.17008678860922,4.16475305515418,4.15939783348904,4.15403546038375,4.14867945151425,4.14325687538221,4.1379029633367,4.13255008290595,4.12718160335816,4.12185583824987,4.11655162739085,4.111132071…
TE.20-mer.EX12/mis_10_C	TGTGTATCZTTCTCTTTCTC	GAGAAAGAGCAAGATACACA	4,4.5,5,5.5,6,6.5,7,7.5,8,8.5,9,9.5,10,10.5,11,11.5,12,12.5,13,13.5,14,14.5,15,15.5,16,16.5,17,17.5,18,18.5,19,19.5,20,20.5,21,21.5,22,22.5,23,23.5,24,24.5,25,25.5,26,26.5,27,27.5,28,28.5,29,29.5,30,30.5,31,31.5,32,32.5,33,33.5,34,34.5,35,35.5,36,36.5,37,37.5,38,38.5,39,39.5,40,40.5,41,41.5,42,42.5,43,43.5,44,44.5,45,45.5,46,46.5,47,47.5,48,48.5,49,49.5,50,50.5,51,51.5,52,52.5,53,53.5,54,54.5,55,…	4.33115448606657,4.32650381027798,4.32180279279664,4.31705012254504,4.31224507739452,4.30738627376301,4.30247249513577,4.29752371777609,4.29256949226121,4.28758475235943,4.28260149642741,4.27760692250658,4.27259713230856,4.26757179925902,4.26254885431392,4.25751730410555,4.25247753150827,4.24744909778476,4.24242985892151,4.23743012310587,4.23246040424115,4.22751186754258,4.22258278149267,4.217659…
TE.20-mer.EX12/mis_10_C	TGTGTATCZTTCTCTTTCTC	GAGAAAGAGCAAGATACACA	4,4.5,5,5.5,6,6.5,7,7.5,8,8.5,9,9.5,10,10.5,11,11.5,12,12.5,13,13.5,14,14.5,15,15.5,16,16.5,17,17.5,18,18.5,19,19.5,20,20.5,21,21.5,22,22.5,23,23.5,24,24.5,25,25.5,26,26.5,27,27.5,28,28.5,29,29.5,30,30.5,31,31.5,32,32.5,33,33.5,34,34.5,35,35.5,36,36.5,37,37.5,38,38.5,39,39.5,40,40.5,41,41.5,42,42.5,43,43.5,44,44.5,45,45.5,46,46.5,47,47.5,48,48.5,49,49.5,50,50.5,51,51.5,52,52.5,53,53.5,54,54.5,55,…	4.12843222731623,4.12364652717353,4.11880783329754,4.11391428701124,4.10896497220548,4.10395860309893,4.0988938489243,4.09382042255634,4.08875217241149,4.0837111171245,4.07866122911205,4.0735926249704,4.06855133191357,4.0635112443696,4.05844045008308,4.05340077787967,4.04839635174955,4.04338153590149,4.03838129390757,4.03340485522324,4.02844151427116,4.02347181556302,4.01850701981446,4.0135382760…
TE.20-mer.EX12/mis_10_C	TGTGTATCZTTCTCTTTCTC	GAGAAAGAGCAAGATACACA	4,4.5,5,5.5,6,6.5,7,7.5,8,8.5,9,9.5,10,10.5,11,11.5,12,12.5,13,13.5,14,14.5,15,15.5,16,16.5,17,17.5,18,18.5,19,19.5,20,20.5,21,21.5,22,22.5,23,23.5,24,24.5,25,25.5,26,26.5,27,27.5,28,28.5,29,29.5,30,30.5,31,31.5,32,32.5,33,33.5,34,34.5,35,35.5,36,36.5,37,37.5,38,38.5,39,39.5,40,40.5,41,41.5,42,42.5,43,43.5,44,44.5,45,45.5,46,46.5,47,47.5,48,48.5,49,49.5,50,50.5,51,51.5,52,52.5,53,53.5,54,54.5,55,…	4.11887356830045,4.11449889377294,4.11008004115875,4.10561576510339,4.10110477794595,4.09654679097321,4.09194045939802,4.08728687800101,4.08260623176719,4.07791161403589,4.07317780306147,4.06842521452962,4.06362754353816,4.05882103755361,4.05399909365869,4.04915093450175,4.04430412700084,4.03946329677139,4.03456469125866,4.02965360583651,4.02475076091175,4.01982097941253,4.01487278761856,4.009975…
TE.20-mer.EX12/mis_10_C	TGTGTATCZTTCTCTTTCTC	GAGAAAGAGCAAGATACACA	4,4.5,5,5.5,6,6.5,7,7.5,8,8.5,9,9.5,10,10.5,11,11.5,12,12.5,13,13.5,14,14.5,15,15.5,16,16.5,17,17.5,18,18.5,19,19.5,20,20.5,21,21.5,22,22.5,23,23.5,24,24.5,25,25.5,26,26.5,27,27.5,28,28.5,29,29.5,30,30.5,31,31.5,32,32.5,33,33.5,34,34.5,35,35.5,36,36.5,37,37.5,38,38.5,39,39.5,40,40.5,41,41.5,42,42.5,43,43.5,44,44.5,45,45.5,46,46.5,47,47.5,48,48.5,49,49.5,50,50.5,51,51.5,52,52.5,53,53.5,54,54.5,55,…	4.44014004651828,4.43515145768842,4.4301049001725,4.42499884766909,4.41983221294719,4.41460337196908,4.40931080853515,4.40398190399589,4.39862808064313,4.39326274981718,4.38789946722925,4.38252870396524,4.37715903235129,4.37179501984451,4.36642258363916,4.36103581261582,4.35563519914737,4.35021040370106,4.34475017347882,4.33927967716943,4.33378853011007,4.32827846017699,4.32276017143339,4.3172352…
TE.20-mer.EX12/mis_10_C	TGTGTATCZTTCTCTTTCTC	GAGAAAGAGCAAGATACACA	4,4.5,5,5.5,6,6.5,7,7.5,8,8.5,9,9.5,10,10.5,11,11.5,12,12.5,13,13.5,14,14.5,15,15.5,16,16.5,17,17.5,18,18.5,19,19.5,20,20.5,21,21.5,22,22.5,23,23.5,24,24.5,25,25.5,26,26.5,27,27.5,28,28.5,29,29.5,30,30.5,31,31.5,32,32.5,33,33.5,34,34.5,35,35.5,36,36.5,37,37.5,38,38.5,39,39.5,40,40.5,41,41.5,42,42.5,43,43.5,44,44.5,45,45.5,46,46.5,47,47.5,48,48.5,49,49.5,50,50.5,51,51.5,52,52.5,53,53.5,54,54.5,55,…	4.34611913587543,4.34124394719509,4.33631341000031,4.33132625309054,4.32628116096212,4.3211767717253,4.31601146511334,4.31083451473124,4.30564237822759,4.30042590639476,4.295161642536,4.2898430341119,4.28449141802831,4.27912327960763,4.27375570973501,4.26840571750112,4.26306531239561,4.25771624408281,4.25235075445013,4.24696831995722,4.2415594295509,4.23614435463582,4.23073392939282,4.22533073741…
TE.20-mer.EX12/mis_10_C	TGTGTATCZTTCTCTTTCTC	GAGAAAGAGCAAGATACACA	4,4.5,5,5.5,6,6.5,7,7.5,8,8.5,9,9.5,10,10.5,11,11.5,12,12.5,13,13.5,14,14.5,15,15.5,16,16.5,17,17.5,18,18.5,19,19.5,20,20.5,21,21.5,22,22.5,23,23.5,24,24.5,25,25.5,26,26.5,27,27.5,28,28.5,29,29.5,30,30.5,31,31.5,32,32.5,33,33.5,34,34.5,35,35.5,36,36.5,37,37.5,38,38.5,39,39.5,40,40.5,41,41.5,42,42.5,43,43.5,44,44.5,45,45.5,46,46.5,47,47.5,48,48.5,49,49.5,50,50.5,51,51.5,52,52.5,53,53.5,54,54.5,55,…	4.34516741619118,4.34022552444173,4.33522695109495,4.3301701754283,4.3250536206058,4.31987627466483,4.31463625226237,4.30936993856678,4.30408038257823,4.29878607204218,4.29348652643253,4.28819040621892,4.28288800002565,4.277586754167,4.27229285249249,4.26699398342795,4.26168220664716,4.25635086952811,4.25099542709877,4.24561900759052,4.24023014927277,4.23481986817221,4.22939435018578,4.2239626929…
TE.20-mer.EX12/mis_10_C	TGTGTATCZTTCTCTTTCTC	GAGAAAGAGCAAGATACACA	4,4.5,5,5.5,6,6.5,7,7.5,8,8.5,9,9.5,10,10.5,11,11.5,12,12.5,13,13.5,14,14.5,15,15.5,16,16.5,17,17.5,18,18.5,19,19.5,20,20.5,21,21.5,22,22.5,23,23.5,24,24.5,25,25.5,26,26.5,27,27.5,28,28.5,29,29.5,30,30.5,31,31.5,32,32.5,33,33.5,34,34.5,35,35.5,36,36.5,37,37.5,38,38.5,39,39.5,40,40.5,41,41.5,42,42.5,43,43.5,44,44.5,45,45.5,46,46.5,47,47.5,48,48.5,49,49.5,50,50.5,51,51.5,52,52.5,53,53.5,54,54.5,55,…	4.32012675280992,4.3153717816808,4.31056417282974,4.30570296261889,4.30078650536234,4.29581397292306,4.29078362418296,4.28572919259792,4.28067350412657,4.27560731118834,4.27053792955591,4.26547867492235,4.2604070013161,4.25533499075837,4.2502618708134,4.24518262668759,4.2400927496471,4.23501153096576,4.22991031784329,4.2247950622824,4.21969714528251,4.21460174084664,4.20949812498437,4.20440272487…
TE.20-mer.EX12/mis_10_C	TGTGTATCZTTCTCTTTCTC	GAGAAAGAGCAAGATACACA	4,4.5,5,5.5,6,6.5,7,7.5,8,8.5,9,9.5,10,10.5,11,11.5,12,12.5,13,13.5,14,14.5,15,15.5,16,16.5,17,17.5,18,18.5,19,19.5,20,20.5,21,21.5,22,22.5,23,23.5,24,24.5,25,25.5,26,26.5,27,27.5,28,28.5,29,29.5,30,30.5,31,31.5,32,32.5,33,33.5,34,34.5,35,35.5,36,36.5,37,37.5,38,38.5,39,39.5,40,40.5,41,41.5,42,42.5,43,43.5,44,44.5,45,45.5,46,46.5,47,47.5,48,48.5,49,49.5,50,50.5,51,51.5,52,52.5,53,53.5,54,54.5,55,…	4.38505367116996,4.38014953131986,4.37518956290932,4.37017229288552,4.36509638176838,4.35996025296064,4.35476284656516,4.34953433622465,4.34427218743331,4.33900220618829,4.33373778178701,4.32847827698388,4.32321434276312,4.31796811381134,4.31272538138403,4.30750502322334,4.30227247035829,4.2970447030533,4.29179427724954,4.28653438425963,4.28122409660124,4.27589754430268,4.27055376927133,4.2651931…
TE.20-mer.EX12/mis_10_G	TGTGTATCZTTCTCTTTCTC	GAGAAAGAGGAAGATACACA	4,4.5,5,5.5,6,6.5,7,7.5,8,8.5,9,9.5,10,10.5,11,11.5,12,12.5,13,13.5,14,14.5,15,15.5,16,16.5,17,17.5,18,18.5,19,19.5,20,20.5,21,21.5,22,22.5,23,23.5,24,24.5,25,25.5,26,26.5,27,27.5,28,28.5,29,29.5,30,30.5,31,31.5,32,32.5,33,33.5,34,34.5,35,35.5,36,36.5,37,37.5,38,38.5,39,39.5,40,40.5,41,41.5,42,42.5,43,43.5,44,44.5,45,45.5,46,46.5,47,47.5,48,48.5,49,49.5,50,50.5,51,51.5,52,52.5,53,53.5,54,54.5,55,…	4.48119387710345,4.47772652877735,4.47423127466639,4.47070766194303,4.46715522666751,4.46357349342115,4.45996197492461,4.45634067323532,4.45269550683934,4.44901269080422,4.44530149261347,4.44155720757246,4.43778051859641,4.4339881260044,4.43018651876817,4.42636956390902,4.42254141807729,4.41867608150728,4.4147894020116,4.41087335782778,4.40691130102482,4.40291705891421,4.39892612649095,4.39489800…
TE.20-mer.EX12/mis_10_G	TGTGTATCZTTCTCTTTCTC	GAGAAAGAGGAAGATACACA	4,4.5,5,5.5,6,6.5,7,7.5,8,8.5,9,9.5,10,10.5,11,11.5,12,12.5,13,13.5,14,14.5,15,15.5,16,16.5,17,17.5,18,18.5,19,19.5,20,20.5,21,21.5,22,22.5,23,23.5,24,24.5,25,25.5,26,26.5,27,27.5,28,28.5,29,29.5,30,30.5,31,31.5,32,32.5,33,33.5,34,34.5,35,35.5,36,36.5,37,37.5,38,38.5,39,39.5,40,40.5,41,41.5,42,42.5,43,43.5,44,44.5,45,45.5,46,46.5,47,47.5,48,48.5,49,49.5,50,50.5,51,51.5,52,52.5,53,53.5,54,54.5,55,…	4.53677288564431,4.53333563878376,4.52987084226917,4.52637831043735,4.52285746432934,4.51930784109734,4.51572896645087,4.51209978613914,4.5084470268165,4.50477252100698,4.50108022292824,4.49734217015872,4.49360441772642,4.48982282905922,4.48602291520032,4.48219289386087,4.47835088196173,4.4744476318439,4.47056365788686,4.46663366086501,4.46264727128245,4.45863225980853,4.45459990980907,4.45048082…
TE.20-mer.EX12/mis_10_G	TGTGTATCZTTCTCTTTCTC	GAGAAAGAGGAAGATACACA	4,4.5,5,5.5,6,6.5,7,7.5,8,8.5,9,9.5,10,10.5,11,11.5,12,12.5,13,13.5,14,14.5,15,15.5,16,16.5,17,17.5,18,18.5,19,19.5,20,20.5,21,21.5,22,22.5,23,23.5,24,24.5,25,25.5,26,26.5,27,27.5,28,28.5,29,29.5,30,30.5,31,31.5,32,32.5,33,33.5,34,34.5,35,35.5,36,36.5,37,37.5,38,38.5,39,39.5,40,40.5,41,41.5,42,42.5,43,43.5,44,44.5,45,45.5,46,46.5,47,47.5,48,48.5,49,49.5,50,50.5,51,51.5,52,52.5,53,53.5,54,54.5,55,…	4.45964695801393,4.45602316962624,4.45236904270515,4.44868390911338,4.44496723813738,4.44121832807923,4.43743693336708,4.4336424861921,4.42985511005255,4.42606356097603,4.42224896713168,4.41840537691252,4.41455706100056,4.41067180930049,4.40676118859685,4.40284715578575,4.39893340602925,4.39500243014624,4.39107296489189,4.38712347232312,4.38313108255965,4.37909892940976,4.3750183675633,4.37088227…
TE.20-mer.EX12/mis_10_G	TGTGTATCZTTCTCTTTCTC	GAGAAAGAGGAAGATACACA	4,4.5,5,5.5,6,6.5,7,7.5,8,8.5,9,9.5,10,10.5,11,11.5,12,12.5,13,13.5,14,14.5,15,15.5,16,16.5,17,17.5,18,18.5,19,19.5,20,20.5,21,21.5,22,22.5,23,23.5,24,24.5,25,25.5,26,26.5,27,27.5,28,28.5,29,29.5,30,30.5,31,31.5,32,32.5,33,33.5,34,34.5,35,35.5,36,36.5,37,37.5,38,38.5,39,39.5,40,40.5,41,41.5,42,42.5,43,43.5,44,44.5,45,45.5,46,46.5,47,47.5,48,48.5,49,49.5,50,50.5,51,51.5,52,52.5,53,53.5,54,54.5,55,…	4.33266988730172,4.32893587798472,4.32516928009089,4.32136972881422,4.31753685150238,4.31366963468689,4.30976767224139,4.30588101461638,4.30201386026773,4.29816835943651,4.2943390055418,4.29050562104741,4.28666795154745,4.28280829626263,4.27891608811917,4.27499513757612,4.27103357851121,4.26700995292564,4.26297453804321,4.25892974644051,4.2548452387557,4.25074730770237,4.24662609299398,4.24244725…
TE.20-mer.EX12/mis_10_G	TGTGTATCZTTCTCTTTCTC	GAGAAAGAGGAAGATACACA	4,4.5,5,5.5,6,6.5,7,7.5,8,8.5,9,9.5,10,10.5,11,11.5,12,12.5,13,13.5,14,14.5,15,15.5,16,16.5,17,17.5,18,18.5,19,19.5,20,20.5,21,21.5,22,22.5,23,23.5,24,24.5,25,25.5,26,26.5,27,27.5,28,28.5,29,29.5,30,30.5,31,31.5,32,32.5,33,33.5,34,34.5,35,35.5,36,36.5,37,37.5,38,38.5,39,39.5,40,40.5,41,41.5,42,42.5,43,43.5,44,44.5,45,45.5,46,46.5,47,47.5,48,48.5,49,49.5,50,50.5,51,51.5,52,52.5,53,53.5,54,54.5,55,…	4.485605315247,4.48214567353637,4.47865810619539,4.47514230534197,4.47159781011532,4.46802414827766,4.46442083583665,4.4607789590348,4.45710749672425,4.45340197955652,4.44967999462446,4.44593345732985,4.44218083397408,4.43839328663156,4.43459556761953,4.43076434600196,4.42689658772334,4.42300046920392,4.41910879201331,4.41518359582173,4.4112254637491,4.40726374210928,4.40326692068458,4.3992218894…
TE.20-mer.EX12/mis_10_G	TGTGTATCZTTCTCTTTCTC	GAGAAAGAGGAAGATACACA	4,4.5,5,5.5,6,6.5,7,7.5,8,8.5,9,9.5,10,10.5,11,11.5,12,12.5,13,13.5,14,14.5,15,15.5,16,16.5,17,17.5,18,18.5,19,19.5,20,20.5,21,21.5,22,22.5,23,23.5,24,24.5,25,25.5,26,26.5,27,27.5,28,28.5,29,29.5,30,30.5,31,31.5,32,32.5,33,33.5,34,34.5,35,35.5,36,36.5,37,37.5,38,38.5,39,39.5,40,40.5,41,41.5,42,42.5,43,43.5,44,44.5,45,45.5,46,46.5,47,47.5,48,48.5,49,49.5,50,50.5,51,51.5,52,52.5,53,53.5,54,54.5,55,…	4.48238086570119,4.47880161466386,4.47519261981718,4.47155338266978,4.46788339209259,4.46418212388807,4.46044904034082,4.45669405969803,4.45295270596049,4.44917729712939,4.44539821478911,4.44160009878312,4.4378210903213,4.43399707923428,4.43015780883711,4.42629568720045,4.42239841922702,4.4184176401326,4.41446358808401,4.41050577775384,4.40653251634606,4.4025890866209,4.39866086009182,4.394643743…
TE.20-mer.EX12/mis_10_G	TGTGTATCZTTCTCTTTCTC	GAGAAAGAGGAAGATACACA	4,4.5,5,5.5,6,6.5,7,7.5,8,8.5,9,9.5,10,10.5,11,11.5,12,12.5,13,13.5,14,14.5,15,15.5,16,16.5,17,17.5,18,18.5,19,19.5,20,20.5,21,21.5,22,22.5,23,23.5,24,24.5,25,25.5,26,26.5,27,27.5,28,28.5,29,29.5,30,30.5,31,31.5,32,32.5,33,33.5,34,34.5,35,35.5,36,36.5,37,37.5,38,38.5,39,39.5,40,40.5,41,41.5,42,42.5,43,43.5,44,44.5,45,45.5,46,46.5,47,47.5,48,48.5,49,49.5,50,50.5,51,51.5,52,52.5,53,53.5,54,54.5,55,…	4.52452892190395,4.52148943228828,4.51842852022991,4.51534601417957,4.51224133931316,4.50911444439545,4.50596473718371,4.50272692549817,4.49945228024043,4.49615524999459,4.49280856371696,4.48944925533119,4.48607709004456,4.48266209928496,4.47921500006428,4.47575339147292,4.47224493827157,4.46871470038738,4.46516937002136,4.46160101058893,4.45801851911566,4.45442011046495,4.45078948402615,4.447123…
TE.20-mer.EX12/mis_10_G	TGTGTATCZTTCTCTTTCTC	GAGAAAGAGGAAGATACACA	4,4.5,5,5.5,6,6.5,7,7.5,8,8.5,9,9.5,10,10.5,11,11.5,12,12.5,13,13.5,14,14.5,15,15.5,16,16.5,17,17.5,18,18.5,19,19.5,20,20.5,21,21.5,22,22.5,23,23.5,24,24.5,25,25.5,26,26.5,27,27.5,28,28.5,29,29.5,30,30.5,31,31.5,32,32.5,33,33.5,34,34.5,35,35.5,36,36.5,37,37.5,38,38.5,39,39.5,40,40.5,41,41.5,42,42.5,43,43.5,44,44.5,45,45.5,46,46.5,47,47.5,48,48.5,49,49.5,50,50.5,51,51.5,52,52.5,53,53.5,54,54.5,55,…	4.40855573186742,4.40533372224442,4.40208762990909,4.39881709213909,4.3955215632673,4.39220101183984,4.38885487622841,4.38548758596783,4.38208191159452,4.37865985232678,4.37522214646379,4.3717512918559,4.36824447634687,4.36472055283848,4.36116817980704,4.35759127563146,4.35400427284679,4.35039030401886,4.34674952722811,4.34309846971714,4.33944070803787,4.3357580919929,4.33206581682226,4.328361864…
TE.20-mer.EX12/mis_10_G	TGTGTATCZTTCTCTTTCTC	GAGAAAGAGGAAGATACACA	4,4.5,5,5.5,6,6.5,7,7.5,8,8.5,9,9.5,10,10.5,11,11.5,12,12.5,13,13.5,14,14.5,15,15.5,16,16.5,17,17.5,18,18.5,19,19.5,20,20.5,21,21.5,22,22.5,23,23.5,24,24.5,25,25.5,26,26.5,27,27.5,28,28.5,29,29.5,30,30.5,31,31.5,32,32.5,33,33.5,34,34.5,35,35.5,36,36.5,37,37.5,38,38.5,39,39.5,40,40.5,41,41.5,42,42.5,43,43.5,44,44.5,45,45.5,46,46.5,47,47.5,48,48.5,49,49.5,50,50.5,51,51.5,52,52.5,53,53.5,54,54.5,55,…	4.38184329002928,4.37866639000725,4.3754660793431,4.3722418261396,4.36899364223837,4.36572098127137,4.36242347153631,4.35910510207269,4.35573974082929,4.35235176346752,4.3489118666748,4.34543901687628,4.34191840916783,4.33838457007684,4.33483299000629,4.33127845682568,4.32770766054288,4.32411405635655,4.32049732012571,4.31684267344091,4.31316081222681,4.30945236834327,4.30573067393824,4.301986127…
TE.20-mer.EX12/mis_10_G	TGTGTATCZTTCTCTTTCTC	GAGAAAGAGGAAGATACACA	4,4.5,5,5.5,6,6.5,7,7.5,8,8.5,9,9.5,10,10.5,11,11.5,12,12.5,13,13.5,14,14.5,15,15.5,16,16.5,17,17.5,18,18.5,19,19.5,20,20.5,21,21.5,22,22.5,23,23.5,24,24.5,25,25.5,26,26.5,27,27.5,28,28.5,29,29.5,30,30.5,31,31.5,32,32.5,33,33.5,34,34.5,35,35.5,36,36.5,37,37.5,38,38.5,39,39.5,40,40.5,41,41.5,42,42.5,43,43.5,44,44.5,45,45.5,46,46.5,47,47.5,48,48.5,49,49.5,50,50.5,51,51.5,52,52.5,53,53.5,54,54.5,55,…	4.6145966899233,4.61127168308369,4.60792113021058,4.6045445269389,4.60114146501105,4.59771152649633,4.59425417294026,4.59072750825761,4.58715736380116,4.58355139582349,4.57991854980034,4.57625575004623,4.57256237665533,4.5688341595303,4.56507543343459,4.5612897359275,4.55748049377834,4.55367007309702,4.5498336386107,4.54596857131927,4.54207191359168,4.53815582595614,4.53418531817906,4.53019726409…
TE.20-mer.EX12/mis_10_G	TGTGTATCZTTCTCTTTCTC	GAGAAAGAGGAAGATACACA	4,4.5,5,5.5,6,6.5,7,7.5,8,8.5,9,9.5,10,10.5,11,11.5,12,12.5,13,13.5,14,14.5,15,15.5,16,16.5,17,17.5,18,18.5,19,19.5,20,20.5,21,21.5,22,22.5,23,23.5,24,24.5,25,25.5,26,26.5,27,27.5,28,28.5,29,29.5,30,30.5,31,31.5,32,32.5,33,33.5,34,34.5,35,35.5,36,36.5,37,37.5,38,38.5,39,39.5,40,40.5,41,41.5,42,42.5,43,43.5,44,44.5,45,45.5,46,46.5,47,47.5,48,48.5,49,49.5,50,50.5,51,51.5,52,52.5,53,53.5,54,54.5,55,…	4.5446596466435,4.54148251529508,4.53828209563088,4.53505778942478,4.53180936603414,4.52853659055659,4.52523883498321,4.52189769597484,4.51852538930876,4.51511939656502,4.51167859297552,4.50819252171697,4.5046819095885,4.50113775693386,4.49756292413475,4.49395842121744,4.49034341133474,4.48670131479478,4.4830297015546,4.47933456053659,4.47561017946337,4.47183731743699,4.46804336564566,4.464229548…
TE.20-mer.EX12/mis_10_G	TGTGTATCZTTCTCTTTCTC	GAGAAAGAGGAAGATACACA	4,4.5,5,5.5,6,6.5,7,7.5,8,8.5,9,9.5,10,10.5,11,11.5,12,12.5,13,13.5,14,14.5,15,15.5,16,16.5,17,17.5,18,18.5,19,19.5,20,20.5,21,21.5,22,22.5,23,23.5,24,24.5,25,25.5,26,26.5,27,27.5,28,28.5,29,29.5,30,30.5,31,31.5,32,32.5,33,33.5,34,34.5,35,35.5,36,36.5,37,37.5,38,38.5,39,39.5,40,40.5,41,41.5,42,42.5,43,43.5,44,44.5,45,45.5,46,46.5,47,47.5,48,48.5,49,49.5,50,50.5,51,51.5,52,52.5,53,53.5,54,54.5,55,…	4.51842931001084,4.51517589628087,4.5118979263034,4.50859502656416,4.50526695064197,4.50191303727334,4.49853302102073,4.49509093616908,4.49160427060548,4.48809714961895,4.48455948405584,4.48099204723243,4.47742558849495,4.47383660057801,4.47021211688331,4.46657596707117,4.46290088919719,4.45917664406042,4.45541577231448,4.451644921477,4.44782818878222,4.44400495772659,4.44015470604277,4.436297368…
TE.20-mer.EX12/mis_10_G	TGTGTATCZTTCTCTTTCTC	GAGAAAGAGGAAGATACACA	4,4.5,5,5.5,6,6.5,7,7.5,8,8.5,9,9.5,10,10.5,11,11.5,12,12.5,13,13.5,14,14.5,15,15.5,16,16.5,17,17.5,18,18.5,19,19.5,20,20.5,21,21.5,22,22.5,23,23.5,24,24.5,25,25.5,26,26.5,27,27.5,28,28.5,29,29.5,30,30.5,31,31.5,32,32.5,33,33.5,34,34.5,35,35.5,36,36.5,37,37.5,38,38.5,39,39.5,40,40.5,41,41.5,42,42.5,43,43.5,44,44.5,45,45.5,46,46.5,47,47.5,48,48.5,49,49.5,50,50.5,51,51.5,52,52.5,53,53.5,54,54.5,55,…	4.41275294672898,4.40943111333356,4.40608384641011,4.40271040853774,4.39931073495796,4.39588406395454,4.39243031659333,4.38893770951597,4.38537834323504,4.38178541716333,4.37817160910342,4.37452527759946,4.37084603823598,4.36716072423815,4.36345308553103,4.35970802001619,4.35592157573477,4.352095264411,4.34823104618837,4.34433429838027,4.34043062968794,4.33650676319295,4.33255459291111,4.32856673…
TE.20-mer.EX12/mis_10_G	TGTGTATCZTTCTCTTTCTC	GAGAAAGAGGAAGATACACA	4,4.5,5,5.5,6,6.5,7,7.5,8,8.5,9,9.5,10,10.5,11,11.5,12,12.5,13,13.5,14,14.5,15,15.5,16,16.5,17,17.5,18,18.5,19,19.5,20,20.5,21,21.5,22,22.5,23,23.5,24,24.5,25,25.5,26,26.5,27,27.5,28,28.5,29,29.5,30,30.5,31,31.5,32,32.5,33,33.5,34,34.5,35,35.5,36,36.5,37,37.5,38,38.5,39,39.5,40,40.5,41,41.5,42,42.5,43,43.5,44,44.5,45,45.5,46,46.5,47,47.5,48,48.5,49,49.5,50,50.5,51,51.5,52,52.5,53,53.5,54,54.5,55,…	4.55470558702688,4.55150696488904,4.54828448679062,4.54503791894996,4.5417668984853,4.53847105425305,4.53515013325358,4.53174873445628,4.52828831774628,4.52477494206956,4.52121996404076,4.5176278654637,4.51401365387917,4.51037300089441,4.5067072501944,4.50300456609651,4.49927980935214,4.49551589240765,4.49171808931983,4.4878942667548,4.48404160655763,4.48015618806259,4.47626165963075,4.4723408193…
TE.20-mer.EX12/mis_10_T	TGTGTATCZTTCTCTTTCTC	GAGAAAGAGTAAGATACACA	4,4.5,5,5.5,6,6.5,7,7.5,8,8.5,9,9.5,10,10.5,11,11.5,12,12.5,13,13.5,14,14.5,15,15.5,16,16.5,17,17.5,18,18.5,19,19.5,20,20.5,21,21.5,22,22.5,23,23.5,24,24.5,25,25.5,26,26.5,27,27.5,28,28.5,29,29.5,30,30.5,31,31.5,32,32.5,33,33.5,34,34.5,35,35.5,36,36.5,37,37.5,38,38.5,39,39.5,40,40.5,41,41.5,42,42.5,43,43.5,44,44.5,45,45.5,46,46.5,47,47.5,48,48.5,49,49.5,50,50.5,51,51.5,52,52.5,53,53.5,54,54.5,55,…	4.33703954005173,4.33270905216108,4.32833474441498,4.32391592902658,4.31945189909521,4.31494129699485,4.31038335547807,4.3058017700881,4.30119564741277,4.29655726125308,4.29189119939276,4.28721638126474,4.28252740505955,4.2778213823592,4.27311012157197,4.26839448114618,4.26364600872952,4.25885485428198,4.25404679043976,4.2492037401626,4.24431151655256,4.23940634997864,4.23450589452205,4.229566151…
TE.20-mer.EX12/mis_10_T	TGTGTATCZTTCTCTTTCTC	GAGAAAGAGTAAGATACACA	4,4.5,5,5.5,6,6.5,7,7.5,8,8.5,9,9.5,10,10.5,11,11.5,12,12.5,13,13.5,14,14.5,15,15.5,16,16.5,17,17.5,18,18.5,19,19.5,20,20.5,21,21.5,22,22.5,23,23.5,24,24.5,25,25.5,26,26.5,27,27.5,28,28.5,29,29.5,30,30.5,31,31.5,32,32.5,33,33.5,34,34.5,35,35.5,36,36.5,37,37.5,38,38.5,39,39.5,40,40.5,41,41.5,42,42.5,43,43.5,44,44.5,45,45.5,46,46.5,47,47.5,48,48.5,49,49.5,50,50.5,51,51.5,52,52.5,53,53.5,54,54.5,55,…	4.34046612646836,4.33595650137538,4.33139975996035,4.32679449586212,4.32214008046889,4.31743503285359,4.31267866442537,4.30791045229856,4.30312431728259,4.29832898807349,4.29351502829526,4.28866207866089,4.28379224665651,4.27890580592317,4.27399819359804,4.26908450926132,4.2641571459133,4.25918853937953,4.25422628515883,4.24925095888918,4.24423876261523,4.2392171180702,4.23418080275116,4.22908155…
TE.20-mer.EX12/mis_10_T	TGTGTATCZTTCTCTTTCTC	GAGAAAGAGTAAGATACACA	4,4.5,5,5.5,6,6.5,7,7.5,8,8.5,9,9.5,10,10.5,11,11.5,12,12.5,13,13.5,14,14.5,15,15.5,16,16.5,17,17.5,18,18.5,19,19.5,20,20.5,21,21.5,22,22.5,23,23.5,24,24.5,25,25.5,26,26.5,27,27.5,28,28.5,29,29.5,30,30.5,31,31.5,32,32.5,33,33.5,34,34.5,35,35.5,36,36.5,37,37.5,38,38.5,39,39.5,40,40.5,41,41.5,42,42.5,43,43.5,44,44.5,45,45.5,46,46.5,47,47.5,48,48.5,49,49.5,50,50.5,51,51.5,52,52.5,53,53.5,54,54.5,55,…	4.23346976633517,4.22886930774002,4.2242195945118,4.21951956054028,4.21476810472243,4.2099640894141,4.20510633879498,4.20026758361422,4.19542415785875,4.19059471690815,4.18575882309309,4.18089596430796,4.17601278943065,4.17111420812095,4.16618581000392,4.16124398596732,4.15629013283566,4.15132479407207,4.14635412016157,4.14136071038224,4.13634348661202,4.13131320366737,4.12623956137983,4.12111481…
TE.20-mer.EX12/mis_10_T	TGTGTATCZTTCTCTTTCTC	GAGAAAGAGTAAGATACACA	4,4.5,5,5.5,6,6.5,7,7.5,8,8.5,9,9.5,10,10.5,11,11.5,12,12.5,13,13.5,14,14.5,15,15.5,16,16.5,17,17.5,18,18.5,19,19.5,20,20.5,21,21.5,22,22.5,23,23.5,24,24.5,25,25.5,26,26.5,27,27.5,28,28.5,29,29.5,30,30.5,31,31.5,32,32.5,33,33.5,34,34.5,35,35.5,36,36.5,37,37.5,38,38.5,39,39.5,40,40.5,41,41.5,42,42.5,43,43.5,44,44.5,45,45.5,46,46.5,47,47.5,48,48.5,49,49.5,50,50.5,51,51.5,52,52.5,53,53.5,54,54.5,55,…	4.17344967993017,4.1688261736559,4.16415291532075,4.15942882253513,4.15465247301774,4.14982331632884,4.14493985723487,4.14005654440707,4.13518355470639,4.13030352767824,4.12544710636427,4.12057919534948,4.1157243118688,4.11086804088772,4.10600618931084,4.10112473505122,4.096225372976,4.09128313193779,4.0863331314228,4.08137899646095,4.07641176911481,4.07144123243899,4.06645973454786,4.06143136703…
TE.20-mer.EX12/mis_10_T	TGTGTATCZTTCTCTTTCTC	GAGAAAGAGTAAGATACACA	4,4.5,5,5.5,6,6.5,7,7.5,8,8.5,9,9.5,10,10.5,11,11.5,12,12.5,13,13.5,14,14.5,15,15.5,16,16.5,17,17.5,18,18.5,19,19.5,20,20.5,21,21.5,22,22.5,23,23.5,24,24.5,25,25.5,26,26.5,27,27.5,28,28.5,29,29.5,30,30.5,31,31.5,32,32.5,33,33.5,34,34.5,35,35.5,36,36.5,37,37.5,38,38.5,39,39.5,40,40.5,41,41.5,42,42.5,43,43.5,44,44.5,45,45.5,46,46.5,47,47.5,48,48.5,49,49.5,50,50.5,51,51.5,52,52.5,53,53.5,54,54.5,55,…	4.28052146222649,4.27659551871268,4.27263399320329,4.26863576477065,4.26460038531592,4.26052715795369,4.25641536600428,4.25228006381385,4.24811212025062,4.24392583126147,4.23973005569948,4.23551178179955,4.23126309854912,4.22698583050033,4.22268292255352,4.21835586865936,4.21398367628968,4.20960400898425,4.20524226829615,4.20086991510551,4.19647353762119,4.1920874572415,4.18767748976685,4.1832182…
TE.20-mer.EX12/mis_10_T	TGTGTATCZTTCTCTTTCTC	GAGAAAGAGTAAGATACACA	4,4.5,5,5.5,6,6.5,7,7.5,8,8.5,9,9.5,10,10.5,11,11.5,12,12.5,13,13.5,14,14.5,15,15.5,16,16.5,17,17.5,18,18.5,19,19.5,20,20.5,21,21.5,22,22.5,23,23.5,24,24.5,25,25.5,26,26.5,27,27.5,28,28.5,29,29.5,30,30.5,31,31.5,32,32.5,33,33.5,34,34.5,35,35.5,36,36.5,37,37.5,38,38.5,39,39.5,40,40.5,41,41.5,42,42.5,43,43.5,44,44.5,45,45.5,46,46.5,47,47.5,48,48.5,49,49.5,50,50.5,51,51.5,52,52.5,53,53.5,54,54.5,55,…	4.27689404520161,4.27282404375809,4.26871577299791,4.2645680318606,4.26038029532588,4.25615202533743,4.25188194088426,4.24760088940286,4.24332508450551,4.23904558671153,4.23474753014763,4.23042797255096,4.22611946708842,4.2217722201862,4.2174052376581,4.21302208634826,4.20861063379296,4.20414576812529,4.19972282330286,4.19530644932865,4.19087604622,4.18646698442494,4.18205554049581,4.177556987757…
TE.20-mer.EX12/mis_10_T	TGTGTATCZTTCTCTTTCTC	GAGAAAGAGTAAGATACACA	4,4.5,5,5.5,6,6.5,7,7.5,8,8.5,9,9.5,10,10.5,11,11.5,12,12.5,13,13.5,14,14.5,15,15.5,16,16.5,17,17.5,18,18.5,19,19.5,20,20.5,21,21.5,22,22.5,23,23.5,24,24.5,25,25.5,26,26.5,27,27.5,28,28.5,29,29.5,30,30.5,31,31.5,32,32.5,33,33.5,34,34.5,35,35.5,36,36.5,37,37.5,38,38.5,39,39.5,40,40.5,41,41.5,42,42.5,43,43.5,44,44.5,45,45.5,46,46.5,47,47.5,48,48.5,49,49.5,50,50.5,51,51.5,52,52.5,53,53.5,54,54.5,55,…	4.26720694004163,4.26309469741566,4.2589429050705,4.25475128034714,4.25051880526301,4.24624467574384,4.24192781493538,4.23756359258722,4.23315100652867,4.22866850151824,4.22409077385347,4.21943545747319,4.2146793675918,4.20983873814101,4.20492268517634,4.19998432776508,4.195007187559,4.19005534293369,4.18512550829692,4.18024805708332,4.17539525140635,4.17056590841662,4.16573771064469,4.1608900153…
TE.20-mer.EX12/mis_10_T	TGTGTATCZTTCTCTTTCTC	GAGAAAGAGTAAGATACACA	4,4.5,5,5.5,6,6.5,7,7.5,8,8.5,9,9.5,10,10.5,11,11.5,12,12.5,13,13.5,14,14.5,15,15.5,16,16.5,17,17.5,18,18.5,19,19.5,20,20.5,21,21.5,22,22.5,23,23.5,24,24.5,25,25.5,26,26.5,27,27.5,28,28.5,29,29.5,30,30.5,31,31.5,32,32.5,33,33.5,34,34.5,35,35.5,36,36.5,37,37.5,38,38.5,39,39.5,40,40.5,41,41.5,42,42.5,43,43.5,44,44.5,45,45.5,46,46.5,47,47.5,48,48.5,49,49.5,50,50.5,51,51.5,52,52.5,53,53.5,54,54.5,55,…	3.90389648255535,3.90027534352039,3.89662430846419,3.89294176370658,3.88922828652436,3.88548221752239,3.88170412519327,3.87791933997645,3.87414016205111,3.87039219907054,3.86668245590305,3.86299791010739,3.85933047362685,3.85568751057177,3.8520491452958,3.84839789776283,3.84474611893663,3.84108779500116,3.83743628226748,3.83379328970097,3.83016571528878,3.82654708413654,3.82294962902741,3.8193570…
TE.20-mer.EX12/mis_10_T	TGTGTATCZTTCTCTTTCTC	GAGAAAGAGTAAGATACACA	4,4.5,5,5.5,6,6.5,7,7.5,8,8.5,9,9.5,10,10.5,11,11.5,12,12.5,13,13.5,14,14.5,15,15.5,16,16.5,17,17.5,18,18.5,19,19.5,20,20.5,21,21.5,22,22.5,23,23.5,24,24.5,25,25.5,26,26.5,27,27.5,28,28.5,29,29.5,30,30.5,31,31.5,32,32.5,33,33.5,34,34.5,35,35.5,36,36.5,37,37.5,38,38.5,39,39.5,40,40.5,41,41.5,42,42.5,43,43.5,44,44.5,45,45.5,46,46.5,47,47.5,48,48.5,49,49.5,50,50.5,51,51.5,52,52.5,53,53.5,54,54.5,55,…	4.17318918313056,4.16910813051281,4.16498836428403,4.16082914291555,4.15662970336741,4.15238926024824,4.14810669613347,4.14377586678485,4.13938471648051,4.13500186609488,4.13060584112981,4.12620708549536,4.12179186549247,4.11738631873179,4.1129600663433,4.10852274222748,4.10406797883722,4.09960848285212,4.09511737251584,4.09061352791329,4.0861027376947,4.08158599613213,4.07705888297481,4.07251752…
TE.20-mer.EX12/mis_10_T	TGTGTATCZTTCTCTTTCTC	GAGAAAGAGTAAGATACACA	4,4.5,5,5.5,6,6.5,7,7.5,8,8.5,9,9.5,10,10.5,11,11.5,12,12.5,13,13.5,14,14.5,15,15.5,16,16.5,17,17.5,18,18.5,19,19.5,20,20.5,21,21.5,22,22.5,23,23.5,24,24.5,25,25.5,26,26.5,27,27.5,28,28.5,29,29.5,30,30.5,31,31.5,32,32.5,33,33.5,34,34.5,35,35.5,36,36.5,37,37.5,38,38.5,39,39.5,40,40.5,41,41.5,42,42.5,43,43.5,44,44.5,45,45.5,46,46.5,47,47.5,48,48.5,49,49.5,50,50.5,51,51.5,52,52.5,53,53.5,54,54.5,55,…	4.47495961188703,4.47070428280311,4.46640684598727,4.46206660963827,4.45768240837161,4.45325349687541,4.44877895383319,4.44422831685523,4.43961718196138,4.43496629322017,4.43029569594792,4.42558605886279,4.42085527552246,4.41611804143883,4.41136663045508,4.40657952062282,4.40177607756505,4.39694903494575,4.39208657815791,4.38719239106554,4.38229140837917,4.37737128106924,4.37242867351987,4.367468…
TE.20-mer.EX12/mis_10_T	TGTGTATCZTTCTCTTTCTC	GAGAAAGAGTAAGATACACA	4,4.5,5,5.5,6,6.5,7,7.5,8,8.5,9,9.5,10,10.5,11,11.5,12,12.5,13,13.5,14,14.5,15,15.5,16,16.5,17,17.5,18,18.5,19,19.5,20,20.5,21,21.5,22,22.5,23,23.5,24,24.5,25,25.5,26,26.5,27,27.5,28,28.5,29,29.5,30,30.5,31,31.5,32,32.5,33,33.5,34,34.5,35,35.5,36,36.5,37,37.5,38,38.5,39,39.5,40,40.5,41,41.5,42,42.5,43,43.5,44,44.5,45,45.5,46,46.5,47,47.5,48,48.5,49,49.5,50,50.5,51,51.5,52,52.5,53,53.5,54,54.5,55,…	4.38713896663681,4.38317979032055,4.37918418848339,4.37515148464691,4.37108098331106,4.36697196923424,4.36282370667899,4.35859626121498,4.35429864153403,4.34994603992981,4.34554231781264,4.3410919002827,4.3366162117774,4.33212828311619,4.32762658167119,4.32311694237971,4.31859939942952,4.31406029091559,4.30948985061195,4.30490415995062,4.30030041990822,4.29567395624258,4.29103989659229,4.28640975…
TE.20-mer.EX12/mis_10_T	TGTGTATCZTTCTCTTTCTC	GAGAAAGAGTAAGATACACA	4,4.5,5,5.5,6,6.5,7,7.5,8,8.5,9,9.5,10,10.5,11,11.5,12,12.5,13,13.5,14,14.5,15,15.5,16,16.5,17,17.5,18,18.5,19,19.5,20,20.5,21,21.5,22,22.5,23,23.5,24,24.5,25,25.5,26,26.5,27,27.5,28,28.5,29,29.5,30,30.5,31,31.5,32,32.5,33,33.5,34,34.5,35,35.5,36,36.5,37,37.5,38,38.5,39,39.5,40,40.5,41,41.5,42,42.5,43,43.5,44,44.5,45,45.5,46,46.5,47,47.5,48,48.5,49,49.5,50,50.5,51,51.5,52,52.5,53,53.5,54,54.5,55,…	4.33203892726942,4.32757735512283,4.32306947241162,4.31851430764725,4.31391085844745,4.30925830328417,4.30455515012044,4.29980747481616,4.2950401296036,4.29027552229003,4.28551072673881,4.28075428318191,4.2760049803269,4.27126898234856,4.26651791675419,4.26176659611773,4.25699660526759,4.25221567916768,4.2473798160167,4.2425339746678,4.23766561503521,4.23277941704686,4.22786408987435,4.2229709919…
TE.20-mer.EX12/mis_10_T	TGTGTATCZTTCTCTTTCTC	GAGAAAGAGTAAGATACACA	4,4.5,5,5.5,6,6.5,7,7.5,8,8.5,9,9.5,10,10.5,11,11.5,12,12.5,13,13.5,14,14.5,15,15.5,16,16.5,17,17.5,18,18.5,19,19.5,20,20.5,21,21.5,22,22.5,23,23.5,24,24.5,25,25.5,26,26.5,27,27.5,28,28.5,29,29.5,30,30.5,31,31.5,32,32.5,33,33.5,34,34.5,35,35.5,36,36.5,37,37.5,38,38.5,39,39.5,40,40.5,41,41.5,42,42.5,43,43.5,44,44.5,45,45.5,46,46.5,47,47.5,48,48.5,49,49.5,50,50.5,51,51.5,52,52.5,53,53.5,54,54.5,55,…	4.18058946791781,4.17642206542966,4.17221457774583,4.16796592840393,4.16367530407543,4.15934186708481,4.15496445046561,4.15061032045978,4.14624031730706,4.14185189751417,4.13743450538581,4.1330052926017,4.12855466921945,4.12410593898362,4.11963919286559,4.11518332860676,4.11070247755796,4.10621878371931,4.10171786803479,4.09721044085348,4.09267188028816,4.08812119834876,4.08354955836386,4.0789618…
TE.20-mer.EX12/mis_10_T	TGTGTATCZTTCTCTTTCTC	GAGAAAGAGTAAGATACACA	4,4.5,5,5.5,6,6.5,7,7.5,8,8.5,9,9.5,10,10.5,11,11.5,12,12.5,13,13.5,14,14.5,15,15.5,16,16.5,17,17.5,18,18.5,19,19.5,20,20.5,21,21.5,22,22.5,23,23.5,24,24.5,25,25.5,26,26.5,27,27.5,28,28.5,29,29.5,30,30.5,31,31.5,32,32.5,33,33.5,34,34.5,35,35.5,36,36.5,37,37.5,38,38.5,39,39.5,40,40.5,41,41.5,42,42.5,43,43.5,44,44.5,45,45.5,46,46.5,47,47.5,48,48.5,49,49.5,50,50.5,51,51.5,52,52.5,53,53.5,54,54.5,55,…	4.4383488112603,4.43420039576061,4.43001181044301,4.42578243427422,4.421511464945,4.41719807624003,4.41284141707867,4.40840177771654,4.40390805976032,4.39937255237908,4.39477867950112,4.39016169244173,4.38553549391535,4.38090501557672,4.37625750541879,4.37160826874125,4.36693801447094,4.36224924274552,4.35751425396498,4.35274519212064,4.34793078027853,4.34308092749447,4.33818926053195,4.333280779…
TE.20-mer.EX12/mis_11_C	TGTGTATCZTTCTCTTTCTC	GAGAAAGAGACAGATACACA	4,4.5,5,5.5,6,6.5,7,7.5,8,8.5,9,9.5,10,10.5,11,11.5,12,12.5,13,13.5,14,14.5,15,15.5,16,16.5,17,17.5,18,18.5,19,19.5,20,20.5,21,21.5,22,22.5,23,23.5,24,24.5,25,25.5,26,26.5,27,27.5,28,28.5,29,29.5,30,30.5,31,31.5,32,32.5,33,33.5,34,34.5,35,35.5,36,36.5,37,37.5,38,38.5,39,39.5,40,40.5,41,41.5,42,42.5,43,43.5,44,44.5,45,45.5,46,46.5,47,47.5,48,48.5,49,49.5,50,50.5,51,51.5,52,52.5,53,53.5,54,54.5,55,…	4.34822929312889,4.34524920842199,4.34224853330528,4.33922678240128,4.33618405950593,4.33311986840591,4.33003390400563,4.32690232757742,4.32372471842833,4.32051206149986,4.31728968562521,4.31403415975066,4.31079311427683,4.3075262021474,4.30423689985694,4.30089078197235,4.29752043415153,4.29406635893776,4.29061973506535,4.28715674926379,4.28368468616044,4.28020560033516,4.27671311671742,4.2731626…
TE.20-mer.EX12/mis_11_C	TGTGTATCZTTCTCTTTCTC	GAGAAAGAGACAGATACACA	4,4.5,5,5.5,6,6.5,7,7.5,8,8.5,9,9.5,10,10.5,11,11.5,12,12.5,13,13.5,14,14.5,15,15.5,16,16.5,17,17.5,18,18.5,19,19.5,20,20.5,21,21.5,22,22.5,23,23.5,24,24.5,25,25.5,26,26.5,27,27.5,28,28.5,29,29.5,30,30.5,31,31.5,32,32.5,33,33.5,34,34.5,35,35.5,36,36.5,37,37.5,38,38.5,39,39.5,40,40.5,41,41.5,42,42.5,43,43.5,44,44.5,45,45.5,46,46.5,47,47.5,48,48.5,49,49.5,50,50.5,51,51.5,52,52.5,53,53.5,54,54.5,55,…	4.33109775561749,4.32814200180165,4.32516619897644,4.32216965824242,4.31915250654752,4.31611403748991,4.31305437164134,4.30995236251123,4.30680725291232,4.30365387786687,4.30046091435257,4.29723356846858,4.29401428073427,4.29079051639983,4.28752606694273,4.28424434203809,4.28093467341395,4.27755902117069,4.2741645484354,4.27079222692392,4.26740407247708,4.26403491562892,4.26066515402335,4.2572447…
TE.20-mer.EX12/mis_11_C	TGTGTATCZTTCTCTTTCTC	GAGAAAGAGACAGATACACA	4,4.5,5,5.5,6,6.5,7,7.5,8,8.5,9,9.5,10,10.5,11,11.5,12,12.5,13,13.5,14,14.5,15,15.5,16,16.5,17,17.5,18,18.5,19,19.5,20,20.5,21,21.5,22,22.5,23,23.5,24,24.5,25,25.5,26,26.5,27,27.5,28,28.5,29,29.5,30,30.5,31,31.5,32,32.5,33,33.5,34,34.5,35,35.5,36,36.5,37,37.5,38,38.5,39,39.5,40,40.5,41,41.5,42,42.5,43,43.5,44,44.5,45,45.5,46,46.5,47,47.5,48,48.5,49,49.5,50,50.5,51,51.5,52,52.5,53,53.5,54,54.5,55,…	4.26439961327497,4.26152907514757,4.25863943743226,4.25573020324076,4.25280159193922,4.24985309775476,4.24688444886375,4.24388546056242,4.2408214705803,4.23773872475677,4.23465671116377,4.23153330267049,4.228400358703,4.22527800105633,4.22212417867881,4.2189388913498,4.21572425508029,4.21247765886636,4.20922190091712,4.20597912097681,4.20274217162247,4.19951657876919,4.19626795495386,4.1929767460…
TE.20-mer.EX12/mis_11_C	TGTGTATCZTTCTCTTTCTC	GAGAAAGAGACAGATACACA	4,4.5,5,5.5,6,6.5,7,7.5,8,8.5,9,9.5,10,10.5,11,11.5,12,12.5,13,13.5,14,14.5,15,15.5,16,16.5,17,17.5,18,18.5,19,19.5,20,20.5,21,21.5,22,22.5,23,23.5,24,24.5,25,25.5,26,26.5,27,27.5,28,28.5,29,29.5,30,30.5,31,31.5,32,32.5,33,33.5,34,34.5,35,35.5,36,36.5,37,37.5,38,38.5,39,39.5,40,40.5,41,41.5,42,42.5,43,43.5,44,44.5,45,45.5,46,46.5,47,47.5,48,48.5,49,49.5,50,50.5,51,51.5,52,52.5,53,53.5,54,54.5,55,…	4.43616121529835,4.43307712995189,4.42997098664243,4.42684263010327,4.42369141173416,4.42051716106405,4.41731953892561,4.41405300546869,4.41074518716518,4.40741096144354,4.40405162473071,4.40065298018109,4.39728042274581,4.39389795274594,4.39047214260751,4.38704260796876,4.38360013948343,4.38007731359804,4.37654611740381,4.37304466335139,4.36948952516742,4.36591776114448,4.36233636587798,4.358699…
TE.20-mer.EX12/mis_11_G	TGTGTATCZTTCTCTTTCTC	GAGAAAGAGAGAGATACACA	4,4.5,5,5.5,6,6.5,7,7.5,8,8.5,9,9.5,10,10.5,11,11.5,12,12.5,13,13.5,14,14.5,15,15.5,16,16.5,17,17.5,18,18.5,19,19.5,20,20.5,21,21.5,22,22.5,23,23.5,24,24.5,25,25.5,26,26.5,27,27.5,28,28.5,29,29.5,30,30.5,31,31.5,32,32.5,33,33.5,34,34.5,35,35.5,36,36.5,37,37.5,38,38.5,39,39.5,40,40.5,41,41.5,42,42.5,43,43.5,44,44.5,45,45.5,46,46.5,47,47.5,48,48.5,49,49.5,50,50.5,51,51.5,52,52.5,53,53.5,54,54.5,55,…	4.63029441321807,4.62661882204313,4.6229118572968,4.6191730831555,4.61540173749699,4.6115973549635,4.60775935163205,4.60388896595899,4.60000690472828,4.59609225107768,4.59217331412673,4.58821207831951,4.58425091770297,4.58023868157602,4.57619755995553,4.57208009382443,4.56792133756962,4.56367255992589,4.55942935679704,4.55517513033679,4.55091106536687,4.54665307374938,4.54238643084923,4.538066886…
TE.20-mer.EX12/mis_11_G	TGTGTATCZTTCTCTTTCTC	GAGAAAGAGAGAGATACACA	4,4.5,5,5.5,6,6.5,7,7.5,8,8.5,9,9.5,10,10.5,11,11.5,12,12.5,13,13.5,14,14.5,15,15.5,16,16.5,17,17.5,18,18.5,19,19.5,20,20.5,21,21.5,22,22.5,23,23.5,24,24.5,25,25.5,26,26.5,27,27.5,28,28.5,29,29.5,30,30.5,31,31.5,32,32.5,33,33.5,34,34.5,35,35.5,36,36.5,37,37.5,38,38.5,39,39.5,40,40.5,41,41.5,42,42.5,43,43.5,44,44.5,45,45.5,46,46.5,47,47.5,48,48.5,49,49.5,50,50.5,51,51.5,52,52.5,53,53.5,54,54.5,55,…	4.63639199996425,4.63275400931367,4.62908538840906,4.6253854104224,4.62165374314949,4.61788973349277,4.61409271031723,4.61024941160071,4.60636050987485,4.60244992124526,4.59850237660288,4.59449055946959,4.59049921089255,4.58648321904033,4.58243042533428,4.57836605713269,4.57427405732435,4.57008961280703,4.56590304609053,4.56171028130352,4.55747507976853,4.55324215162275,4.54901086824672,4.5447186…
TE.20-mer.EX12/mis_11_G	TGTGTATCZTTCTCTTTCTC	GAGAAAGAGAGAGATACACA	4,4.5,5,5.5,6,6.5,7,7.5,8,8.5,9,9.5,10,10.5,11,11.5,12,12.5,13,13.5,14,14.5,15,15.5,16,16.5,17,17.5,18,18.5,19,19.5,20,20.5,21,21.5,22,22.5,23,23.5,24,24.5,25,25.5,26,26.5,27,27.5,28,28.5,29,29.5,30,30.5,31,31.5,32,32.5,33,33.5,34,34.5,35,35.5,36,36.5,37,37.5,38,38.5,39,39.5,40,40.5,41,41.5,42,42.5,43,43.5,44,44.5,45,45.5,46,46.5,47,47.5,48,48.5,49,49.5,50,50.5,51,51.5,52,52.5,53,53.5,54,54.5,55,…	4.56010625889523,4.55661592413223,4.55309718931891,4.54954983455282,4.54597326590192,4.54236699819179,4.53873053406031,4.53504284029185,4.53128931889425,4.52750861654659,4.52370446564361,4.51985095435738,4.51600225937293,4.51213517875828,4.50821543193677,4.50425223297336,4.50026447521069,4.49620097145987,4.49214915393084,4.48812636710857,4.48410771054137,4.48008286595164,4.4760704394746,4.4720058…
TE.20-mer.EX12/mis_11_G	TGTGTATCZTTCTCTTTCTC	GAGAAAGAGAGAGATACACA	4,4.5,5,5.5,6,6.5,7,7.5,8,8.5,9,9.5,10,10.5,11,11.5,12,12.5,13,13.5,14,14.5,15,15.5,16,16.5,17,17.5,18,18.5,19,19.5,20,20.5,21,21.5,22,22.5,23,23.5,24,24.5,25,25.5,26,26.5,27,27.5,28,28.5,29,29.5,30,30.5,31,31.5,32,32.5,33,33.5,34,34.5,35,35.5,36,36.5,37,37.5,38,38.5,39,39.5,40,40.5,41,41.5,42,42.5,43,43.5,44,44.5,45,45.5,46,46.5,47,47.5,48,48.5,49,49.5,50,50.5,51,51.5,52,52.5,53,53.5,54,54.5,55,…	4.6705697827365,4.6669042746346,4.66320747127392,4.65947902473889,4.65571819591147,4.65192461180663,4.64809750067925,4.64420552450532,4.64024156465522,4.63622242419296,4.63215247045957,4.62802253755836,4.62390891682122,4.61977086498714,4.61559226859912,4.61141823908747,4.6072412548344,4.60296357751438,4.5986911655812,4.59444448579576,4.59013556012114,4.58579855814904,4.58145925087291,4.5770640734…
TE.20-mer.EX12/mis_11_T	TGTGTATCZTTCTCTTTCTC	GAGAAAGAGATAGATACACA	4,4.5,5,5.5,6,6.5,7,7.5,8,8.5,9,9.5,10,10.5,11,11.5,12,12.5,13,13.5,14,14.5,15,15.5,16,16.5,17,17.5,18,18.5,19,19.5,20,20.5,21,21.5,22,22.5,23,23.5,24,24.5,25,25.5,26,26.5,27,27.5,28,28.5,29,29.5,30,30.5,31,31.5,32,32.5,33,33.5,34,34.5,35,35.5,36,36.5,37,37.5,38,38.5,39,39.5,40,40.5,41,41.5,42,42.5,43,43.5,44,44.5,45,45.5,46,46.5,47,47.5,48,48.5,49,49.5,50,50.5,51,51.5,52,52.5,53,53.5,54,54.5,55,…	4.56688275453959,4.56211387445359,4.55729204653213,4.55241608182567,4.5474847508825,4.542496781888,4.53745085869567,4.5323915087627,4.52730592782809,4.52219323528808,4.51706426961608,4.51187293778623,4.50667276485663,4.50144078052986,4.4961948755426,4.49088020071731,4.48554156862001,4.48011219628152,4.47469620024024,4.46926915331461,4.46384746776285,4.45846001623715,4.45308905156281,4.44766802779…
TE.20-mer.EX12/mis_11_T	TGTGTATCZTTCTCTTTCTC	GAGAAAGAGATAGATACACA	4,4.5,5,5.5,6,6.5,7,7.5,8,8.5,9,9.5,10,10.5,11,11.5,12,12.5,13,13.5,14,14.5,15,15.5,16,16.5,17,17.5,18,18.5,19,19.5,20,20.5,21,21.5,22,22.5,23,23.5,24,24.5,25,25.5,26,26.5,27,27.5,28,28.5,29,29.5,30,30.5,31,31.5,32,32.5,33,33.5,34,34.5,35,35.5,36,36.5,37,37.5,38,38.5,39,39.5,40,40.5,41,41.5,42,42.5,43,43.5,44,44.5,45,45.5,46,46.5,47,47.5,48,48.5,49,49.5,50,50.5,51,51.5,52,52.5,53,53.5,54,54.5,55,…	4.55215990369769,4.54740151935378,4.5425904212723,4.53772530251443,4.53280519229491,4.52782870295486,4.52279452741511,4.517723067457,4.51263610894978,4.5075096468803,4.50234803841216,4.49714936762076,4.49196312529158,4.48674152916105,4.48150683627316,4.47625339160841,4.47096249085961,4.46560470140767,4.46025253394175,4.45489316305934,4.44951095076873,4.44415929084422,4.43880853954618,4.4333976048…
TE.20-mer.EX12/mis_11_T	TGTGTATCZTTCTCTTTCTC	GAGAAAGAGATAGATACACA	4,4.5,5,5.5,6,6.5,7,7.5,8,8.5,9,9.5,10,10.5,11,11.5,12,12.5,13,13.5,14,14.5,15,15.5,16,16.5,17,17.5,18,18.5,19,19.5,20,20.5,21,21.5,22,22.5,23,23.5,24,24.5,25,25.5,26,26.5,27,27.5,28,28.5,29,29.5,30,30.5,31,31.5,32,32.5,33,33.5,34,34.5,35,35.5,36,36.5,37,37.5,38,38.5,39,39.5,40,40.5,41,41.5,42,42.5,43,43.5,44,44.5,45,45.5,46,46.5,47,47.5,48,48.5,49,49.5,50,50.5,51,51.5,52,52.5,53,53.5,54,54.5,55,…	4.50462457145897,4.50005223120019,4.49543123975344,4.490760550645,4.48603908326967,4.48126572139017,4.47643931155313,4.47155763499821,4.46661037663156,4.46161796385068,4.45659481264443,4.4515219417869,4.44646648750665,4.44139377366754,4.43628400982169,4.43115155142294,4.42599565769548,4.42075869824918,4.41553506183688,4.4103244879176,4.4051058348214,4.39989617553601,4.39470640388197,4.38945793852…
TE.20-mer.EX12/mis_11_T	TGTGTATCZTTCTCTTTCTC	GAGAAAGAGATAGATACACA	4,4.5,5,5.5,6,6.5,7,7.5,8,8.5,9,9.5,10,10.5,11,11.5,12,12.5,13,13.5,14,14.5,15,15.5,16,16.5,17,17.5,18,18.5,19,19.5,20,20.5,21,21.5,22,22.5,23,23.5,24,24.5,25,25.5,26,26.5,27,27.5,28,28.5,29,29.5,30,30.5,31,31.5,32,32.5,33,33.5,34,34.5,35,35.5,36,36.5,37,37.5,38,38.5,39,39.5,40,40.5,41,41.5,42,42.5,43,43.5,44,44.5,45,45.5,46,46.5,47,47.5,48,48.5,49,49.5,50,50.5,51,51.5,52,52.5,53,53.5,54,54.5,55,…	4.57933547074096,4.57462555484249,4.56986411637764,4.5650497778781,4.56018147157993,4.55525797381604,4.55027801882346,4.54523621303206,4.54014470389004,4.53501420746504,4.52985391854797,4.52462625666891,4.51942382005012,4.51418781646689,4.5089090391157,4.50362387650048,4.49835163748301,4.49298697297772,4.4876534233024,4.48235226031971,4.47701802513019,4.47166422287031,4.46631083305099,4.460883566…
TE.20-mer.EX12/mis_12_C	TGTGTATCZTTCTCTTTCTC	GAGAAAGAGAACGATACACA	4,4.5,5,5.5,6,6.5,7,7.5,8,8.5,9,9.5,10,10.5,11,11.5,12,12.5,13,13.5,14,14.5,15,15.5,16,16.5,17,17.5,18,18.5,19,19.5,20,20.5,21,21.5,22,22.5,23,23.5,24,24.5,25,25.5,26,26.5,27,27.5,28,28.5,29,29.5,30,30.5,31,31.5,32,32.5,33,33.5,34,34.5,35,35.5,36,36.5,37,37.5,38,38.5,39,39.5,40,40.5,41,41.5,42,42.5,43,43.5,44,44.5,45,45.5,46,46.5,47,47.5,48,48.5,49,49.5,50,50.5,51,51.5,52,52.5,53,53.5,54,54.5,55,…	4.53029641083617,4.52543277628321,4.52051405674027,4.51553899012644,4.51050627048339,4.50541441028317,4.5002622791673,4.49506898986283,4.48984040273899,4.48455649560844,4.47921111019488,4.47380844794001,4.46836210208209,4.46285646065271,4.457306491667,4.45172596770157,4.44610731975109,4.440449997945,4.43479206128131,4.42910503820247,4.42337450438335,4.41763441934533,4.41186523175971,4.40600933562…
TE.20-mer.EX12/mis_12_C	TGTGTATCZTTCTCTTTCTC	GAGAAAGAGAACGATACACA	4,4.5,5,5.5,6,6.5,7,7.5,8,8.5,9,9.5,10,10.5,11,11.5,12,12.5,13,13.5,14,14.5,15,15.5,16,16.5,17,17.5,18,18.5,19,19.5,20,20.5,21,21.5,22,22.5,23,23.5,24,24.5,25,25.5,26,26.5,27,27.5,28,28.5,29,29.5,30,30.5,31,31.5,32,32.5,33,33.5,34,34.5,35,35.5,36,36.5,37,37.5,38,38.5,39,39.5,40,40.5,41,41.5,42,42.5,43,43.5,44,44.5,45,45.5,46,46.5,47,47.5,48,48.5,49,49.5,50,50.5,51,51.5,52,52.5,53,53.5,54,54.5,55,…	4.47716077371943,4.4721598718747,4.46710056501193,4.46198177434806,4.45680193099876,4.45155956099456,4.44625313633498,4.44089161552287,4.43549510248827,4.43005924513814,4.42458585649346,4.41908711708587,4.41359612342185,4.40805840584438,4.40247477930622,4.39689784222604,4.39125276735056,4.38552941633411,4.3798553363557,4.37413770568135,4.36831571291521,4.36251998380925,4.3566936213667,4.350699140…
TE.20-mer.EX12/mis_12_C	TGTGTATCZTTCTCTTTCTC	GAGAAAGAGAACGATACACA	4,4.5,5,5.5,6,6.5,7,7.5,8,8.5,9,9.5,10,10.5,11,11.5,12,12.5,13,13.5,14,14.5,15,15.5,16,16.5,17,17.5,18,18.5,19,19.5,20,20.5,21,21.5,22,22.5,23,23.5,24,24.5,25,25.5,26,26.5,27,27.5,28,28.5,29,29.5,30,30.5,31,31.5,32,32.5,33,33.5,34,34.5,35,35.5,36,36.5,37,37.5,38,38.5,39,39.5,40,40.5,41,41.5,42,42.5,43,43.5,44,44.5,45,45.5,46,46.5,47,47.5,48,48.5,49,49.5,50,50.5,51,51.5,52,52.5,53,53.5,54,54.5,55,…	4.44116281843509,4.43646638785459,4.43171861467652,4.42691836390013,4.42206446246744,4.41715569754253,4.41219081469248,4.40717599877338,4.4020974375969,4.39695216899787,4.39177569451278,4.38656994504932,4.38132053194805,4.37603466290287,4.37072121240746,4.36536310727533,4.35996025296064,4.35451487153028,4.34904623079359,4.3435263592868,4.33796295036633,4.33235906766796,4.32670915273713,4.32100840…
TE.20-mer.EX12/mis_12_C	TGTGTATCZTTCTCTTTCTC	GAGAAAGAGAACGATACACA	4,4.5,5,5.5,6,6.5,7,7.5,8,8.5,9,9.5,10,10.5,11,11.5,12,12.5,13,13.5,14,14.5,15,15.5,16,16.5,17,17.5,18,18.5,19,19.5,20,20.5,21,21.5,22,22.5,23,23.5,24,24.5,25,25.5,26,26.5,27,27.5,28,28.5,29,29.5,30,30.5,31,31.5,32,32.5,33,33.5,34,34.5,35,35.5,36,36.5,37,37.5,38,38.5,39,39.5,40,40.5,41,41.5,42,42.5,43,43.5,44,44.5,45,45.5,46,46.5,47,47.5,48,48.5,49,49.5,50,50.5,51,51.5,52,52.5,53,53.5,54,54.5,55,…	4.34215392732426,4.33743030736005,4.33265474530114,4.32782629025239,4.3229433422034,4.3180048683087,4.31300980245769,4.30808119229401,4.3032280341454,4.29840611241444,4.29355501612772,4.28864107666413,4.28362095077732,4.27849180249154,4.27327658538774,4.26799868239544,4.26264398754826,4.25721163733027,4.25181117389122,4.24635329927383,4.24084192402526,4.23531756089335,4.22977063712018,4.224063812…
TE.20-mer.EX12/mis_12_G	TGTGTATCZTTCTCTTTCTC	GAGAAAGAGAAGGATACACA	4,4.5,5,5.5,6,6.5,7,7.5,8,8.5,9,9.5,10,10.5,11,11.5,12,12.5,13,13.5,14,14.5,15,15.5,16,16.5,17,17.5,18,18.5,19,19.5,20,20.5,21,21.5,22,22.5,23,23.5,24,24.5,25,25.5,26,26.5,27,27.5,28,28.5,29,29.5,30,30.5,31,31.5,32,32.5,33,33.5,34,34.5,35,35.5,36,36.5,37,37.5,38,38.5,39,39.5,40,40.5,41,41.5,42,42.5,43,43.5,44,44.5,45,45.5,46,46.5,47,47.5,48,48.5,49,49.5,50,50.5,51,51.5,52,52.5,53,53.5,54,54.5,55,…	4.66205597367846,4.65876765106657,4.65545433638524,4.65211545258807,4.64875070023084,4.64535967533967,4.64194196440324,4.63846509553207,4.63495654329732,4.63140622324112,4.62781507799951,4.62416726598674,4.62047075971969,4.6167149137744,4.61290936028163,4.6090622593269,4.60518120606438,4.60126330783221,4.59732159783567,4.59334899084591,4.58933411956587,4.58527061356399,4.58116462641732,4.57698344…
TE.20-mer.EX12/mis_12_G	TGTGTATCZTTCTCTTTCTC	GAGAAAGAGAAGGATACACA	4,4.5,5,5.5,6,6.5,7,7.5,8,8.5,9,9.5,10,10.5,11,11.5,12,12.5,13,13.5,14,14.5,15,15.5,16,16.5,17,17.5,18,18.5,19,19.5,20,20.5,21,21.5,22,22.5,23,23.5,24,24.5,25,25.5,26,26.5,27,27.5,28,28.5,29,29.5,30,30.5,31,31.5,32,32.5,33,33.5,34,34.5,35,35.5,36,36.5,37,37.5,38,38.5,39,39.5,40,40.5,41,41.5,42,42.5,43,43.5,44,44.5,45,45.5,46,46.5,47,47.5,48,48.5,49,49.5,50,50.5,51,51.5,52,52.5,53,53.5,54,54.5,55,…	4.64709951026094,4.64369551737984,4.64026453371627,4.63680632907049,4.63332026518219,4.6298059922171,4.62626315260341,4.6226719155308,4.6190422771449,4.61536709606851,4.61164143206365,4.60787453130282,4.60407640097067,4.60022459002508,4.5963296198128,4.59243181660766,4.58849647311577,4.5845004983639,4.58053142464362,4.57652286348987,4.5724347656651,4.56833422235851,4.56421556078215,4.559972063379…
TE.20-mer.EX12/mis_12_G	TGTGTATCZTTCTCTTTCTC	GAGAAAGAGAAGGATACACA	4,4.5,5,5.5,6,6.5,7,7.5,8,8.5,9,9.5,10,10.5,11,11.5,12,12.5,13,13.5,14,14.5,15,15.5,16,16.5,17,17.5,18,18.5,19,19.5,20,20.5,21,21.5,22,22.5,23,23.5,24,24.5,25,25.5,26,26.5,27,27.5,28,28.5,29,29.5,30,30.5,31,31.5,32,32.5,33,33.5,34,34.5,35,35.5,36,36.5,37,37.5,38,38.5,39,39.5,40,40.5,41,41.5,42,42.5,43,43.5,44,44.5,45,45.5,46,46.5,47,47.5,48,48.5,49,49.5,50,50.5,51,51.5,52,52.5,53,53.5,54,54.5,55,…	4.57450641540384,4.57131732462897,4.56810452512838,4.5648677809119,4.56160673238203,4.55832101177937,4.55501024293377,4.55163453391657,4.54822574365938,4.5447657051236,4.54127238388568,4.53773600470262,4.5341544706281,4.53051844815284,4.52685559982385,4.523146361928,4.51940569627605,4.5156227277304,4.51181400195264,4.50794258706037,4.50402015862634,4.50004097085867,4.49603565867684,4.491974317236…
TE.20-mer.EX12/mis_12_G	TGTGTATCZTTCTCTTTCTC	GAGAAAGAGAAGGATACACA	4,4.5,5,5.5,6,6.5,7,7.5,8,8.5,9,9.5,10,10.5,11,11.5,12,12.5,13,13.5,14,14.5,15,15.5,16,16.5,17,17.5,18,18.5,19,19.5,20,20.5,21,21.5,22,22.5,23,23.5,24,24.5,25,25.5,26,26.5,27,27.5,28,28.5,29,29.5,30,30.5,31,31.5,32,32.5,33,33.5,34,34.5,35,35.5,36,36.5,37,37.5,38,38.5,39,39.5,40,40.5,41,41.5,42,42.5,43,43.5,44,44.5,45,45.5,46,46.5,47,47.5,48,48.5,49,49.5,50,50.5,51,51.5,52,52.5,53,53.5,54,54.5,55,…	4.52491748175296,4.52176199904882,4.51858328985326,4.51538127580297,4.51215534458341,4.50890540632102,4.50563082887866,4.50229353340252,4.49887559610778,4.49539959485248,4.49189121016287,4.48833929900088,4.48476336145042,4.4811583090663,4.4775230806953,4.47384258095521,4.4701159117946,4.46632255756115,4.46254608204349,4.45871956422963,4.45484486000851,4.45095787730257,4.44703175737641,4.442977119…
TE.20-mer.EX12/mis_12_T	TGTGTATCZTTCTCTTTCTC	GAGAAAGAGAATGATACACA	4,4.5,5,5.5,6,6.5,7,7.5,8,8.5,9,9.5,10,10.5,11,11.5,12,12.5,13,13.5,14,14.5,15,15.5,16,16.5,17,17.5,18,18.5,19,19.5,20,20.5,21,21.5,22,22.5,23,23.5,24,24.5,25,25.5,26,26.5,27,27.5,28,28.5,29,29.5,30,30.5,31,31.5,32,32.5,33,33.5,34,34.5,35,35.5,36,36.5,37,37.5,38,38.5,39,39.5,40,40.5,41,41.5,42,42.5,43,43.5,44,44.5,45,45.5,46,46.5,47,47.5,48,48.5,49,49.5,50,50.5,51,51.5,52,52.5,53,53.5,54,54.5,55,…	4.49736842338099,4.49370698443607,4.49001427354601,4.48628989488724,4.48253344358033,4.478744072742,4.47492134707536,4.47103648807173,4.46711167566161,4.46314060522956,4.45913122931647,4.45507322361723,4.45098770455504,4.44686074810752,4.44269451143045,4.43849314177857,4.43425536438561,4.42997970034492,4.42566152315634,4.42129010154958,4.41686924207824,4.41239888499662,4.40787558192399,4.40330467…
TE.20-mer.EX12/mis_12_T	TGTGTATCZTTCTCTTTCTC	GAGAAAGAGAATGATACACA	4,4.5,5,5.5,6,6.5,7,7.5,8,8.5,9,9.5,10,10.5,11,11.5,12,12.5,13,13.5,14,14.5,15,15.5,16,16.5,17,17.5,18,18.5,19,19.5,20,20.5,21,21.5,22,22.5,23,23.5,24,24.5,25,25.5,26,26.5,27,27.5,28,28.5,29,29.5,30,30.5,31,31.5,32,32.5,33,33.5,34,34.5,35,35.5,36,36.5,37,37.5,38,38.5,39,39.5,40,40.5,41,41.5,42,42.5,43,43.5,44,44.5,45,45.5,46,46.5,47,47.5,48,48.5,49,49.5,50,50.5,51,51.5,52,52.5,53,53.5,54,54.5,55,…	4.45165704867358,4.44802219256049,4.44435665732959,4.44065976324684,4.43693128809887,4.43317052611548,4.42937675164365,4.42551808087641,4.42161560660225,4.41766264114485,4.41367034920708,4.40964236979635,4.40559665206094,4.40148342796887,4.3973218284469,4.39314350185713,4.38891004105298,4.38460929108425,4.38034205322178,4.37605000982399,4.37168559934477,4.36731733606836,4.36291768207439,4.3583820…
TE.20-mer.EX12/mis_12_T	TGTGTATCZTTCTCTTTCTC	GAGAAAGAGAATGATACACA	4,4.5,5,5.5,6,6.5,7,7.5,8,8.5,9,9.5,10,10.5,11,11.5,12,12.5,13,13.5,14,14.5,15,15.5,16,16.5,17,17.5,18,18.5,19,19.5,20,20.5,21,21.5,22,22.5,23,23.5,24,24.5,25,25.5,26,26.5,27,27.5,28,28.5,29,29.5,30,30.5,31,31.5,32,32.5,33,33.5,34,34.5,35,35.5,36,36.5,37,37.5,38,38.5,39,39.5,40,40.5,41,41.5,42,42.5,43,43.5,44,44.5,45,45.5,46,46.5,47,47.5,48,48.5,49,49.5,50,50.5,51,51.5,52,52.5,53,53.5,54,54.5,55,…	4.41294061002211,4.40940099795977,4.40583212933609,4.4022338619324,4.39860535904433,4.39494645956146,4.39125629560401,4.38752810219738,4.38375919120176,4.37993917959397,4.37606316389618,4.37217086204008,4.3682096908001,4.36419140452768,4.36013123287811,4.35604403213254,4.35188535904575,4.347702860509,4.34348796100758,4.33922936763367,4.33492739652326,4.33060449633038,4.32625288636835,4.3218657178…
TE.20-mer.EX12/mis_12_T	TGTGTATCZTTCTCTTTCTC	GAGAAAGAGAATGATACACA	4,4.5,5,5.5,6,6.5,7,7.5,8,8.5,9,9.5,10,10.5,11,11.5,12,12.5,13,13.5,14,14.5,15,15.5,16,16.5,17,17.5,18,18.5,19,19.5,20,20.5,21,21.5,22,22.5,23,23.5,24,24.5,25,25.5,26,26.5,27,27.5,28,28.5,29,29.5,30,30.5,31,31.5,32,32.5,33,33.5,34,34.5,35,35.5,36,36.5,37,37.5,38,38.5,39,39.5,40,40.5,41,41.5,42,42.5,43,43.5,44,44.5,45,45.5,46,46.5,47,47.5,48,48.5,49,49.5,50,50.5,51,51.5,52,52.5,53,53.5,54,54.5,55,…	4.36355256584716,4.36005655591672,4.35653198396181,4.35297876636184,4.3493962378322,4.34578371488415,4.34214108776369,4.33843198914208,4.33465295815651,4.33082696824983,4.32695940411877,4.32305130861658,4.31910626760444,4.3151109774053,4.31108368332618,4.30701291084147,4.30290664742408,4.29874110566049,4.29458966288708,4.29037879251746,4.28612264882618,4.28183414060866,4.27752738964119,4.27311730…
TE.20-mer.EX12/mis_13_A	TGTGTATCZTTCTCTTTCTC	GAGAAAGAGAAAAATACACA	4,4.5,5,5.5,6,6.5,7,7.5,8,8.5,9,9.5,10,10.5,11,11.5,12,12.5,13,13.5,14,14.5,15,15.5,16,16.5,17,17.5,18,18.5,19,19.5,20,20.5,21,21.5,22,22.5,23,23.5,24,24.5,25,25.5,26,26.5,27,27.5,28,28.5,29,29.5,30,30.5,31,31.5,32,32.5,33,33.5,34,34.5,35,35.5,36,36.5,37,37.5,38,38.5,39,39.5,40,40.5,41,41.5,42,42.5,43,43.5,44,44.5,45,45.5,46,46.5,47,47.5,48,48.5,49,49.5,50,50.5,51,51.5,52,52.5,53,53.5,54,54.5,55,…	4.40362936029529,4.40145241174687,4.39926449600865,4.39706567608617,4.39485549197371,4.39263400237181,4.39040109102634,4.38814686761547,4.38587159471961,4.38355740460271,4.38121601310314,4.37882108639243,4.37639188628248,4.37390642850086,4.3713931840473,4.36882444485516,4.36622192108476,4.36353188183556,4.36082469802672,4.35800550934487,4.35508968086515,4.35209603664453,4.34903203799509,4.3457980…
TE.20-mer.EX12/mis_13_A	TGTGTATCZTTCTCTTTCTC	GAGAAAGAGAAAAATACACA	4,4.5,5,5.5,6,6.5,7,7.5,8,8.5,9,9.5,10,10.5,11,11.5,12,12.5,13,13.5,14,14.5,15,15.5,16,16.5,17,17.5,18,18.5,19,19.5,20,20.5,21,21.5,22,22.5,23,23.5,24,24.5,25,25.5,26,26.5,27,27.5,28,28.5,29,29.5,30,30.5,31,31.5,32,32.5,33,33.5,34,34.5,35,35.5,36,36.5,37,37.5,38,38.5,39,39.5,40,40.5,41,41.5,42,42.5,43,43.5,44,44.5,45,45.5,46,46.5,47,47.5,48,48.5,49,49.5,50,50.5,51,51.5,52,52.5,53,53.5,54,54.5,55,…	4.34717617951173,4.34449228745831,4.34179170605589,4.33907442537944,4.33633983601179,4.33358791879659,4.33081845273536,4.32802835575665,4.3251978307117,4.32232971557783,4.31944274132656,4.31651528427748,4.31355255913973,4.31053443131764,4.30748961972073,4.30437116655943,4.30121757036694,4.29798099357973,4.2947760740014,4.2914971659573,4.28817519687703,4.28480395388203,4.28139088770258,4.277812448…
TE.20-mer.EX12/mis_13_A	TGTGTATCZTTCTCTTTCTC	GAGAAAGAGAAAAATACACA	4,4.5,5,5.5,6,6.5,7,7.5,8,8.5,9,9.5,10,10.5,11,11.5,12,12.5,13,13.5,14,14.5,15,15.5,16,16.5,17,17.5,18,18.5,19,19.5,20,20.5,21,21.5,22,22.5,23,23.5,24,24.5,25,25.5,26,26.5,27,27.5,28,28.5,29,29.5,30,30.5,31,31.5,32,32.5,33,33.5,34,34.5,35,35.5,36,36.5,37,37.5,38,38.5,39,39.5,40,40.5,41,41.5,42,42.5,43,43.5,44,44.5,45,45.5,46,46.5,47,47.5,48,48.5,49,49.5,50,50.5,51,51.5,52,52.5,53,53.5,54,54.5,55,…	4.35119003538895,4.34850385286183,4.34580075652185,4.34308092749447,4.34034395776067,4.337589430288,4.33481752145004,4.3320009151365,4.32915248960501,4.32628075119854,4.32335503948956,4.32038227869469,4.31739530247125,4.31435858052153,4.31127926751955,4.30816279896802,4.30500013691743,4.30174859249192,4.29849851249831,4.29517440822557,4.291787622762,4.28836773467184,4.28489749050474,4.28129568373…
TE.20-mer.EX12/mis_13_A	TGTGTATCZTTCTCTTTCTC	GAGAAAGAGAAAAATACACA	4,4.5,5,5.5,6,6.5,7,7.5,8,8.5,9,9.5,10,10.5,11,11.5,12,12.5,13,13.5,14,14.5,15,15.5,16,16.5,17,17.5,18,18.5,19,19.5,20,20.5,21,21.5,22,22.5,23,23.5,24,24.5,25,25.5,26,26.5,27,27.5,28,28.5,29,29.5,30,30.5,31,31.5,32,32.5,33,33.5,34,34.5,35,35.5,36,36.5,37,37.5,38,38.5,39,39.5,40,40.5,41,41.5,42,42.5,43,43.5,44,44.5,45,45.5,46,46.5,47,47.5,48,48.5,49,49.5,50,50.5,51,51.5,52,52.5,53,53.5,54,54.5,55,…	4.33523899320494,4.33269068145551,4.33012753174079,4.32754896050984,4.32495498783273,4.32234542862201,4.319720302434,4.3170513782419,4.31434741941686,4.31161698376356,4.30886202203498,4.30607122836664,4.30324704621709,4.30036827845514,4.29743702176284,4.2944507941038,4.29140504015052,4.2882937261766,4.28519982531956,4.28203381988744,4.27879817099413,4.27551129132928,4.27217358716389,4.26865916051…
TE.20-mer.EX12/mis_13_C	TGTGTATCZTTCTCTTTCTC	GAGAAAGAGAAACATACACA	4,4.5,5,5.5,6,6.5,7,7.5,8,8.5,9,9.5,10,10.5,11,11.5,12,12.5,13,13.5,14,14.5,15,15.5,16,16.5,17,17.5,18,18.5,19,19.5,20,20.5,21,21.5,22,22.5,23,23.5,24,24.5,25,25.5,26,26.5,27,27.5,28,28.5,29,29.5,30,30.5,31,31.5,32,32.5,33,33.5,34,34.5,35,35.5,36,36.5,37,37.5,38,38.5,39,39.5,40,40.5,41,41.5,42,42.5,43,43.5,44,44.5,45,45.5,46,46.5,47,47.5,48,48.5,49,49.5,50,50.5,51,51.5,52,52.5,53,53.5,54,54.5,55,…	4.31598796864354,4.312692405229,4.30937164269987,4.30602550738496,4.30265317424841,4.29925466763254,4.29582913685572,4.29240605431461,4.28898948907374,4.28556293454753,4.28211049048636,4.27865621664076,4.27521596055625,4.2717837741695,4.26837013471313,4.26498678733765,4.2616037453878,4.25818096204624,4.25477350370842,4.25133447306789,4.24784001320714,4.24435778567542,4.24089430040704,4.2373539441…
TE.20-mer.EX12/mis_13_C	TGTGTATCZTTCTCTTTCTC	GAGAAAGAGAAACATACACA	4,4.5,5,5.5,6,6.5,7,7.5,8,8.5,9,9.5,10,10.5,11,11.5,12,12.5,13,13.5,14,14.5,15,15.5,16,16.5,17,17.5,18,18.5,19,19.5,20,20.5,21,21.5,22,22.5,23,23.5,24,24.5,25,25.5,26,26.5,27,27.5,28,28.5,29,29.5,30,30.5,31,31.5,32,32.5,33,33.5,34,34.5,35,35.5,36,36.5,37,37.5,38,38.5,39,39.5,40,40.5,41,41.5,42,42.5,43,43.5,44,44.5,45,45.5,46,46.5,47,47.5,48,48.5,49,49.5,50,50.5,51,51.5,52,52.5,53,53.5,54,54.5,55,…	4.25458432722225,4.25147590753272,4.24834507915315,4.24519176358693,4.24201513618688,4.23881510217728,4.23559131405826,4.23234723184711,4.22907745320639,4.22579681374191,4.22251149820301,4.21922080293315,4.21592532364362,4.21262035102044,4.20931631958387,4.20599452635425,4.20267763254477,4.19935030509605,4.19609600870281,4.19284082227964,4.18959810192598,4.18637311971508,4.18313625978835,4.179782…
TE.20-mer.EX12/mis_13_C	TGTGTATCZTTCTCTTTCTC	GAGAAAGAGAAACATACACA	4,4.5,5,5.5,6,6.5,7,7.5,8,8.5,9,9.5,10,10.5,11,11.5,12,12.5,13,13.5,14,14.5,15,15.5,16,16.5,17,17.5,18,18.5,19,19.5,20,20.5,21,21.5,22,22.5,23,23.5,24,24.5,25,25.5,26,26.5,27,27.5,28,28.5,29,29.5,30,30.5,31,31.5,32,32.5,33,33.5,34,34.5,35,35.5,36,36.5,37,37.5,38,38.5,39,39.5,40,40.5,41,41.5,42,42.5,43,43.5,44,44.5,45,45.5,46,46.5,47,47.5,48,48.5,49,49.5,50,50.5,51,51.5,52,52.5,53,53.5,54,54.5,55,…	4.24412960885183,4.24101374480911,4.23787511308943,4.23471388633204,4.23152922536709,4.22832129553721,4.22508923515335,4.22183033513993,4.21855493512751,4.21526998897972,4.21197013628639,4.20866623909703,4.20537923786013,4.20206771421627,4.19875135710667,4.19545018790813,4.19214968305798,4.1888115317663,4.18553762207683,4.18226025356328,4.17896630550992,4.17567616475234,4.17237229696974,4.1689692…
TE.20-mer.EX12/mis_13_C	TGTGTATCZTTCTCTTTCTC	GAGAAAGAGAAACATACACA	4,4.5,5,5.5,6,6.5,7,7.5,8,8.5,9,9.5,10,10.5,11,11.5,12,12.5,13,13.5,14,14.5,15,15.5,16,16.5,17,17.5,18,18.5,19,19.5,20,20.5,21,21.5,22,22.5,23,23.5,24,24.5,25,25.5,26,26.5,27,27.5,28,28.5,29,29.5,30,30.5,31,31.5,32,32.5,33,33.5,34,34.5,35,35.5,36,36.5,37,37.5,38,38.5,39,39.5,40,40.5,41,41.5,42,42.5,43,43.5,44,44.5,45,45.5,46,46.5,47,47.5,48,48.5,49,49.5,50,50.5,51,51.5,52,52.5,53,53.5,54,54.5,55,…	4.23776007750778,4.23473640015127,4.23169152344133,4.22862540455794,4.22553722649859,4.22242693168353,4.21929446315078,4.21612577109373,4.21292049040079,4.20970209618557,4.20646021342678,4.203233117002,4.20001255205964,4.19679056307973,4.193566184895,4.19036167746428,4.18714125245477,4.18390302465302,4.18070235249786,4.17748484322845,4.17422441863917,4.17093874548317,4.16763156752169,4.1642076700…
[truncated: 3,085 more rows]
